# Supplementary material for: Species, taxonomic, and functional group diversities of terrestrial mammals at risk under climate change and land‐use/cover change scenarios in Mexico
Source: Glob Chang Biol. 2022 Sep 13;28(23):6992–7008. doi: 10.1111/gcb.16411 (PMC9826092; doi:10.1111/gcb.16411)
Supplement: Supplementary file 1 — Appendix S1 [file GCB-28-6992-s002.xlsx]

## Sheet: Sensitivity
S2. Biological sensitivity. Biological characteristics of species susceptible to changes in climate. See the metadata section to have detail of the rankings given.
Scientific name	#Ecorregions	Ecorregions ranking	Risk category (IUCN)	Risk category value	Rsik category ranking	Endemic	Distribution value	Distribution ranking	Population IUCN/SEMARNAT/NatureServe	Population value	Population ranking	Feeding versatility (generalist, specialist)	Feeding versatility value	Feeding versatility ranking	Environmental cues	Environmental cues value	Environmental cues ranking	Dispersion ability	Dispersion ability value	Dispersion ability ranking	Islands	Islands value	Islands ranking	Sensitivity	Sensitivity ranking
Alouatta palliata	15	229	Vulnerable	-1	411	Non endemic	1	162.5	Decreasing	-1	387	Specialist	-1	264	Reproduction	0	173.5	No	-1	318	No	1	230	-2175	370
Alouatta pigra	10	290	Endangered	-2	439	Non endemic	1	162.5	Decreasing	-1	387	Specialist	-1	264	Reproduction	0	173.5	No	-1	318	No	1	230	-2264	385
Ammospermophilus harrisii	4	413.5	Least concern	1	182.5	Non endemic	1	162.5	Increasing	2	6	Generalist	1	33	Reproduction	0	173.5	No	-1	318	No	1	230	-1519	94
Ammospermophilus interpres	8	323.5	Least concern	1	182.5	Non endemic	1	162.5	Increasing	2	6	Generalist	1	33	Reproduction, torpor	-1	387.5	No	-1	318	No	1	230	-1643	165
Ammospermophilus leucurus	8	323.5	Least concern	1	182.5	Non endemic	1	162.5	Stable	1	126	Generalist	1	33	Reproduction, torpor	-1	387.5	No	-1	318	Yes but also in other continental areas of the country	1	230	-1763	229
Ammotragus lervia	12	259	Vulnerable	-1	411	Non endemic	1	162.5	Decreasing	-1	387	Specialist	-1	264	Reproduction	0	173.5	No	-1	318	No	1	230	-2205	376
Anoura geoffroyi	26	120.5	Least concern	1	182.5	Non endemic	1	162.5	Stable	1	126	Specialist	-1	264	Reproduction, hibernation	-1	387.5	Yes	1	87	No	1	230	-1560	116.5
Antilocapra americana	11	273	Least concern	1	182.5	Non endemic	1	162.5	Stable	1	126	Generalist	1	33	Reproduction, migration	-1	387.5	Yes	1	87	No	1	230	-1481.5	75
Antrozous pallidus	20	179	Least concern	1	182.5	Non endemic	1	162.5	Stable	1	126	Specialist	-1	264	Reproduction, hibernation, torpor	-2	445.5	Yes	1	87	Yes but also in other continental areas of the country	1	230	-1676.5	179
Artibeus hirsutus	12	259	Least concern	1	182.5	Endemic	-1	393.5	Stable	1	126	Specialist	-1	264	Reproduction	0	173.5	Yes	1	87	No	1	230	-1715.5	196
Artibeus intermedius	41	34	Least concern	1	182.5	Non endemic	1	162.5	Stable	1	126	Specialist	-1	264	Reproduction	0	173.5	Yes	1	87	Yes but also in other continental areas of the country	1	230	-1259.5	7
Artibeus jamaicensis	35	56.5	Least concern	1	182.5	Non endemic	1	162.5	Stable	1	126	Specialist	-1	264	Reproduction, torpor	-1	387.5	Yes	1	87	Yes but also in other continental areas of the country	1	230	-1496	79.5
Artibeus lituratus	34	62	Least concern	1	182.5	Non endemic	1	162.5	Stable	1	126	Specialist	-1	264	Reproduction, migration, topor	-2	445.5	Yes	1	87	Yes but also in other continental areas of the country	1	230	-1559.5	114.5
Artibeus phaeotis	36	51	Least concern	1	182.5	Non endemic	1	162.5	Stable	1	126	Specialist	-1	264	Reproduction	0	173.5	Yes	1	87	Yes but also in other continental areas of the country	1	230	-1276.5	11
Artibeus toltecus	29	100.5	Least concern	1	182.5	Non endemic	1	162.5	Unkown	0	276	Specialist	-1	264	Reproduction, migration	-1	387.5	Yes	1	87	No	1	230	-1690	186
Ateles geoffroyi	22	155.5	Endangered	-2	439	Non endemic	1	162.5	Decreasing	-1	387	Specialist	-1	264	Reproduction	0	173.5	No	-1	318	Yes but also in other continental areas of the country	1	230	-2129.5	361
Baiomys musculus	26	120.5	Least concern	1	182.5	Non endemic	1	162.5	Stable	1	126	Generalist	1	33	Reproduction	0	173.5	No	-1	318	No	1	230	-1346	24.5
Baiomys taylori	25	133.5	Least concern	1	182.5	Non endemic	1	162.5	Stable	1	126	Generalist	1	33	Reproduction	0	173.5	No	-1	318	No	1	230	-1359	30
Balantiopteryx io	4	413.5	Vulnerable	-1	411	Non endemic	1	162.5	Decreasing	-1	387	Specialist	-1	264	Reproduction	0	173.5	Yes	1	87	No	1	230	-2128.5	359
Balantiopteryx plicata	30	92.5	Least concern	1	182.5	Non endemic	1	162.5	Unkown	0	276	Specialist	-1	264	Reproduction	0	173.5	Yes	1	87	Yes but also in other continental areas of the country	1	230	-1468	69.5
Bassariscus astutus	49	22	Least concern	1	182.5	Non endemic	1	162.5	Decreasing	-1	387	Generalist	1	33	Reproduction	0	173.5	No	-1	318	Yes but also in other continental areas of the country	1	230	-1508.5	87
Bassariscus sumichrasti	13	250	Least concern	1	182.5	Non endemic	1	162.5	Decreasing	-1	387	Generalist	1	33	Reproduction	0	173.5	No	-1	318	No	1	230	-1736.5	207
Bauerus dubiaquercus	8	323.5	Near threatened	-0.5	387.5	Non endemic	1	162.5	Unkown	0	276	Specialist	-1	264	Reproduction	0	173.5	Yes	1	87	Yes but also in other continental areas of the country	1	230	-1904	277
Bison bison	54	17	Near threatened	-0.5	387.5	Non endemic	1	162.5	Stable	1	126	Specialist	-1	264	Reproduction, migration	-1	387.5	Yes	1	87	No	1	230	-1661.5	172
Cabassous centralis	4	413.5	Data deficient	0	371	Non endemic	1	162.5	Decreasing	-1	387	Specialist	-1	264	Reproduction	0	173.5	No	-1	318	No	1	230	-2319.5	398
Callospermophilus madrensis	3	429	Near threatened	-0.5	387.5	Endemic	-1	393.5	Decreasing	-1	387	Specialist	-1	264	Reproduction, hibernation	-1	387.5	No	-1	318	No	1	230	-2796.5	460
Caluromys derbianus	11	273	Least concern	1	182.5	Non endemic	1	162.5	Decreasing	-1	387	Specialist	-1	264	Reproduction	0	173.5	No	-1	318	No	1	230	-1990.5	306.5
Canis latrans	38	42.5	Least concern	1	182.5	Non endemic	1	162.5	Increasing	2	6	Generalist	1	33	Reproduction	0	173.5	Yes	1	87	Yes but also in other continental areas of the country	1	230	-917	1
Canis lupus	18	202	Least concern	1	182.5	Non endemic	1	162.5	Stable	1	126	Specialist	-1	264	Reproduction	0	173.5	Yes	1	87	Yes but also in other continental areas of the country	1	230	-1427.5	54.5
Carollia perspicillata	25	133.5	Least concern	1	182.5	Non endemic	1	162.5	Stable	1	126	Specialist	-1	264	Reproduction, migration, torpor	-2	445.5	Yes	1	87	No	1	230	-1631	162
Carollia sowelli	12	259	Least concern	1	182.5	Non endemic	1	162.5	Stable	1	126	Specialist	-1	264	Reproduction, torpor	-1	387.5	Yes	1	87	No	1	230	-1698.5	188
Carollia subrufa	21	165.5	Least concern	1	182.5	Non endemic	1	162.5	Stable	1	126	Specialist	-1	264	Reproduction	0	173.5	Yes	1	87	No	1	230	-1391	40
Castor canadensis	6	366	Least concern	1	182.5	Non endemic	1	162.5	Stable	1	126	Specialist	-1	264	Reproduction, migration	-1	387.5	No	-1	318	No	1	230	-2036.5	325
Centronycteris centralis	7	343.5	Least concern	1	182.5	Non endemic	1	162.5	Decreasing	-1	387	Specialist	-1	264	Reproduction	0	173.5	Yes	1	87	No	1	230	-1830	254.5
Centurio senex	29	100.5	Least concern	1	182.5	Non endemic	1	162.5	Stable	1	126	Specialist	-1	264	Reproduction	0	173.5	Yes	1	87	Yes but also in other continental areas of the country	1	230	-1326	18.5
Chaetodipus ammophilus	5	391.5	Near threatened	-0.5	387.5	Endemic	-1	393.5	Decreasing	-1	387	Specialist	-1	264	Reproduction	0	173.5	No	-1	318	No	1	230	-2545	431
Chaetodipus arenarius	8	323.5	Least concern	1	182.5	Endemic	-1	393.5	Decreasing	-1	387	Specialist	-1	264	Reproduction	0	173.5	No	-1	318	Yes but also in other continental areas of the country	1	230	-2272	387
Chaetodipus artus	6	366	Least concern	1	182.5	Endemic	-1	393.5	Stable	1	126	Specialist	-1	264	Reproduction	0	173.5	No	-1	318	No	1	230	-2053.5	332
Chaetodipus baileyi	11	273	Least concern	1	182.5	Non endemic	1	162.5	Stable	1	126	Specialist	-1	264	Reproduction, torpor	-1	387.5	No	-1	318	Yes but also in other continental areas of the country	1	230	-1943.5	290
Chaetodipus californicus	6	366	Least concern	1	182.5	Non endemic	1	162.5	Stable	1	126	Specialist	-1	264	Reproduction, torpor	-1	387.5	No	-1	318	No	1	230	-2036.5	325
Chaetodipus eremicus	11	273	Least concern	1	182.5	Non endemic	1	162.5	Unkown	0	276	Specialist	-1	264	Reproduction, torpor	-1	387.5	No	-1	318	Yes but also in other continental areas of the country	1	230	-2093.5	345.5
Chaetodipus fallax	5	391.5	Least concern	1	182.5	Non endemic	1	162.5	Unkown	0	276	Specialist	-1	264	Reproduction, torpor	-1	387.5	No	-1	318	Yes but also in other continental areas of the country	1	230	-2212	377
Chaetodipus formosus	14	241	Least concern	1	182.5	Non endemic	1	162.5	Stable	1	126	Specialist	-1	264	Reproduction, torpor	-1	387.5	No	-1	318	No	1	230	-1911.5	279
Chaetodipus goldmani	6	366	Near threatened	-0.5	387.5	Endemic	-1	393.5	Decreasing	-1	387	Specialist	-1	264	Reproduction, torpor	-1	387.5	No	-1	318	No	1	230	-2733.5	459
Chaetodipus hispidus	12	259	Least concern	1	182.5	Non endemic	1	162.5	Stable	1	126	Specialist	-1	264	Reproduction, torpor	-1	387.5	No	-1	318	No	1	230	-1929.5	287
Chaetodipus intermedius	10	290	Least concern	1	182.5	Non endemic	1	162.5	Stable	1	126	Specialist	-1	264	Reproduction	0	173.5	No	-1	318	Yes but also in other continental areas of the country	1	230	-1746.5	212.5
Chaetodipus lineatus	4	413.5	Data deficient	0	371	Endemic	-1	393.5	Unkown	0	276	Specialist	-1	264	Reproduction	0	173.5	No	-1	318	No	1	230	-2439.5	422.5
Chaetodipus nelsoni	15	229	Least concern	1	182.5	Endemic	-1	393.5	Stable	1	126	Specialist	-1	264	Reproduction	0	173.5	No	-1	318	No	1	230	-1916.5	281.5
Chaetodipus penicillatus	13	250	Least concern	1	182.5	Non endemic	1	162.5	Stable	1	126	Specialist	-1	264	Reproduction, torpor	-1	387.5	No	-1	318	Yes but also in other continental areas of the country	1	230	-1920.5	284.5
Chaetodipus pernix	5	391.5	Least concern	1	182.5	Endemic	-1	393.5	Stable	1	126	Specialist	-1	264	Reproduction, torpor	-1	387.5	No	-1	318	No	1	230	-2293	394
Chaetodipus rudinoris	8	323.5	Least concern	1	182.5	Non endemic	1	162.5	Stable	1	126	Specialist	-1	264	Reproduction, torpor	-1	387.5	No	-1	318	Yes but also in other continental areas of the country	1	230	-1994	308
Chaetodipus spinatus	8	323.5	Least concern	1	182.5	Non endemic	1	162.5	Decreasing	-1	387	Specialist	-1	264	Reproduction, torpor	-1	387.5	No	-1	318	Yes but also in other continental areas of the country	1	230	-2255	384
Chiroderma salvini	25	133.5	Least concern	1	182.5	Non endemic	1	162.5	Stable	1	126	Specialist	-1	264	Reproduction	0	173.5	Yes	1	87	No	1	230	-1359	30
Chiroderma villosum	20	179	Least concern	1	182.5	Non endemic	1	162.5	Stable	1	126	Specialist	-1	264	Reproduction	0	173.5	Yes	1	87	No	1	230	-1404.5	45
Chironectes minimus	30	92.5	Least concern	1	182.5	Non endemic	1	162.5	Decreasing	-1	387	Specialist	-1	264	Reproduction	0	173.5	Yes	1	87	No	1	230	-1579	131
Choeroniscus godmani	18	202	Least concern	1	182.5	Non endemic	1	162.5	Unkown	0	276	Specialist	-1	264	Reproduction	0	173.5	Yes	1	87	No	1	230	-1577.5	129
Choeronycteris mexicana	20	179	Near threatened	-0.5	387.5	Non endemic	1	162.5	Unkown	0	276	Specialist	-1	264	Reproduction, migration	-1	387.5	Yes	1	87	No	1	230	-1973.5	300.5
Chrotopterus auritus	25	133.5	Least concern	1	182.5	Non endemic	1	162.5	Stable	1	126	Specialist	-1	264	Reproduction	0	173.5	Yes	1	87	No	1	230	-1359	30
Coendou mexicanus	26	120.5	Least concern	1	182.5	Non endemic	1	162.5	Decreasing	-1	387	Specialist	-1	264	Reproduction	0	173.5	No	-1	318	No	1	230	-1838	256.5
Conepatus leuconotus	31	81.5	Least concern	1	182.5	Non endemic	1	162.5	Decreasing	-1	387	Generalist	1	33	Reproduction	0	173.5	No	-1	318	No	1	230	-1568	120.5
Conepatus semistriatus	8	323.5	Least concern	1	182.5	Non endemic	1	162.5	Decreasing	-1	387	Generalist	1	33	Reproduction	0	173.5	No	-1	318	No	1	230	-1810	246.5
Corynorhinus mexicanus	24	143	Near threatened	-0.5	387.5	Endemic	-1	393.5	Decreasing	-1	387	Specialist	-1	264	Reproduction, torpor	-1	387.5	Yes	1	87	Yes but also in other continental areas of the country	1	230	-2279.5	388
Corynorhinus townsendii	25	133.5	Least concern	1	182.5	Non endemic	1	162.5	Stable	1	126	Specialist	-1	264	Reproduction, hibernation	-1	387.5	Yes	1	87	Yes but also in other continental areas of the country	1	230	-1573	126
Cratogeomys castanops	9	305.5	Least concern	1	182.5	Non endemic	1	162.5	Stable	1	126	Specialist	-1	264	Reproduction	0	173.5	No	-1	318	No	1	230	-1762	225
Cratogeomys fulvescens	2	444	Least concern	1	182.5	Endemic	-1	393.5	Unkown	0	276	Specialist	-1	264	Reproduction	0	173.5	No	-1	318	No	1	230	-2281.5	390
Cratogeomys fumosus	8	323.5	Least concern	1	182.5	Endemic	-1	393.5	Stable	1	126	Specialist	-1	264	Reproduction	0	173.5	No	-1	318	No	1	230	-2011	313
Cratogeomys goldmani	6	366	Least concern	1	182.5	Endemic	-1	393.5	Stable	1	126	Specialist	-1	264	Reproduction	0	173.5	No	-1	318	No	1	230	-2053.5	332
Cratogeomys gymnurus	4	413.5	Least concern	1	182.5	Endemic	-1	393.5	Stable	1	126	Specialist	-1	264	Reproduction	0	173.5	No	-1	318	No	1	230	-2101	350.5
Cratogeomys merriami	10	290	Least concern	1	182.5	Endemic	-1	393.5	Stable	1	126	Specialist	-1	264	Reproduction	0	173.5	No	-1	318	No	1	230	-1977.5	304
Cratogeomys perotensis	2	444	Least concern	1	182.5	Endemic	-1	393.5	Unkown	0	276	Specialist	-1	264	Reproduction	0	173.5	No	-1	318	No	1	230	-2281.5	390
Cratogeomys planiceps	2	444	Least concern	1	182.5	Endemic	-1	393.5	Unkown	0	276	Specialist	-1	264	Reproduction	0	173.5	No	-1	318	No	1	230	-2281.5	390
Cratogeomys tylorhinus	7	343.5	Least concern	1	182.5	Non endemic	1	162.5	Stable	1	126	Specialist	-1	264	Reproduction	0	173.5	No	-1	318	No	1	230	-1800	241
Cryptotis alticola	7	343.5	Data deficient	0	371	Endemic	-1	393.5	Decreasing	-1	387	Specialist	-1	264	Reproduction	0	173.5	No	-1	318	No	1	230	-2480.5	426
Cryptotis goldmani	8	323.5	Least concern	1	182.5	Endemic	-1	393.5	Stable	1	126	Specialist	-1	264	Reproduction	0	173.5	No	-1	318	No	1	230	-2011	313
Cryptotis goodwini	5	391.5	Least concern	1	182.5	Non endemic	1	162.5	Stable	1	126	Specialist	-1	264	Reproduction	0	173.5	No	-1	318	No	1	230	-1848	259
Cryptotis magna	7	343.5	Vulnerable	-1	411	Endemic	-1	393.5	Decreasing	-1	387	Specialist	-1	264	Reproduction	0	173.5	No	-1	318	No	1	230	-2520.5	428.5
Cryptotis mayensis	10	290	Least concern	1	182.5	Non endemic	1	162.5	Decreasing	-1	387	Specialist	-1	264	Reproduction	0	173.5	No	-1	318	No	1	230	-2007.5	310
Cryptotis merriami	10	290	Least concern	1	182.5	Non endemic	1	162.5	Stable	1	126	Specialist	-1	264	Reproduction	0	173.5	No	-1	318	No	1	230	-1746.5	212.5
Cryptotis mexicana	18	202	Least concern	1	182.5	Endemic	-1	393.5	Decreasing	-1	387	Specialist	-1	264	Reproduction	0	173.5	No	-1	318	No	1	230	-2150.5	366
Cryptotis obscura	5	391.5	Least concern	1	182.5	Endemic	-1	393.5	Decreasing	-1	387	Specialist	-1	264	Reproduction	0	173.5	No	-1	318	No	1	230	-2340	403
Cryptotis parva	49	22	Least concern	1	182.5	Non endemic	1	162.5	Stable	1	126	Specialist	-1	264	Reproduction	0	173.5	No	-1	318	No	1	230	-1478.5	74
Cryptotis peregrina	1	457.5	Data deficient	0	371	Endemic	-1	393.5	Decreasing	-1	387	Specialist	-1	264	Reproduction	0	173.5	No	-1	318	No	1	230	-2594.5	440
Cryptotis phillipsii	2	444	Vulnerable	-1	411	Endemic	-1	393.5	Decreasing	-1	387	Specialist	-1	264	Reproduction	0	173.5	No	-1	318	No	1	230	-2621	445
Cryptotis tropicalis	11	273	Data deficient	0	371	Non endemic	1	162.5	Decreasing	-1	387	Specialist	-1	264	Reproduction	0	173.5	No	-1	318	No	1	230	-2179	371
Cuniculus paca	21	165.5	Least concern	1	182.5	Non endemic	1	162.5	Stable	1	126	Specialist	-1	264	Reproduction	0	173.5	No	-1	318	Yes but also in other continental areas of the country	1	230	-1622	158
Cyclopes didactylus	15	229	Least concern	1	182.5	Non endemic	1	162.5	Decreasing	-1	387	Specialist	-1	264	Reproduction	0	173.5	No	-1	318	No	1	230	-1946.5	291
Cynomops mexicanus	21	165.5	Least concern	1	182.5	Endemic	-1	393.5	Decreasing	-1	387	Specialist	-1	264	Reproduction	0	173.5	Yes	1	87	No	1	230	-1883	273
Cynomys ludovicianus	3	429	Least concern	1	182.5	Non endemic	1	162.5	Decreasing	-1	387	Specialist	-1	264	Reproduction, torpor	-1	387.5	No	-1	318	No	1	230	-2360.5	408
Cynomys mexicanus	4	413.5	Endangered	-2	439	Endemic	-1	393.5	Decreasing	-1	387	Specialist	-1	264	Reproduction	0	173.5	No	-1	318	No	1	230	-2618.5	443.5
Dasyprocta mexicana	17	212	Critically endangered	-3	457.5	Endemic	-1	393.5	Decreasing	-1	387	Specialist	-1	264	Reproduction	0	173.5	No	-1	318	No	1	230	-2435.5	420.5
Dasyprocta punctata	11	273	Least concern	1	182.5	Non endemic	1	162.5	Stable	1	126	Specialist	-1	264	Reproduction	0	173.5	No	-1	318	Yes but also in other continental areas of the country	1	230	-1729.5	204.5
Dasypus novemcinctus	35	56.5	Least concern	1	182.5	Non endemic	1	162.5	Stable	1	126	Specialist	-1	264	Reproduction, migration	-1	387.5	No	-1	318	Yes but also in other continental areas of the country	1	230	-1727	201.5
Dermanura azteca	25	133.5	Least concern	1	182.5	Non endemic	1	162.5	Unkown	0	276	Specialist	-1	264	Reproduction	0	173.5	Yes	1	87	No	1	230	-1509	88
Dermanura phaeotis	26	120.5	Least concern	1	182.5	Non endemic	1	162.5	Stable	1	126	Specialist	-1	264	Reproduction	0	173.5	Yes	1	87	Yes but also in other continental areas of the country	1	230	-1346	24.5
Dermanura tolteca	30	92.5	Least concern	1	182.5	Non endemic	1	162.5	Unkown	0	276	Specialist	-1	264	Reproduction	0	173.5	Yes	1	87	No	1	230	-1468	69.5
Dermanura watsoni	9	305.5	Least concern	1	182.5	Non endemic	1	162.5	Stable	1	126	Specialist	-1	264	Reproduction	0	173.5	Yes	1	87	No	1	230	-1531	103.5
Desmodus rotundus	34	62	Least concern	1	182.5	Non endemic	1	162.5	Stable	1	126	Specialist	-1	264	Reproduction, torpor	-1	387.5	Yes	1	87	No	1	230	-1501.5	83.5
Diaemus youngi	37	47	Least concern	1	182.5	Non endemic	1	162.5	Decreasing	-1	387	Specialist	-1	264	Reproduction	0	173.5	Yes	1	87	No	1	230	-1533.5	105
Diclidurus albus	26	120.5	Least concern	1	182.5	Non endemic	1	162.5	Decreasing	-1	387	Specialist	-1	264	Reproduction, migration	-1	387.5	Yes	1	87	No	1	230	-1821	249
Dicotyles tajacu	33	67	Least concern	1	182.5	Non endemic	1	162.5	Stable	1	126	Specialist	-1	264	Reproduction	0	173.5	No	-1	318	Yes but also in other continental areas of the country	1	230	-1523.5	96.5
Didelphis marsupialis	31	81.5	Least concern	1	182.5	Non endemic	1	162.5	Stable	1	126	Generalist	1	33	Reproduction	0	173.5	No	-1	318	No	1	230	-1307	15
Didelphis virginiana	36	51	Least concern	1	182.5	Non endemic	1	162.5	Increasing	2	6	Generalist	1	33	Reproduction, torpor	-1	387.5	No	-1	318	Yes but also in other continental areas of the country	1	230	-1370.5	35
Diphylla ecaudata	19	191	Least concern	1	182.5	Non endemic	1	162.5	Stable	1	126	Specialist	-1	264	Reproduction	0	173.5	Yes	1	87	No	1	230	-1416.5	52
Dipodomys agilis	8	323.5	Least concern	1	182.5	Non endemic	1	162.5	Decreasing	-1	387	Specialist	-1	264	Reproduction	0	173.5	No	-1	318	No	1	230	-2041	328
Dipodomys compactus	6	366	Least concern	1	182.5	Non endemic	1	162.5	Stable	1	126	Specialist	-1	264	Reproduction	0	173.5	No	-1	318	No	1	230	-1822.5	251
Dipodomys deserti	1	457.5	Least concern	1	182.5	Non endemic	1	162.5	Stable	1	126	Specialist	-1	264	Reproduction	0	173.5	No	-1	318	Yes but also in other continental areas of the country	1	230	-1914	280
Dipodomys gravipes	1	457.5	Critically endangered	-3	457.5	Endemic	-1	393.5	Decreasing	-1	387	Specialist	-1	264	Reproduction	0	173.5	No	-1	318	No	1	230	-2681	455.5
Dipodomys merriami	19	191	Least concern	1	182.5	Non endemic	1	162.5	Stable	1	126	Specialist	-1	264	Reproduction	0	173.5	No	-1	318	Yes but also in other continental areas of the country	1	230	-1647.5	167
Dipodomys nelsoni	7	343.5	Least concern	1	182.5	Endemic	-1	393.5	Stable	1	126	Specialist	-1	264	Reproduction	0	173.5	No	-1	318	No	1	230	-2031	320
Dipodomys ordii	11	273	Least concern	1	182.5	Non endemic	1	162.5	Stable	1	126	Specialist	-1	264	Reproduction	0	173.5	No	-1	318	No	1	230	-1729.5	204.5
Dipodomys phillipsii	14	241	Least concern	1	182.5	Endemic	-1	393.5	Stable	1	126	Specialist	-1	264	Reproduction	0	173.5	No	-1	318	No	1	230	-1928.5	286
Dipodomys simulans	7	343.5	Least concern	1	182.5	Non endemic	1	162.5	Decreasing	-1	387	Specialist	-1	264	Reproduction	0	173.5	No	-1	318	Yes but also in other continental areas of the country	1	230	-2061	337
Dipodomys spectabilis	9	305.5	Near threatened	-0.5	387.5	Non endemic	1	162.5	Decreasing	-1	387	Specialist	-1	264	Reproduction	0	173.5	No	-1	318	No	1	230	-2228	378
Eira barbara	26	120.5	Least concern	1	182.5	Non endemic	1	162.5	Decreasing	-1	387	Generalist	1	33	Reproduction	0	173.5	No	-1	318	Yes but also in other continental areas of the country	1	230	-1607	146.5
Enchisthenes hartii	31	81.5	Least concern	1	182.5	Non endemic	1	162.5	Unkown	0	276	Specialist	-1	264	Reproduction	0	173.5	Yes	1	87	No	1	230	-1457	63
Eptesicus brasiliensis	63	11	Least concern	1	182.5	Non endemic	1	162.5	Unkown	0	276	Specialist	-1	264	Reproduction	0	173.5	Yes	1	87	No	1	230	-1386.5	38
Eptesicus furinalis	24	143	Least concern	1	182.5	Non endemic	1	162.5	Unkown	0	276	Specialist	-1	264	Reproduction	0	173.5	Yes	1	87	Yes but also in other continental areas of the country	1	230	-1518.5	92.5
Eptesicus fuscus	39	38	Least concern	1	182.5	Non endemic	1	162.5	Increasing	2	6	Specialist	-1	264	Reproduction, migration	-1	387.5	Yes	1	87	Yes but also in other continental areas of the country	1	230	-1357.5	26
Erethizon dorsatum	9	305.5	Least concern	1	182.5	Non endemic	1	162.5	Stable	1	126	Specialist	-1	264	Reproduction	0	173.5	No	-1	318	No	1	230	-1762	225
Euderma maculatum	16	218.5	Least concern	1	182.5	Non endemic	1	162.5	Stable	1	126	Specialist	-1	264	Reproduction, hibernation, migration	-2	445.5	Yes	1	87	No	1	230	-1716	198
Eumops auripendulus	41	34	Least concern	1	182.5	Non endemic	1	162.5	Unkown	0	276	Specialist	-1	264	Reproduction	0	173.5	Yes	1	87	No	1	230	-1409.5	48.5
Eumops bonariensis	26	120.5	Least concern	1	182.5	Non endemic	1	162.5	Decreasing	-1	387	Specialist	-1	264	Reproduction	0	173.5	Yes	1	87	Yes but also in other continental areas of the country	1	230	-1607	146.5
Eumops hansae	47	25.5	Least concern	1	182.5	Non endemic	1	162.5	Unkown	0	276	Specialist	-1	264	Reproduction	0	173.5	Yes	1	87	No	1	230	-1401	41
Eumops nanus	19	191	Least concern	1	182.5	Non endemic	1	162.5	Stable	1	126	Specialist	-1	264	Reproduction	0	173.5	Yes	1	87	Yes but also in other continental areas of the country	1	230	-1416.5	52
Eumops perotis	15	229	Least concern	1	182.5	Non endemic	1	162.5	Decreasing	-1	387	Specialist	-1	264	Reproduction	0	173.5	Yes	1	87	No	1	230	-1715.5	196
Eumops underwoodi	19	191	Least concern	1	182.5	Non endemic	1	162.5	Unkown	0	276	Specialist	-1	264	Reproduction, migration	-1	387.5	Yes	1	87	No	1	230	-1780.5	235
Galictis vittata	13	250	Least concern	1	182.5	Non endemic	1	162.5	Stable	1	126	Specialist	-1	264	Reproduction	0	173.5	No	-1	318	Yes but also in other continental areas of the country	1	230	-1706.5	191
Geomys arenarius	8	323.5	Near threatened	-0.5	387.5	Non endemic	1	162.5	Decreasing	-1	387	Specialist	-1	264	Reproduction	0	173.5	No	-1	318	No	1	230	-2246	381
Geomys personatus	4	413.5	Least concern	1	182.5	Non endemic	1	162.5	Decreasing	-1	387	Specialist	-1	264	Reproduction	0	173.5	No	-1	318	No	1	230	-2131	362
Geomys tropicalis	2	444	Endangered	-2	439	Endemic	-1	393.5	Decreasing	-1	387	Specialist	-1	264	Reproduction	0	173.5	No	-1	318	No	1	230	-2649	450.5
Glaucomys volans	39	38	Least concern	1	182.5	Non endemic	1	162.5	Stable	1	126	Specialist	-1	264	Reproduction, torpor	-1	387.5	No	-1	318	No	1	230	-1708.5	194
Glossophaga commissarisi	20	179	Least concern	1	182.5	Non endemic	1	162.5	Stable	1	126	Specialist	-1	264	Reproduction	0	173.5	Yes	1	87	No	1	230	-1404.5	45
Glossophaga leachii	29	100.5	Least concern	1	182.5	Non endemic	1	162.5	Stable	1	126	Specialist	-1	264	Reproduction	0	173.5	Yes	1	87	Yes but also in other continental areas of the country	1	230	-1326	18.5
Glossophaga morenoi	16	218.5	Least concern	1	182.5	Endemic	-1	393.5	Stable	1	126	Specialist	-1	264	Reproduction	0	173.5	Yes	1	87	No	1	230	-1675	177.5
Glossophaga soricina	35	56.5	Least concern	1	182.5	Non endemic	1	162.5	Stable	1	126	Specialist	-1	264	Reproduction, torpor	-1	387.5	Yes	1	87	Yes but also in other continental areas of the country	1	230	-1496	79.5
Glyphonycteris sylvestris	13	250	Least concern	1	182.5	Non endemic	1	162.5	Unkown	0	276	Specialist	-1	264	Reproduction	0	173.5	Yes	1	87	No	1	230	-1625.5	161
Habromys lophurus	5	391.5	Near threatened	-0.5	387.5	Non endemic	1	162.5	Decreasing	-1	387	Specialist	-1	264	Reproduction	0	173.5	No	-1	318	No	1	230	-2314	396
Habromys simulatus	6	366	Critically endangered	-3	457.5	Endemic	-1	393.5	Decreasing	-1	387	Specialist	-1	264	Reproduction	0	173.5	No	-1	318	No	1	230	-2589.5	438
Herpailurus yagouaroundi	31	81.5	Least concern	1	182.5	Non endemic	1	162.5	Decreasing	-1	387	Specialist	-1	264	Reproduction	0	173.5	No	-1	318	No	1	230	-1799	239
Heteromys desmarestianus	18	202	Least concern	1	182.5	Non endemic	1	162.5	Stable	1	126	Specialist	-1	264	Reproduction	0	173.5	No	-1	318	No	1	230	-1658.5	170
Heteromys gaumeri	6	366	Least concern	1	182.5	Endemic	-1	393.5	Stable	1	126	Specialist	-1	264	Reproduction	0	173.5	No	-1	318	No	1	230	-2053.5	332
Heteromys irroratus	26	120.5	Least concern	1	182.5	Non endemic	1	162.5	Stable	1	126	Specialist	-1	264	Reproduction	0	173.5	No	-1	318	No	1	230	-1577	127.5
Heteromys nelsoni	2	444	Endangered	-2	439	Endemic	-1	393.5	Decreasing	-1	387	Specialist	-1	264	Reproduction	0	173.5	No	-1	318	No	1	230	-2649	450.5
Heteromys pictus	26	120.5	Least concern	1	182.5	Non endemic	1	162.5	Decreasing	-1	387	Specialist	-1	264	Reproduction	0	173.5	No	-1	318	No	1	230	-1838	256.5
Heteromys salvini	8	323.5	Least concern	1	182.5	Non endemic	1	162.5	Decreasing	-1	387	Specialist	-1	264	Reproduction	0	173.5	No	-1	318	No	1	230	-2041	328
Heteromys spectabilis	4	413.5	Endangered	-2	439	Endemic	-1	393.5	Decreasing	-1	387	Specialist	-1	264	Reproduction	0	173.5	No	-1	318	No	1	230	-2618.5	443.5
Hodomys alleni	11	273	Least concern	1	182.5	Endemic	-1	393.5	Stable	1	126	Specialist	-1	264	Reproduction	0	173.5	No	-1	318	No	1	230	-1960.5	297
Hylonycteris underwoodi	20	179	Least concern	1	182.5	Non endemic	1	162.5	Stable	1	126	Specialist	-1	264	Reproduction	0	173.5	Yes	1	87	No	1	230	-1404.5	45
Ictidomys mexicanus	16	218.5	Least concern	1	182.5	Endemic	-1	393.5	Stable	1	126	Generalist	1	33	Reproduction, hibernation	-1	387.5	No	-1	318	No	1	230	-1889	275
Idionycteris phyllotis	10	290	Least concern	1	182.5	Non endemic	1	162.5	Stable	1	126	Specialist	-1	264	Reproduction, hibernation, migration	-2	445.5	Yes	1	87	No	1	230	-1787.5	236
Lampronycteris brachyotis	28	106.5	Least concern	1	182.5	Non endemic	1	162.5	Stable	1	126	Specialist	-1	264	Reproduction	0	173.5	Yes	1	87	No	1	230	-1332	20
Lasionycteris noctivagans	66	9	Least concern	1	182.5	Non endemic	1	162.5	Stable	1	126	Specialist	-1	264	Reproduction, hibernation, migration	-2	445.5	Yes	1	87	No	1	230	-1506.5	86
Lasiurus blossevillii	35	56.5	Least concern	1	182.5	Non endemic	1	162.5	Decreasing	-1	387	Specialist	-1	264	Reproduction, hibernation, migration	-2	445.5	Yes	1	87	No	1	230	-1815	248
Lasiurus borealis	26	120.5	Least concern	1	182.5	Non endemic	1	162.5	Stable	1	126	Specialist	-1	264	Reproduction, hibernation, migration	-2	445.5	Yes	1	87	Yes but also in other continental areas of the country	1	230	-1618	155
Lasiurus cinereus	28	106.5	Least concern	1	182.5	Non endemic	1	162.5	Stable	1	126	Specialist	-1	264	Reproduction, torpor, hibernation, migration	-2	445.5	Yes	1	87	No	1	230	-1604	139
Lasiurus ega	33	67	Least concern	1	182.5	Non endemic	1	162.5	Decreasing	-1	387	Specialist	-1	264	Reproduction, hibernation, migration	-2	445.5	Yes	1	87	No	1	230	-1825.5	253
Lasiurus intermedius	31	81.5	Least concern	1	182.5	Non endemic	1	162.5	Stable	1	126	Specialist	-1	264	Reproduction, hibernation, torpor	-2	445.5	Yes	1	87	No	1	230	-1579	131
Lasiurus xanthinus	31	81.5	Least concern	1	182.5	Non endemic	1	162.5	Stable	1	126	Specialist	-1	264	Reproduction, migration	-1	387.5	Yes	1	87	No	1	230	-1521	95
Leopardus pardalis	43	31.5	Least concern	1	182.5	Non endemic	1	162.5	Decreasing	-1	387	Specialist	-1	264	Reproduction	0	173.5	No	-1	318	No	1	230	-1749	216
Leopardus wiedii	36	51	Near threatened	-0.5	387.5	Non endemic	1	162.5	Decreasing	-1	387	Specialist	-1	264	Reproduction	0	173.5	No	-1	318	No	1	230	-1973.5	300.5
Leptonycteris curasoae	28	106.5	Vulnerable	-1	411	Non endemic	1	162.5	Decreasing	-1	387	Specialist	-1	264	Reproduction, hibernation, migration	-2	445.5	Yes	1	87	No	1	230	-2093.5	345.5
Leptonycteris nivalis	25	133.5	Endangered	-2	439	Non endemic	1	162.5	Decreasing	-1	387	Specialist	-1	264	Reproduction, hibernation, migration	-2	445.5	Yes	1	87	No	1	230	-2148.5	365
Leptonycteris yerbabuenae	30	92.5	Near threatened	-0.5	387.5	Non endemic	1	162.5	Decreasing	-1	387	Specialist	-1	264	Reproduction, hibernation, migration	-2	445.5	Yes	1	87	No	1	230	-2056	335
Lepus alleni	5	391.5	Least concern	1	182.5	Non endemic	1	162.5	Decreasing	-1	387	Specialist	-1	264	Reproduction, torpor	-1	387.5	No	-1	318	Yes but also in other continental areas of the country	1	230	-2323	399
Lepus californicus	22	155.5	Least concern	1	182.5	Non endemic	1	162.5	Decreasing	-1	387	Specialist	-1	264	Reproduction, torpor	-1	387.5	No	-1	318	Yes but also in other continental areas of the country	1	230	-2087	343.5
Lepus callotis	9	305.5	Vulnerable	-1	411	Endemic	-1	393.5	Decreasing	-1	387	Specialist	-1	264	Reproduction, torpor	-1	387.5	No	-1	318	No	1	230	-2696.5	458
Lichonycteris obscura	21	165.5	Least concern	1	182.5	Non endemic	1	162.5	Unkown	0	276	Specialist	-1	264	Reproduction, migration	-1	387.5	Yes	1	87	No	1	230	-1755	218
Lonchorhina aurita	30	92.5	Least concern	1	182.5	Non endemic	1	162.5	Stable	1	126	Specialist	-1	264	Reproduction	0	173.5	Yes	1	87	No	1	230	-1318	17
Lontra canadensis	74	4	Least concern	1	182.5	Non endemic	1	162.5	Stable	1	126	Specialist	-1	264	Reproduction, migration	-1	387.5	No	-1	318	No	1	230	-1674.5	176
Lontra longicaudis	61	12.5	Near threatened	-0.5	387.5	Non endemic	1	162.5	Decreasing	-1	387	Specialist	-1	264	Reproduction	0	173.5	No	-1	318	No	1	230	-1935	289
Lophostoma brasiliense	31	81.5	Least concern	1	182.5	Non endemic	1	162.5	Stable	1	126	Specialist	-1	264	Reproduction	0	173.5	No	-1	318	No	1	230	-1538	106
Lophostoma evotis	6	366	Least concern	1	182.5	Non endemic	1	162.5	Stable	1	126	Specialist	-1	264	Reproduction	0	173.5	No	-1	318	No	1	230	-1822.5	251
Lynx rufus	28	106.5	Least concern	1	182.5	Non endemic	1	162.5	Stable	1	126	Specialist	-1	264	Reproduction	0	173.5	No	-1	318	No	1	230	-1563	118
Macrophyllum macrophyllum	30	92.5	Least concern	1	182.5	Non endemic	1	162.5	Decreasing	-1	387	Specialist	-1	264	Reproduction	0	173.5	Yes	1	87	No	1	230	-1579	131
Macrotus californicus	15	229	Least concern	1	182.5	Non endemic	1	162.5	Stable	1	126	Specialist	-1	264	Reproduction	0	173.5	Yes	1	87	Yes but also in other continental areas of the country	1	230	-1454.5	61.5
Macrotus waterhousii	21	165.5	Least concern	1	182.5	Non endemic	1	162.5	Stable	1	126	Specialist	-1	264	Reproduction, migration	-1	387.5	Yes	1	87	Yes but also in other continental areas of the country	1	230	-1605	143.5
Marmosa mexicana	22	155.5	Least concern	1	182.5	Non endemic	1	162.5	Stable	1	126	Specialist	-1	264	Reproduction	0	173.5	No	-1	318	No	1	230	-1612	148.5
Mazama pandora	4	413.5	Vulnerable	-1	411	Endemic	-1	393.5	Decreasing	-1	387	Specialist	-1	264	Reproduction	0	173.5	No	-1	318	Yes but also in other continental areas of the country	1	230	-2590.5	439
Mazama temama	18	202	Data deficient	0	371	Non endemic	1	162.5	Decreasing	-1	387	Specialist	-1	264	Reproduction	0	173.5	No	-1	318	No	1	230	-2108	352
Megadontomys nelsoni	7	343.5	Endangered	-2	439	Endemic	-1	393.5	Decreasing	-1	387	Generalist	1	33	Reproduction	0	173.5	No	-1	318	No	1	230	-2317.5	397
Megadontomys thomasi	7	343.5	Endangered	-2	439	Endemic	-1	393.5	Stable	1	126	Generalist	1	33	Reproduction	0	173.5	No	-1	318	No	1	230	-2056.5	336
Megasorex gigas	9	305.5	Least concern	1	182.5	Endemic	-1	393.5	Decreasing	-1	387	Specialist	-1	264	Reproduction	0	173.5	No	-1	318	No	1	230	-2254	383
Mephitis macroura	30	92.5	Least concern	1	182.5	Non endemic	1	162.5	Increasing	2	6	Specialist	-1	264	Reproduction	0	173.5	No	-1	318	No	1	230	-1429	56
Mephitis mephitis	13	250	Least concern	1	182.5	Non endemic	1	162.5	Stable	1	126	Specialist	-1	264	Reproduction, torpor	-1	387.5	No	-1	318	No	1	230	-1920.5	284.5
Metachirus nudicaudatus	45	29	Least concern	1	182.5	Non endemic	1	162.5	Stable	1	126	Specialist	-1	264	Reproduction	0	173.5	Yes	1	87	No	1	230	-1254.5	6
Micronycteris megalotis	86	2.5	Least concern	1	182.5	Non endemic	1	162.5	Unkown	0	276	Specialist	-1	264	Reproduction	0	173.5	Yes	1	87	No	1	230	-1378	37
Micronycteris microtis	24	143	Least concern	1	182.5	Non endemic	1	162.5	Stable	1	126	Specialist	-1	264	Reproduction	0	173.5	No	-1	318	Yes but also in other continental areas of the country	1	230	-1599.5	137
Micronycteris schmidtorum	26	120.5	Least concern	1	182.5	Non endemic	1	162.5	Stable	1	126	Specialist	-1	264	Reproduction	0	173.5	No	-1	318	Yes but also in other continental areas of the country	1	230	-1577	127.5
Microtus californicus	21	165.5	Least concern	1	182.5	Non endemic	1	162.5	Stable	1	126	Specialist	-1	264	Reproduction	0	173.5	No	-1	318	No	1	230	-1622	158
Microtus guatemalensis	3	429	Near threatened	-0.5	387.5	Non endemic	1	162.5	Decreasing	-1	387	Specialist	-1	264	Reproduction	0	173.5	No	-1	318	No	1	230	-2351.5	405
Microtus mexicanus	23	149	Least concern	1	182.5	Non endemic	1	162.5	Unkown	0	276	Specialist	-1	264	Reproduction	0	173.5	No	-1	318	No	1	230	-1755.5	219
Microtus oaxacensis	2	444	Endangered	-2	439	Endemic	-1	393.5	Decreasing	-1	387	Specialist	-1	264	Reproduction	0	173.5	No	-1	318	No	1	230	-2649	450.5
Microtus pennsylvanicus	45	29	Least concern	1	182.5	Non endemic	1	162.5	Stable	1	126	Specialist	-1	264	Reproduction	0	173.5	No	-1	318	No	1	230	-1485.5	76
Microtus quasiater	11	273	Near threatened	-0.5	387.5	Endemic	-1	393.5	Decreasing	-1	387	Specialist	-1	264	Reproduction	0	173.5	No	-1	318	No	1	230	-2426.5	419
Microtus umbrosus	2	444	Endangered	-2	439	Endemic	-1	393.5	Decreasing	-1	387	Specialist	-1	264	Reproduction	0	173.5	No	-1	318	No	1	230	-2649	450.5
Mimon cozumelae	6	366	Least concern	1	182.5	Non endemic	1	162.5	Stable	1	126	Specialist	-1	264	Reproduction	0	173.5	Yes	1	87	Yes but also in other continental areas of the country	1	230	-1591.5	134.5
Mimon crenulatum	49	22	Least concern	1	182.5	Non endemic	1	162.5	Stable	1	126	Specialist	-1	264	Reproduction, hibernation	-1	387.5	Yes	1	87	No	1	230	-1461.5	64.5
Molossus alvarezi	2	444	Data deficient	0	371	Non endemic	1	162.5	Unkown	0	276	Specialist	-1	264	Reproduction	0	173.5	Yes	1	87	No	1	230	-2008	311
Molossus aztecus	11	273	Least concern	1	182.5	Non endemic	1	162.5	Decreasing	-1	387	Specialist	-1	264	Reproduction	0	173.5	Yes	1	87	No	1	230	-1759.5	221.5
Molossus coibensis	12	259	Least concern	1	182.5	Non endemic	1	162.5	Unkown	0	276	Specialist	-1	264	Reproduction	0	173.5	Yes	1	87	No	1	230	-1634.5	163
Molossus molossus	91	1	Least concern	1	182.5	Non endemic	1	162.5	Unkown	0	276	Specialist	-1	264	Reproduction	0	173.5	Yes	1	87	No	1	230	-1376.5	36
Molossus pretiosus	23	149	Least concern	1	182.5	Non endemic	1	162.5	Unkown	0	276	Specialist	-1	264	Reproduction	0	173.5	Yes	1	87	No	1	230	-1524.5	98.5
Molossus rufus	32	72.5	Least concern	1	182.5	Non endemic	1	162.5	Stable	1	126	Specialist	-1	264	Reproduction	0	173.5	Yes	1	87	Yes but also in other continental areas of the country	1	230	-1298	12.5
Molossus sinaloae	14	241	Least concern	1	182.5	Non endemic	1	162.5	Stable	1	126	Specialist	-1	264	Reproduction	0	173.5	Yes	1	87	No	1	230	-1466.5	67
Mormoops megalophylla	38	42.5	Least concern	1	182.5	Non endemic	1	162.5	Decreasing	-1	387	Specialist	-1	264	Reproduction, migration	-1	387.5	Yes	1	87	No	1	230	-1743	210
Musonycteris harrisoni	4	413.5	Vulnerable	-1	411	Endemic	-1	393.5	Decreasing	-1	387	Specialist	-1	264	Reproduction, migration	-1	387.5	Yes	1	87	No	1	230	-2573.5	435
Mustela frenata	33	67	Least concern	1	182.5	Non endemic	1	162.5	Stable	1	126	Specialist	-1	264	Reproduction	0	173.5	No	-1	318	No	1	230	-1523.5	96.5
Mustela nigripes	18	202	Endangered	-2	439	Non endemic	1	162.5	Decreasing	-1	387	Specialist	-1	264	Reproduction, torpor	-1	387.5	No	-1	318	No	1	230	-2390	411
Myotis albescens	65	10	Least concern	1	182.5	Non endemic	1	162.5	Stable	1	126	Specialist	-1	264	Reproduction	0	173.5	Yes	1	87	No	1	230	-1235.5	4
Myotis auriculus	13	250	Least concern	1	182.5	Non endemic	1	162.5	Decreasing	-1	387	Specialist	-1	264	Reproduction, migration	-1	387.5	Yes	1	87	No	1	230	-1950.5	293
Myotis californicus	34	62	Least concern	1	182.5	Non endemic	1	162.5	Stable	1	126	Specialist	-1	264	Reproduction, hibernation, torpor	-1	387.5	Yes	1	87	Yes but also in other continental areas of the country	1	230	-1501.5	83.5
Myotis ciliolabrum	43	31.5	Least concern	1	182.5	Non endemic	1	162.5	Stable	1	126	Specialist	-1	264	Reproduction, torpor, hibernation	-2	445.5	Yes	1	87	No	1	230	-1529	101
Myotis elegans	15	229	Least concern	1	182.5	Non endemic	1	162.5	Unkown	0	276	Specialist	-1	264	Reproduction	0	173.5	Yes	1	87	No	1	230	-1604.5	141
Myotis evotis	13	250	Least concern	1	182.5	Non endemic	1	162.5	Stable	1	126	Specialist	-1	264	Reproduction, torpor, hibernation, migration	-2	445.5	Yes	1	87	No	1	230	-1747.5	215
Myotis fortidens	22	155.5	Least concern	1	182.5	Endemic	-1	393.5	Unkown	0	276	Specialist	-1	264	Reproduction	0	173.5	Yes	1	87	No	1	230	-1762	225
Myotis keaysi	20	179	Least concern	1	182.5	Non endemic	1	162.5	Unkown	0	276	Specialist	-1	264	Reproduction	0	173.5	Yes	1	87	Yes but also in other continental areas of the country	1	230	-1554.5	112
Myotis lucifugus	72	6	Endangered	-2	439	Non endemic	1	162.5	Decreasing	-1	387	Specialist	-1	264	Reproduction, hibernation, migration, torpor	-2	445.5	Yes	1	87	No	1	230	-2021	316
Myotis melanorhinus	19	191	Least concern	1	182.5	Non endemic	1	162.5	Stable	1	126	Specialist	-1	264	Reproduction	0	173.5	Yes	1	87	No	1	230	-1416.5	52
Myotis nigricans	25	133.5	Least concern	1	182.5	Non endemic	1	162.5	Stable	1	126	Specialist	-1	264	Reproduction	0	173.5	Yes	1	87	Yes but also in other continental areas of the country	1	230	-1359	30
Myotis occultus	14	241	Least concern	1	182.5	Non endemic	1	162.5	Stable	1	126	Specialist	-1	264	Reproduction	0	173.5	Yes	1	87	No	1	230	-1466.5	67
Myotis peninsularis	3	429	Endangered	-2	439	Endemic	-1	393.5	Decreasing	-1	387	Specialist	-1	264	Reproduction	0	173.5	Yes	1	87	No	1	230	-2403	413
Myotis planiceps	2	444	Endangered	-2	439	Endemic	-1	393.5	Decreasing	-1	387	Specialist	-1	264	Reproduction	0	173.5	Yes	1	87	No	1	230	-2418	416.5
Myotis thysanodes	19	191	Least concern	1	182.5	Non endemic	1	162.5	Stable	1	126	Specialist	-1	264	Reproduction, hibernation, migration	-2	445.5	Yes	1	87	No	1	230	-1688.5	185
Myotis velifer	32	72.5	Least concern	1	182.5	Non endemic	1	162.5	Stable	1	126	Specialist	-1	264	Reproduction, hibernation, migration, torpor	-2	445.5	Yes	1	87	No	1	230	-1570	125
Myotis vivesi	6	366	Vulnerable	-1	411	Endemic	-1	393.5	Decreasing	-1	387	Specialist	-1	264	Reproduction, hibernation, torpor	-2	445.5	Yes	1	87	Yes but also in other continental areas of the country	1	230	-2584	437
Myotis volans	16	218.5	Least concern	1	182.5	Non endemic	1	162.5	Stable	1	126	Specialist	-1	264	Reproduction, hibernation	0	173.5	Yes	1	87	No	1	230	-1444	59
Myotis yumanensis	21	165.5	Least concern	1	182.5	Non endemic	1	162.5	Stable	1	126	Specialist	-1	264	Reproduction, torpor, hibernation, migration	-2	445.5	Yes	1	87	Yes but also in other continental areas of the country	1	230	-1663	173
Nasua narica	35	56.5	Least concern	1	182.5	Non endemic	1	162.5	Decreasing	-1	387	Generalist	1	33	Reproduction	0	173.5	No	-1	318	Yes but also in other continental areas of the country	1	230	-1543	108
Natalus lanatus	18	202	Least concern	1	182.5	Endemic	-1	393.5	Stable	1	126	Specialist	-1	264	Reproduction	0	173.5	Yes	1	87	Yes but also in other continental areas of the country	1	230	-1658.5	170
Natalus mexicanus	31	81.5	Least concern	1	182.5	Non endemic	1	162.5	Stable	1	126	Specialist	-1	264	Reproduction	0	173.5	Yes	1	87	Yes but also in other continental areas of the country	1	230	-1307	15
Natalus stramineus	47	25.5	Least concern	1	182.5	Non endemic	1	162.5	Unkown	0	276	Specialist	-1	264	Reproduction, migration	-1	387.5	Yes	1	87	Yes but also in other continental areas of the country	1	230	-1615	150
Nelsonia goldmani	2	444	Endangered	-2	439	Endemic	-1	393.5	Decreasing	-1	387	Specialist	-1	264	Reproduction	0	173.5	Yes	1	87	No	1	230	-2418	416.5
Nelsonia neotomodon	5	391.5	Least concern	1	182.5	Endemic	-1	393.5	Decreasing	-1	387	Specialist	-1	264	Reproduction	0	173.5	Yes	1	87	No	1	230	-2109	354.5
Neotamias bulleri	6	366	Vulnerable	-1	411	Non endemic	1	162.5	Decreasing	-1	387	Specialist	-1	264	Reproduction	0	173.5	Yes	1	87	No	1	230	-2081	340
Neotamias dorsalis	6	366	Least concern	1	182.5	Non endemic	1	162.5	Stable	1	126	Specialist	-1	264	Reproduction	0	173.5	Yes	1	87	No	1	230	-1591.5	134.5
Neotamias durangae	6	366	Least concern	1	182.5	Endemic	-1	393.5	Unkown	0	276	Specialist	-1	264	Reproduction	0	173.5	Yes	1	87	No	1	230	-1972.5	299
Neotamias merriami	7	343.5	Least concern	1	182.5	Non endemic	1	162.5	Stable	1	126	Specialist	-1	264	Reproduction	0	173.5	Yes	1	87	No	1	230	-1569	124
Neotamias obscurus	5	391.5	Least concern	1	182.5	Non endemic	1	162.5	Stable	1	126	Specialist	-1	264	Reproduction	0	173.5	Yes	1	87	No	1	230	-1617	153
Neotoma albigula	17	212	Least concern	1	182.5	Non endemic	1	162.5	Stable	1	126	Specialist	-1	264	Reproduction	0	173.5	Yes	1	87	Yes but also in other continental areas of the country	1	230	-1437.5	57.5
Neotoma angustapalata	3	429	Near threatened	-0.5	387.5	Endemic	-1	393.5	Unkown	0	276	Specialist	-1	264	Reproduction	0	173.5	Yes	1	87	No	1	230	-2240.5	380
Neotoma bryanti	9	305.5	Least concern	1	182.5	Endemic	-1	393.5	Decreasing	-1	387	Specialist	-1	264	Reproduction	0	173.5	Yes	1	87	Yes but also in other continental areas of the country	1	230	-2023	317
Neotoma devia	5	391.5	Least concern	1	182.5	Non endemic	1	162.5	Stable	1	126	Specialist	-1	264	Reproduction	0	173.5	Yes	1	87	No	1	230	-1617	153
Neotoma goldmani	8	323.5	Least concern	1	182.5	Endemic	-1	393.5	Decreasing	-1	387	Specialist	-1	264	Reproduction	0	173.5	Yes	1	87	No	1	230	-2041	328
Neotoma insularis	1	457.5	Data deficient	0	371	Endemic	-1	393.5	Unkown	0	276	Specialist	-1	264	Reproduction	0	173.5	Yes	1	87	Yes but also in other continental areas of the country	1	230	-2252.5	382
Neotoma lepida	10	290	Least concern	1	182.5	Non endemic	1	162.5	Stable	1	126	Specialist	-1	264	Reproduction	0	173.5	Yes	1	87	Yes but also in other continental areas of the country	1	230	-1515.5	90
Neotoma leucodon	11	273	Least concern	1	182.5	Endemic	-1	393.5	Stable	1	126	Specialist	-1	264	Reproduction	0	173.5	Yes	1	87	No	1	230	-1729.5	204.5
Neotoma macrotis	12	259	Least concern	1	182.5	Endemic	-1	393.5	Unkown	0	276	Specialist	-1	264	Reproduction	0	173.5	Yes	1	87	No	1	230	-1865.5	263
Neotoma mexicana	27	111.5	Least concern	1	182.5	Non endemic	1	162.5	Stable	1	126	Specialist	-1	264	Reproduction	0	173.5	Yes	1	87	No	1	230	-1337	21.5
Neotoma micropus	11	273	Least concern	1	182.5	Non endemic	1	162.5	Stable	1	126	Specialist	-1	264	Reproduction	0	173.5	Yes	1	87	No	1	230	-1498.5	81
Neotoma palatina	4	413.5	Vulnerable	-1	411	Endemic	-1	393.5	Decreasing	-1	387	Specialist	-1	264	Reproduction	0	173.5	Yes	1	87	No	1	230	-2359.5	406.5
Neotoma phenax	5	391.5	Least concern	1	182.5	Endemic	-1	393.5	Decreasing	-1	387	Specialist	-1	264	Reproduction	0	173.5	Yes	1	87	No	1	230	-2109	354.5
Neotomodon alstoni	10	290	Least concern	1	182.5	Endemic	-1	393.5	Stable	1	126	Specialist	-1	264	Reproduction	0	173.5	No	-1	318	No	1	230	-1977.5	304
Noctilio albiventris	56	14	Least concern	1	182.5	Non endemic	1	162.5	Stable	1	126	Specialist	-1	264	Reproduction, hibernation	-1	387.5	Yes	1	87	No	1	230	-1453.5	60
Noctilio leporinus	15	229	Least concern	1	182.5	Non endemic	1	162.5	Unkown	0	276	Specialist	-1	264	Reproduction	0	173.5	Yes	1	87	No	1	230	-1604.5	141
Notiosorex cockrumi	4	413.5	Least concern	1	182.5	Non endemic	1	162.5	Stable	1	126	Specialist	-1	264	Reproduction	0	173.5	No	-1	318	No	1	230	-1870	267.5
Notiosorex crawfordi	29	100.5	Least concern	1	182.5	Non endemic	1	162.5	Stable	1	126	Specialist	-1	264	Reproduction, torpor	-1	387.5	No	-1	318	Yes but also in other continental areas of the country	1	230	-1771	232
Notiosorex evotis	7	343.5	Least concern	1	182.5	Endemic	-1	393.5	Unkown	0	276	Specialist	-1	264	Reproduction	0	173.5	No	-1	318	No	1	230	-2181	372.5
Notiosorex villai	3	429	Vulnerable	-1	411	Endemic	-1	393.5	Decreasing	-1	387	Specialist	-1	264	Reproduction	0	173.5	No	-1	318	No	1	230	-2606	442
Notocitellus adocetus	9	305.5	Least concern	1	182.5	Endemic	-1	393.5	Stable	1	126	Specialist	-1	264	Reproduction, aestivation, hibernation	-2	445.5	No	-1	318	No	1	230	-2265	386
Notocitellus annulatus	10	290	Least concern	1	182.5	Endemic	-1	393.5	Unkown	0	276	Specialist	-1	264	Reproduction	0	173.5	No	-1	318	Yes but also in other continental areas of the country	1	230	-2127.5	358
Nycticeius humeralis	9	305.5	Least concern	1	182.5	Non endemic	1	162.5	Stable	1	126	Specialist	-1	264	Reproduction, hibernation, migration	-2	445.5	Yes	1	87	No	1	230	-1803	243
Nyctinomops aurispinosus	15	229	Least concern	1	182.5	Non endemic	1	162.5	Unkown	0	276	Specialist	-1	264	Reproduction	0	173.5	Yes	1	87	No	1	230	-1604.5	141
Nyctinomops femorosaccus	21	165.5	Least concern	1	182.5	Non endemic	1	162.5	Stable	1	126	Specialist	-1	264	Reproduction, hibernation	-1	387.5	Yes	1	87	No	1	230	-1605	143.5
Nyctinomops laticaudatus	23	149	Least concern	1	182.5	Non endemic	1	162.5	Unkown	0	276	Specialist	-1	264	Reproduction	0	173.5	Yes	1	87	Yes but also in other continental areas of the country	1	230	-1524.5	98.5
Nyctinomops macrotis	24	143	Least concern	1	182.5	Non endemic	1	162.5	Unkown	0	276	Specialist	-1	264	Reproduction, hibernation, migration	-2	445.5	Yes	1	87	No	1	230	-1790.5	238
Nyctomys sumichrasti	18	202	Least concern	1	182.5	Non endemic	1	162.5	Stable	1	126	Specialist	-1	264	Reproduction	0	173.5	Yes	1	87	No	1	230	-1427.5	54.5
Odocoileus hemionus	14	241	Least concern	1	182.5	Non endemic	1	162.5	Stable	1	126	Specialist	-1	264	Reproduction, migration	-1	387.5	Yes	1	87	Yes but also in other continental areas of the country	1	230	-1680.5	180
Odocoileus virginianus	45	29	Least concern	1	182.5	Non endemic	1	162.5	Stable	1	126	Specialist	-1	264	Reproduction, migration	-1	387.5	Yes	1	87	Yes but also in other continental areas of the country	1	230	-1468.5	71
Oligoryzomys fulvescens	29	100.5	Least concern	1	182.5	Non endemic	1	162.5	Stable	1	126	Specialist	-1	264	Reproduction	0	173.5	No	-1	318	No	1	230	-1557	113
Ondatra zibethicus	73	5	Least concern	1	182.5	Non endemic	1	162.5	Stable	1	126	Specialist	-1	264	Reproduction	0	173.5	No	-1	318	No	1	230	-1461.5	64.5
Onychomys arenicola	13	250	Least concern	1	182.5	Non endemic	1	162.5	Stable	1	126	Specialist	-1	264	Reproduction	0	173.5	No	-1	318	No	1	230	-1706.5	191
Onychomys leucogaster	10	290	Least concern	1	182.5	Non endemic	1	162.5	Stable	1	126	Specialist	-1	264	Reproduction	0	173.5	No	-1	318	No	1	230	-1746.5	212.5
Onychomys torridus	15	229	Least concern	1	182.5	Non endemic	1	162.5	Stable	1	126	Specialist	-1	264	Reproduction	0	173.5	No	-1	318	No	1	230	-1685.5	183
Orthogeomys grandis	17	212	Least concern	1	182.5	Non endemic	1	162.5	Stable	1	126	Specialist	-1	264	Reproduction	0	173.5	No	-1	318	No	1	230	-1668.5	174.5
Orthogeomys hispidus	22	155.5	Least concern	1	182.5	Non endemic	1	162.5	Stable	1	126	Specialist	-1	264	Reproduction	0	173.5	No	-1	318	Yes but also in other continental areas of the country	1	230	-1612	148.5
Oryzomys alfaroi	18	202	Least concern	1	182.5	Non endemic	1	162.5	Stable	1	126	Specialist	-1	264	Reproduction	0	173.5	No	-1	318	No	1	230	-1658.5	170
Oryzomys chapmani	11	273	Vulnerable	-1	411	Endemic	-1	393.5	Unkown	0	276	Specialist	-1	264	Reproduction	0	173.5	No	-1	318	No	1	230	-2339	401
Oryzomys couesi	36	51	Least concern	1	182.5	Non endemic	1	162.5	Decreasing	-1	387	Specialist	-1	264	Reproduction	0	173.5	No	-1	318	Yes but also in other continental areas of the country	1	230	-1768.5	231
Oryzomys melanotis	26	120.5	Least concern	1	182.5	Endemic	-1	393.5	Unkown	0	276	Specialist	-1	264	Reproduction	0	173.5	No	-1	318	No	1	230	-1958	294
Oryzomys palustris	50	20	Least concern	1	182.5	Non endemic	1	162.5	Stable	1	126	Specialist	-1	264	Reproduction	0	173.5	No	-1	318	Yes but also in other continental areas of the country	1	230	-1476.5	73
Oryzomys rostratus	15	229	Least concern	1	182.5	Endemic	-1	393.5	Stable	1	126	Specialist	-1	264	Reproduction	0	173.5	No	-1	318	No	1	230	-1916.5	281.5
Osgoodomys banderanus	11	273	Least concern	1	182.5	Endemic	-1	393.5	Unkown	0	276	Generalist	1	33	Reproduction	0	173.5	No	-1	318	No	1	230	-1879.5	272
Otonyctomys hatti	5	391.5	Least concern	1	182.5	Non endemic	1	162.5	Decreasing	-1	387	Specialist	-1	264	Reproduction	0	173.5	No	-1	318	No	1	230	-2109	354.5
Otospermophilus beecheyi	6	366	Least concern	1	182.5	Non endemic	1	162.5	Stable	1	126	Specialist	-1	264	Reproduction, aestivation, hibernation	-2	445.5	No	-1	318	No	1	230	-2094.5	347
Otospermophilus variegatus	20	179	Least concern	1	182.5	Non endemic	1	162.5	Stable	1	126	Specialist	-1	264	Reproduction, aestivation, hibernation, torpor	-2	445.5	No	-1	318	Yes but also in other continental areas of the country	1	230	-1907.5	278
Ototylomys phyllotis	10	290	Least concern	1	182.5	Non endemic	1	162.5	Stable	1	126	Specialist	-1	264	Reproduction	0	173.5	No	-1	318	No	1	230	-1746.5	212.5
Ovis canadensis	8	323.5	Least concern	1	182.5	Non endemic	1	162.5	Stable	1	126	Specialist	-1	264	Reproduction, migration	-1	387.5	Yes	1	87	Yes but also in other continental areas of the country	1	230	-1763	229
Panthera onca	55	15.5	Near threatened	-0.5	387.5	Non endemic	1	162.5	Decreasing	-1	387	Specialist	-1	264	Reproduction	0	173.5	Yes	1	87	No	1	230	-1707	193
Pappogeomys bulleri	7	343.5	Least concern	1	182.5	Endemic	-1	393.5	Stable	1	126	Specialist	-1	264	Reproduction	0	173.5	No	-1	318	No	1	230	-2031	320
Parastrellus hesperus	23	149	Least concern	1	182.5	Non endemic	1	162.5	Stable	1	126	Specialist	-1	264	Reproduction, hibernation	-1	387.5	Yes	1	87	Yes but also in other continental areas of the country	1	230	-1588.5	133
Perimyotis subflavus	38	42.5	Vulnerable	-1	411	Non endemic	1	162.5	Decreasing	-1	387	Specialist	-1	264	Reproduction, migration, torpor	-2	445.5	Yes	1	87	No	1	230	-2029.5	318
Perognathus amplus	10	290	Least concern	1	182.5	Non endemic	1	162.5	Stable	1	126	Specialist	-1	264	Reproduction, torpor	-1	387.5	No	-1	318	No	1	230	-1960.5	297
Perognathus flavescens	19	191	Least concern	1	182.5	Non endemic	1	162.5	Stable	1	126	Specialist	-1	264	Reproduction, torpor, hibernation	-2	445.5	No	-1	318	No	1	230	-1919.5	283
Perognathus flavus	15	229	Least concern	1	182.5	Non endemic	1	162.5	Stable	1	126	Specialist	-1	264	Reproduction, torpor	-1	387.5	No	-1	318	No	1	230	-1899.5	276
Perognathus longimembris	6	366	Least concern	1	182.5	Non endemic	1	162.5	Stable	1	126	Specialist	-1	264	Reproduction, torpor	-1	387.5	No	-1	318	No	1	230	-2036.5	325
Perognathus merriami	9	305.5	Least concern	1	182.5	Non endemic	1	162.5	Stable	1	126	Specialist	-1	264	Reproduction, aestivation, hibernation, torpor	-2	445.5	No	-1	318	No	1	230	-2034	322
Peromyscus aztecus	18	202	Least concern	1	182.5	Non endemic	1	162.5	Stable	1	126	Generalist	1	33	Reproduction, torpor	-1	387.5	No	-1	318	No	1	230	-1641.5	164
Peromyscus beatae	18	202	Least concern	1	182.5	Endemic	-1	393.5	Unkown	0	276	Generalist	1	33	Reproduction	0	173.5	No	-1	318	No	1	230	-1808.5	245
Peromyscus boylii	26	120.5	Least concern	1	182.5	Non endemic	1	162.5	Stable	1	126	Generalist	1	33	Reproduction, torpor	-1	387.5	No	-1	318	No	1	230	-1560	116.5
Peromyscus californicus	5	391.5	Least concern	1	182.5	Non endemic	1	162.5	Stable	1	126	Generalist	1	33	Reproduction	0	173.5	No	-1	318	No	1	230	-1617	153
Peromyscus crinitus	6	366	Least concern	1	182.5	Non endemic	1	162.5	Stable	1	126	Generalist	1	33	Reproduction, torpor	-1	387.5	No	-1	318	No	1	230	-1805.5	244
Peromyscus difficilis	21	165.5	Least concern	1	182.5	Endemic	-1	393.5	Stable	1	126	Generalist	1	33	Reproduction	0	173.5	No	-1	318	No	1	230	-1622	158
Peromyscus eremicus	18	202	Least concern	1	182.5	Non endemic	1	162.5	Stable	1	126	Generalist	1	33	Reproduction, aestivation, torpor, hibernation	-2	445.5	No	-1	318	Yes but also in other continental areas of the country	1	230	-1699.5	189
Peromyscus eva	8	323.5	Least concern	1	182.5	Endemic	-1	393.5	Stable	1	126	Generalist	1	33	Reproduction	0	173.5	No	-1	318	Yes but also in other continental areas of the country	1	230	-1780	233.5
Peromyscus.fraterculus	7	343.5	Least concern	1	182.5	Non endemic	1	162.5	Unkown	0	276	Generalist	1	33	Reproduction	0	173.5	No	-1	318	Yes but also in other continental areas of the country	1	230	-1719	200
Peromyscus furvus	9	305.5	Data deficient	0	371	Endemic	-1	393.5	Unkown	0	276	Generalist	1	33	Reproduction	0	173.5	No	-1	318	No	1	230	-2100.5	349
Peromyscus gratus	19	191	Least concern	1	182.5	Endemic	-1	393.5	Stable	1	126	Generalist	1	33	Reproduction	0	173.5	No	-1	318	No	1	230	-1647.5	167
Peromyscus guardia	1	457.5	Critically endangered	-3	457.5	Endemic	-1	393.5	Decreasing	-1	387	Generalist	1	33	Reproduction	0	173.5	No	-1	318	Yes	-1	461	-2681	455.5
Peromyscus guatemalensis	9	305.5	Least concern	1	182.5	Non endemic	1	162.5	Stable	1	126	Generalist	1	33	Reproduction	0	173.5	No	-1	318	No	1	230	-1531	103.5
Peromyscus gymnotis	8	323.5	Least concern	1	182.5	Non endemic	1	162.5	Decreasing	-1	387	Generalist	1	33	Reproduction	0	173.5	No	-1	318	No	1	230	-1810	246.5
Peromyscus hooperi	3	429	Least concern	1	182.5	Endemic	-1	393.5	Stable	1	126	Generalist	1	33	Reproduction	0	173.5	No	-1	318	No	1	230	-1885.5	274
Peromyscus hylocetes	6	366	Least concern	1	182.5	Endemic	-1	393.5	Stable	1	126	Generalist	1	33	Reproduction	0	173.5	No	-1	318	No	1	230	-1822.5	251
Peromyscus leucopus	32	72.5	Least concern	1	182.5	Non endemic	1	162.5	Stable	1	126	Generalist	1	33	Reproduction, torpor	-1	387.5	No	-1	318	Yes but also in other continental areas of the country	1	230	-1512	89
Peromyscus levipes	26	120.5	Least concern	1	182.5	Endemic	-1	393.5	Unkown	0	276	Generalist	1	33	Reproduction	0	173.5	No	-1	318	No	1	230	-1727	201.5
Peromyscus maniculatus	28	106.5	Least concern	1	182.5	Non endemic	1	162.5	Stable	1	126	Generalist	1	33	Reproduction, torpor	-1	387.5	No	-1	318	Yes but also in other continental areas of the country	1	230	-1546	109
Peromyscus megalops	7	343.5	Least concern	1	182.5	Endemic	-1	393.5	Unkown	0	276	Generalist	1	33	Reproduction	0	173.5	No	-1	318	No	1	230	-1950	292
Peromyscus mekisturus	7	343.5	Critically endangered	-3	457.5	Endemic	-1	393.5	Decreasing	-1	387	Generalist	1	33	Reproduction	0	173.5	No	-1	318	No	1	230	-2336	400
Peromyscus melanocarpus	20	179	Endangered	-2	439	Endemic	-1	393.5	Unkown	0	276	Generalist	1	33	Reproduction	0	173.5	No	-1	318	No	1	230	-2042	330
Peromyscus melanophrys	21	165.5	Least concern	1	182.5	Endemic	-1	393.5	Stable	1	126	Generalist	1	33	Reproduction	0	173.5	No	-1	318	No	1	230	-1622	158
Peromyscus melanotis	22	155.5	Least concern	1	182.5	Endemic	-1	393.5	Unkown	0	276	Generalist	1	33	Reproduction	0	173.5	No	-1	318	No	1	230	-1762	225
Peromyscus melanurus	2	444	Endangered	-2	439	Endemic	-1	393.5	Stable	1	126	Generalist	1	33	Reproduction	0	173.5	No	-1	318	No	1	230	-2157	367
Peromyscus merriami	5	391.5	Least concern	1	182.5	Non endemic	1	162.5	Decreasing	-1	387	Generalist	1	33	Reproduction	0	173.5	No	-1	318	No	1	230	-1878	271
Peromyscus mexicanus	20	179	Least concern	1	182.5	Non endemic	1	162.5	Stable	1	126	Generalist	1	33	Reproduction	0	173.5	No	-1	318	No	1	230	-1404.5	45
Peromyscus nasutus	11	273	Least concern	1	182.5	Non endemic	1	162.5	Decreasing	-1	387	Generalist	1	33	Reproduction	0	173.5	No	-1	318	No	1	230	-1759.5	221.5
Peromyscus ochraventer	3	429	Endangered	-2	439	Endemic	-1	393.5	Unkown	0	276	Generalist	1	33	Reproduction	0	173.5	No	-1	318	No	1	230	-2292	393
Peromyscus pectoralis	18	202	Least concern	1	182.5	Non endemic	1	-1	Stable	1	126	Generalist	1	33	Reproduction	0	173.5	No	-1	318	No	1	230	-1264	8
Peromyscus perfulvus	8	323.5	Least concern	1	182.5	Endemic	-1	393.5	Stable	1	126	Generalist	1	33	Reproduction	0	173.5	No	-1	318	No	1	230	-1780	233.5
Peromyscus polius	2	444	Near threatened	-0.5	387.5	Endemic	-1	393.5	Decreasing	-1	387	Generalist	1	33	Reproduction	0	173.5	No	-1	318	No	1	230	-2366.5	409
Peromyscus schmidlyi	3	429	Least concern	1	182.5	Endemic	-1	393.5	Unkown	0	276	Generalist	1	33	Reproduction	0	173.5	No	-1	318	No	1	230	-2035.5	323
Peromyscus simulus	6	366	Vulnerable	-1	411	Endemic	-1	393.5	Decreasing	-1	387	Generalist	1	33	Reproduction	0	173.5	No	-1	318	No	1	230	-2312	395
Peromyscus spicilegus	11	273	Least concern	1	182.5	Endemic	-1	393.5	Decreasing	-1	387	Generalist	1	33	Reproduction	0	173.5	No	-1	318	No	1	230	-1990.5	306.5
Peromyscus truei	20	179	Least concern	1	182.5	Non endemic	1	162.5	Stable	1	126	Generalist	1	33	Reproduction	0	173.5	No	-1	318	No	1	230	-1404.5	45
Peromyscus yucatanicus	4	413.5	Least concern	1	182.5	Endemic	-1	393.5	Stable	1	126	Generalist	1	33	Reproduction	0	173.5	No	-1	318	Yes but also in other continental areas of the country	1	230	-1870	267.5
Peromyscus zarhynchus	4	413.5	Vulnerable	-1	411	Endemic	-1	393.5	Decreasing	-1	387	Generalist	1	33	Reproduction	0	173.5	No	-1	318	No	1	230	-2359.5	406.5
Peropteryx kappleri	31	81.5	Least concern	1	182.5	Non endemic	1	162.5	Decreasing	-1	387	Specialist	-1	264	Reproduction	0	173.5	Yes	1	87	No	1	230	-1568	120.5
Peropteryx macrotis	8	323.5	Least concern	1	182.5	Non endemic	1	162.5	Stable	1	126	Specialist	-1	264	Reproduction	0	173.5	Yes	1	87	No	1	230	-1549	110.5
Philander opossum	24	143	Least concern	1	182.5	Non endemic	1	162.5	Stable	1	126	Generalist	1	33	Reproduction	0	173.5	No	-1	318	Yes but also in other continental areas of the country	1	230	-1368.5	34
Phylloderma stenops	31	81.5	Least concern	1	182.5	Non endemic	1	162.5	Stable	1	126	Specialist	-1	264	Reproduction	0	173.5	Yes	1	87	No	1	230	-1307	15
Phyllostomus discolor	14	241	Least concern	1	182.5	Non endemic	1	162.5	Stable	1	126	Specialist	-1	264	Reproduction	0	173.5	Yes	1	87	No	1	230	-1466.5	67
Platyrrhinus helleri	17	212	Least concern	1	182.5	Non endemic	1	162.5	Stable	1	126	Specialist	-1	264	Reproduction	0	173.5	Yes	1	87	No	1	230	-1437.5	57.5
Potos flavus	48	24	Least concern	1	182.5	Non endemic	1	162.5	Decreasing	-1	387	Specialist	-1	264	Reproduction	0	173.5	No	-1	318	No	1	230	-1741.5	208.5
Procyon lotor	38	42.5	Least concern	1	182.5	Non endemic	1	162.5	Increasing	2	6	Generalist	1	33	Reproduction	0	173.5	No	-1	318	Yes but also in other continental areas of the country	1	230	-1148	2
Procyon pygmaeus	1	457.5	Critically endangered	-3	457.5	Endemic	-1	393.5	Decreasing	-1	387	Generalist	1	33	Reproduction	0	173.5	No	-1	318	Yes	-1	461	-2681	455.5
Promops centralis	14	241	Least concern	1	182.5	Non endemic	1	162.5	Unkown	0	276	Specialist	-1	264	Reproduction	0	173.5	Yes	1	87	No	1	230	-1616.5	151
Pteronotus davyi	32	72.5	Least concern	1	182.5	Non endemic	1	162.5	Stable	1	126	Specialist	-1	264	Reproduction	0	173.5	Yes	1	87	No	1	230	-1298	12.5
Pteronotus gymnonotus	25	133.5	Least concern	1	182.5	Non endemic	1	162.5	Stable	1	126	Specialist	-1	264	Reproduction	0	173.5	Yes	1	87	No	1	230	-1359	30
Pteronotus parnellii	71	7	Least concern	1	182.5	Non endemic	1	162.5	Stable	1	126	Specialist	-1	264	Reproduction	0	173.5	Yes	1	87	Yes but also in other continental areas of the country	1	230	-1232.5	3
Pteronotus personatus	27	111.5	Least concern	1	182.5	Non endemic	1	162.5	Stable	1	126	Specialist	-1	264	Reproduction	0	173.5	Yes	1	87	No	1	230	-1337	21.5
Puma concolor	35	56.5	Least concern	1	182.5	Non endemic	1	162.5	Decreasing	-1	387	Specialist	-1	264	Reproduction, migration	-1	387.5	Yes	1	87	No	1	230	-1757	220
Reithrodontomys bakeri	3	429	Endangered	-2	439	Endemic	-1	393.5	Decreasing	-1	387	Specialist	-1	264	Reproduction	0	173.5	No	-1	318	No	1	230	-2634	447
Reithrodontomys burti	4	413.5	Data deficient	0	371	Endemic	-1	393.5	Unkown	0	276	Specialist	-1	264	Reproduction	0	173.5	No	-1	318	No	1	230	-2439.5	422.5
Reithrodontomys chrysopsis	9	305.5	Least concern	1	182.5	Endemic	-1	393.5	Unkown	0	276	Specialist	-1	264	Reproduction	0	173.5	No	-1	318	No	1	230	-2143	363
Reithrodontomys fulvescens	32	72.5	Least concern	1	182.5	Non endemic	1	162.5	Stable	1	126	Specialist	-1	264	Reproduction	0	173.5	No	-1	318	No	1	230	-1529	101
Reithrodontomys gracilis	12	259	Least concern	1	182.5	Non endemic	1	162.5	Stable	1	126	Specialist	-1	264	Reproduction	0	173.5	No	-1	318	Yes but also in other continental areas of the country	1	230	-1715.5	196
Reithrodontomys hirsutus	5	391.5	Vulnerable	-1	411	Endemic	-1	393.5	Decreasing	-1	387	Specialist	-1	264	Reproduction	0	173.5	No	-1	318	No	1	230	-2568.5	433.5
Reithrodontomys megalotis	30	92.5	Least concern	1	182.5	Non endemic	1	162.5	Stable	1	126	Specialist	-1	264	Reproduction, torpor	-1	387.5	No	-1	318	No	1	230	-1763	229
Reithrodontomys mexicanus	19	191	Least concern	1	182.5	Non endemic	1	162.5	Stable	1	126	Specialist	-1	264	Reproduction	0	173.5	No	-1	318	No	1	230	-1647.5	167
Reithrodontomys microdon	14	241	Least concern	1	182.5	Non endemic	1	162.5	Decreasing	-1	387	Specialist	-1	264	Reproduction	0	173.5	No	-1	318	No	1	230	-1958.5	295
Reithrodontomys montanus	23	149	Least concern	1	182.5	Non endemic	1	162.5	Stable	1	126	Specialist	-1	264	Reproduction	0	173.5	No	-1	318	No	1	230	-1605.5	145
Reithrodontomys spectabilis	1	457.5	Critically endangered	-3	457.5	Endemic	-1	393.5	Decreasing	-1	387	Specialist	-1	264	Reproduction	0	173.5	No	-1	318	Yes	-1	461	-2912	462
Reithrodontomys sumichrasti	24	143	Least concern	1	182.5	Non endemic	1	162.5	Stable	1	126	Specialist	-1	264	Reproduction	0	173.5	No	-1	318	No	1	230	-1599.5	137
Reithrodontomys tenuirostris	2	444	Endangered	-2	439	Non endemic	1	162.5	Decreasing	-1	387	Specialist	-1	264	Reproduction	0	173.5	No	-1	318	No	1	230	-2418	416.5
Reithrodontomys zacatecae	8	323.5	Least concern	1	182.5	Endemic	-1	393.5	Unkown	0	276	Specialist	-1	264	Reproduction	0	173.5	No	-1	318	No	1	230	-2161	368
Rheomys mexicanus	3	429	Endangered	-2	439	Endemic	-1	393.5	Decreasing	-1	387	Specialist	-1	264	Reproduction	0	173.5	No	-1	318	No	1	230	-2634	447
Rheomys thomasi	6	366	Near threatened	-0.5	387.5	Non endemic	1	162.5	Decreasing	-1	387	Specialist	-1	264	Reproduction	0	173.5	No	-1	318	No	1	230	-2288.5	392
Rhogeessa aeneus	5	391.5	Least concern	1	182.5	Endemic	-1	393.5	Stable	1	126	Specialist	-1	264	Reproduction	0	173.5	Yes	1	87	Yes but also in other continental areas of the country	1	230	-1848	259
Rhogeessa alleni	13	250	Least concern	1	182.5	Endemic	-1	393.5	Stable	1	126	Specialist	-1	264	Reproduction	0	173.5	Yes	1	87	No	1	230	-1706.5	191
Rhogeessa genowaysi	2	444	Endangered	-2	439	Endemic	-1	393.5	Decreasing	-1	387	Specialist	-1	264	Reproduction	0	173.5	Yes	1	87	No	1	230	-2418	416.5
Rhogeessa mira	2	444	Vulnerable	-1	411	Endemic	-1	393.5	Stable	1	126	Specialist	-1	264	Reproduction	0	173.5	Yes	1	87	No	1	230	-2129	360
Rhogeessa parvula	24	143	Least concern	1	182.5	Endemic	-1	393.5	Stable	1	126	Specialist	-1	264	Reproduction	0	173.5	Yes	1	87	Yes but also in other continental areas of the country	1	230	-1599.5	137
Rhogeessa tumida	25	133.5	Least concern	1	182.5	Non endemic	1	162.5	Stable	1	126	Specialist	-1	264	Reproduction	0	173.5	Yes	1	87	Yes but also in other continental areas of the country	1	230	-1359	30
Rhynchonycteris naso	31	81.5	Least concern	1	182.5	Non endemic	1	162.5	Decreasing	-1	387	Specialist	-1	264	Reproduction	0	173.5	Yes	1	87	No	1	230	-1568	120.5
Romerolagus diazi	5	391.5	Endangered	-2	439	Endemic	-1	393.5	Decreasing	-1	387	Specialist	-1	264	Reproduction	0	173.5	No	-1	318	No	1	230	-2596.5	441
Saccopteryx bilineata	21	165.5	Least concern	1	182.5	Non endemic	1	162.5	Unkown	0	276	Specialist	-1	264	Reproduction	0	173.5	Yes	1	87	No	1	230	-1541	107
Saccopteryx leptura	55	15.5	Least concern	1	182.5	Non endemic	1	162.5	Decreasing	-1	387	Specialist	-1	264	Reproduction	0	173.5	Yes	1	87	No	1	230	-1502	85
Scalopus aquaticus	30	92.5	Least concern	1	182.5	Non endemic	1	162.5	Stable	1	126	Specialist	-1	264	Reproduction	0	173.5	No	-1	318	No	1	230	-1549	110.5
Scapanus latimanus	15	229	Least concern	1	182.5	Non endemic	1	162.5	Stable	1	126	Specialist	-1	264	Reproduction	0	173.5	No	-1	318	No	1	230	-1685.5	183
Sciurus aberti	4	413.5	Least concern	1	182.5	Non endemic	1	162.5	Stable	1	126	Specialist	-1	264	Reproduction, torpor	-1	387.5	No	-1	318	No	1	230	-2084	342
Sciurus alleni	5	391.5	Least concern	1	182.5	Endemic	-1	393.5	Decreasing	-1	387	Specialist	-1	264	Reproduction	0	173.5	No	-1	318	No	1	230	-2340	403
Sciurus arizonensis	6	366	Data deficient	0	371	Non endemic	1	162.5	Decreasing	-1	387	Specialist	-1	264	Reproduction, migration	-1	387.5	No	-1	318	No	1	230	-2486	427
Sciurus aureogaster	31	81.5	Least concern	1	182.5	Non endemic	1	162.5	Stable	1	126	Specialist	-1	264	Reproduction, torpor	-1	387.5	No	-1	318	No	1	230	-1752	217
Sciurus carolinensis	53	18	Least concern	1	182.5	Non endemic	1	162.5	Increasing	2	6	Specialist	-1	264	Reproduction, torpor	-1	387.5	No	-1	318	No	1	230	-1568.5	123
Sciurus colliaei	12	259	Least concern	1	182.5	Endemic	-1	393.5	Unkown	0	276	Specialist	-1	264	Reproduction	0	173.5	No	-1	318	No	1	230	-2096.5	348
Sciurus deppei	27	111.5	Least concern	1	182.5	Non endemic	1	162.5	Stable	1	126	Specialist	-1	264	Reproduction	0	173.5	No	-1	318	No	1	230	-1568	120.5
Sciurus griseus	25	133.5	Least concern	1	182.5	Non endemic	1	162.5	Decreasing	-1	387	Specialist	-1	264	Reproduction	0	173.5	No	-1	318	No	1	230	-1851	262
Sciurus nayaritensis	10	290	Least concern	1	182.5	Endemic	-1	393.5	Decreasing	-1	387	Specialist	-1	264	Reproduction	0	173.5	No	-1	318	No	1	230	-2238.5	379
Sciurus niger	5	391.5	Least concern	1	182.5	Non endemic	1	162.5	Stable	1	126	Specialist	-1	264	Reproduction	0	173.5	No	-1	318	No	1	230	-1848	259
Sciurus oculatus	11	273	Least concern	1	182.5	Endemic	-1	393.5	Decreasing	-1	387	Specialist	-1	264	Reproduction, migration	-1	387.5	No	-1	318	No	1	230	-2435.5	420.5
Sciurus variegatoides	20	179	Least concern	1	182.5	Non endemic	1	162.5	Stable	1	126	Specialist	-1	264	Reproduction, torpor	-1	387.5	No	-1	318	No	1	230	-1849.5	261
Sciurus yucatanensis	7	343.5	Least concern	1	182.5	Non endemic	1	162.5	Stable	1	126	Specialist	-1	264	Reproduction	0	173.5	No	-1	318	No	1	230	-1800	241
Scotinomys teguina	14	241	Least concern	1	182.5	Non endemic	1	162.5	Stable	1	126	Specialist	-1	264	Reproduction	0	173.5	No	-1	318	No	1	230	-1697.5	187
Sigmodon alleni	11	273	Vulnerable	-1	411	Endemic	-1	393.5	Decreasing	-1	387	Specialist	-1	264	Reproduction	0	173.5	No	-1	318	No	1	230	-2450	424
Sigmodon arizonae	12	259	Least concern	1	182.5	Non endemic	1	162.5	Decreasing	-1	387	Specialist	-1	264	Reproduction	0	173.5	No	-1	318	No	1	230	-1976.5	302
Sigmodon fulviventer	9	305.5	Least concern	1	182.5	Non endemic	1	162.5	Stable	1	126	Specialist	-1	264	Reproduction	0	173.5	No	-1	318	No	1	230	-1762	225
Sigmodon hirsutus	33	67	Least concern	1	182.5	Non endemic	1	162.5	Increasing	2	6	Specialist	-1	264	Reproduction	0	173.5	No	-1	318	No	1	230	-1403.5	42
Sigmodon hispidus	67	8	Least concern	1	182.5	Non endemic	1	162.5	Increasing	2	6	Specialist	-1	264	Reproduction	0	173.5	No	-1	318	No	1	230	-1344.5	23
Sigmodon leucotis	30	92.5	Least concern	1	182.5	Endemic	-1	393.5	Unkown	0	276	Specialist	-1	264	Reproduction	0	173.5	No	-1	318	No	1	230	-1930	288
Sigmodon mascotensis	20	179	Least concern	1	182.5	Endemic	-1	393.5	Stable	1	126	Specialist	-1	264	Reproduction	0	173.5	No	-1	318	No	1	230	-1866.5	265
Sigmodon ochrognathus	6	366	Least concern	1	182.5	Non endemic	1	162.5	Decreasing	-1	387	Specialist	-1	264	Reproduction	0	173.5	No	-1	318	No	1	230	-2083.5	341
Sigmodon toltecus	27	111.5	Least concern	1	182.5	Non endemic	1	162.5	Unkown	0	276	Specialist	-1	264	Reproduction	0	173.5	No	-1	318	Yes but also in other continental areas of the country	1	230	-1718	199
Sorex arizonae	5	391.5	Least concern	1	182.5	Non endemic	1	162.5	Decreasing	-1	387	Specialist	-1	264	Reproduction	0	173.5	No	-1	318	No	1	230	-2109	354.5
Sorex emarginatus	5	391.5	Least concern	1	182.5	Endemic	-1	393.5	Decreasing	-1	387	Specialist	-1	264	Reproduction	0	173.5	No	-1	318	No	1	230	-2340	403
Sorex ixtlanensis	6	366	Data deficient	0	371	Endemic	-1	393.5	Unkown	0	276	Specialist	-1	264	Reproduction	0	173.5	No	-1	318	No	1	230	-2392	412
Sorex macrodon	7	343.5	Vulnerable	-1	411	Endemic	-1	393.5	Decreasing	-1	387	Specialist	-1	264	Reproduction	0	173.5	No	-1	318	No	1	230	-2520.5	428.5
Sorex mediopua	7	343.5	Least concern	1	182.5	Endemic	-1	393.5	Unkown	0	276	Specialist	-1	264	Reproduction	0	173.5	No	-1	318	No	1	230	-2181	372.5
Sorex milleri	5	391.5	Vulnerable	-1	411	Endemic	-1	393.5	Decreasing	-1	387	Specialist	-1	264	Reproduction	0	173.5	No	-1	318	No	1	230	-2568.5	433.5
Sorex monticolus	40	36	Least concern	1	182.5	Non endemic	1	162.5	Stable	1	126	Specialist	-1	264	Reproduction	0	173.5	No	-1	318	No	1	230	-1492.5	78
Sorex oreopolus	4	413.5	Least concern	1	182.5	Endemic	-1	393.5	Stable	1	126	Specialist	-1	264	Reproduction	0	173.5	No	-1	318	No	1	230	-2101	350.5
Sorex orizabae	7	343.5	Least concern	1	182.5	Endemic	-1	393.5	Stable	1	126	Specialist	-1	264	Reproduction	0	173.5	No	-1	318	No	1	230	-2031	320
Sorex ornatus	10	290	Least concern	1	182.5	Non endemic	1	162.5	Stable	1	126	Specialist	-1	264	Reproduction, torpor	-1	387.5	No	-1	318	No	1	230	-1960.5	297
Sorex salvini	5	391.5			371	Endemic	-1	393.5	Unkown	0	276	Specialist	-1	264	Reproduction	0	173.5	No	-1	318	No	1	230	-2417.5	414
Sorex saussurei	20	179	Least concern	1	182.5	Endemic	-1	393.5	Stable	1	126	Specialist	-1	264	Reproduction	0	173.5	No	-1	318	No	1	230	-1866.5	265
Sorex ventralis	8	323.5	Least concern	1	182.5	Endemic	-1	393.5	Stable	1	126	Specialist	-1	264	Reproduction	0	173.5	No	-1	318	No	1	230	-2011	313
Sorex veraecrucis	11	273	Least concern	1	182.5	Non endemic	1	162.5	Stable	1	126	Specialist	-1	264	Reproduction	0	173.5	No	-1	318	No	1	230	-1729.5	204.5
Sorex veraepacis	10	290	Least concern	1	182.5	Endemic	-1	393.5	Stable	1	126	Specialist	-1	264	Reproduction	0	173.5	No	-1	318	No	1	230	-1977.5	304
Spermophilus annulatus	9	305.5	Least concern	1	182.5	Non endemic	1	162.5	Unkown	0	276	Specialist	-1	264	Reproduction, hibernation	-1	387.5	No	-1	318	Yes but also in other continental areas of the country	1	230	-2126	357
Spilogale angustifrons	21	165.5	Least concern	1	182.5	Non endemic	1	162.5	Stable	1	126	Specialist	-1	264	Reproduction	0	173.5	No	-1	318	No	1	230	-1622	158
Spilogale gracilis	17	212	Least concern	1	182.5	Non endemic	1	162.5	Decreasing	-1	387	Specialist	-1	264	Reproduction, torpor	-1	387.5	No	-1	318	No	1	230	-2143.5	364
Spilogale putorius	33	67	Vulnerable	-1	411	Non endemic	1	162.5	Decreasing	-1	387	Specialist	-1	264	Reproduction	0	173.5	No	-1	318	No	1	230	-2013	315
Spilogale pygmaea	6	366	Vulnerable	-1	411	Endemic	-1	393.5	Decreasing	-1	387	Specialist	-1	264	Reproduction	0	173.5	No	-1	318	No	1	230	-2543	430
Sturnira hondurensis	25	133.5	Least concern	1	182.5	Non endemic	1	162.5	Stable	1	126	Specialist	-1	264	Reproduction	0	173.5	Yes	1	87	No	1	230	-1359	30
Sturnira lilium	86	2.5	Least concern	1	182.5	Non endemic	1	162.5	Stable	1	126	Specialist	-1	264	Reproduction, migration, topor	-2	445.5	Yes	1	87	No	1	230	-1500	82
Sturnira ludovici	61	12.5	Least concern	1	182.5	Non endemic	1	162.5	Unkown	0	276	Specialist	-1	264	Reproduction	0	173.5	Yes	1	87	No	1	230	-1388	39
Sylvilagus audubonii	22	155.5	Least concern	1	182.5	Non endemic	1	162.5	Decreasing	-1	387	Specialist	-1	264	Reproduction	0	173.5	No	-1	318	No	1	230	-1873	270
Sylvilagus bachmani	7	343.5	Least concern	1	182.5	Non endemic	1	162.5	Stable	1	126	Specialist	-1	264	Reproduction	0	173.5	No	-1	318	Yes but also in other continental areas of the country	1	230	-1800	241
Sylvilagus brasiliensis	17	212	Endangered	-2	439	Non endemic	1	162.5	Decreasing	-1	387	Specialist	-1	264	Reproduction	0	173.5	No	-1	318	No	1	230	-2186	374
Sylvilagus cunicularius	16	218.5	Least concern	1	182.5	Endemic	-1	393.5	Decreasing	-1	387	Specialist	-1	264	Reproduction	0	173.5	No	-1	318	No	1	230	-2167	369
Sylvilagus floridanus	34	62	Least concern	1	182.5	Non endemic	1	162.5	Stable	1	126	Specialist	-1	264	Reproduction	0	173.5	No	-1	318	Yes but also in other continental areas of the country	1	230	-1518.5	92.5
Sylvilagus insonus	2	444	Data deficient	0	371	Endemic	-1	393.5	Decreasing	-1	387	Specialist	-1	264	Reproduction	0	173.5	No	-1	318	No	1	230	-2581	436
Sylvilagus robustus	3	429	Vulnerable	-1	411	Non endemic	1	162.5	Decreasing	-1	387	Specialist	-1	264	Reproduction	0	173.5	No	-1	318	No	1	230	-2375	410
Tadarida brasiliensis	34	62	Least concern	1	182.5	Non endemic	1	162.5	Stable	1	126	Specialist	-1	264	Reproduction, migration, topor	-2	445.5	Yes	1	87	No	1	230	-1559.5	114.5
Tamandua mexicana	32	72.5	Least concern	1	182.5	Non endemic	1	162.5	Decreasing	-1	387	Specialist	-1	264	Reproduction	0	173.5	No	-1	318	Yes but also in other continental areas of the country	1	230	-1790	237
Tamias bulleri	5	391.5	Vulnerable	-1	411	Non endemic	1	162.5	Decreasing	-1	387	Specialist	-1	264	Reproduction, hibernation	-1	387.5	No	-1	318	No	1	230	-2551.5	432
Tamias durangae	4	413.5	Least concern	1	182.5	Endemic	-1	393.5	Unkown	0	276	Specialist	-1	264	Reproduction, hibernation	-1	387.5	No	-1	318	No	1	230	-2465	425
Tamias obscurus	5	391.5	Least concern	1	182.5	Non endemic	1	162.5	Stable	1	126	Specialist	-1	264	Reproduction, torpor	-1	387.5	No	-1	318	No	1	230	-2062	338.5
Tamiasciurus mearnsi	1	457.5	Endangered	-2	439	Endemic	-1	393.5	Decreasing	-1	387	Specialist	-1	264	Reproduction, hibernation	-1	387.5	No	-1	318	No	1	230	-2876.5	461
Tapirus bairdii	15	229	Endangered	-2	439	Non endemic	1	162.5	Decreasing	-1	387	Specialist	-1	264	Reproduction	0	173.5	No	-1	318	No	1	230	-2203	375
Taxidea taxus	22	155.5	Least concern	1	182.5	Non endemic	1	162.5	Decreasing	-1	387	Specialist	-1	264	Reproduction, torpor	-1	387.5	No	-1	318	No	1	230	-2087	343.5
Tayassu pecari	36	51	Vulnerable	-1	411	Non endemic	1	162.5	Decreasing	-1	387	Specialist	-1	264	Reproduction	0	173.5	No	-1	318	Yes but also in other continental areas of the country	1	230	-1997	309
Thomomys bottae	17	212	Least concern	1	182.5	Non endemic	1	162.5	Stable	1	126	Specialist	-1	264	Reproduction	0	173.5	No	-1	318	No	1	230	-1668.5	174.5
Thomomys umbrinus	28	106.5	Least concern	1	182.5	Endemic	-1	393.5	Decreasing	-1	387	Specialist	-1	264	Reproduction	0	173.5	No	-1	318	No	1	230	-2055	334
Thyroptera tricolor	38	42.5	Least concern	1	182.5	Non endemic	1	162.5	Decreasing	-1	387	Specialist	-1	264	Reproduction	0	173.5	Yes	1	87	No	1	230	-1529	101
Tlacuatzin canescens	20	179	Least concern	1	182.5	Endemic	-1	393.5	Stable	1	126	Specialist	-1	264	Reproduction	0	173.5	No	-1	318	Yes but also in other continental areas of the country	1	230	-1866.5	265
Trachops cirrhosus	37	47	Least concern	1	182.5	Non endemic	1	162.5	Stable	1	126	Specialist	-1	264	Reproduction	0	173.5	Yes	1	87	No	1	230	-1272.5	10
Trinycteris nicefori	29	100.5	Least concern	1	182.5	Non endemic	1	162.5	Unkown	0	276	Specialist	-1	264	Reproduction	0	173.5	Yes	1	87	No	1	230	-1476	72
Tylomys bullaris	1	457.5	Critically endangered	-3	457.5	Endemic	-1	393.5	Decreasing	-1	387	Specialist	-1	264	Reproduction	0	173.5	No	-1	318	No	1	230	-2681	455.5
Tylomys nudicaudus	16	218.5	Least concern	1	182.5	Non endemic	1	162.5	Stable	1	126	Specialist	-1	264	Reproduction	0	173.5	No	-1	318	No	1	230	-1675	177.5
Urocyon cinereoargenteus	37	47	Least concern	1	182.5	Non endemic	1	162.5	Stable	1	126	Generalist	1	33	Reproduction, torpor	-1	387.5	No	-1	318	Yes but also in other continental areas of the country	1	230	-1486.5	77
Uroderma bilobatum	15	229	Least concern	1	182.5	Non endemic	1	162.5	Stable	1	126	Specialist	-1	264	Reproduction	0	173.5	Yes	1	87	No	1	230	-1454.5	61.5
Uroderma magnirostrum	46	27	Least concern	1	182.5	Non endemic	1	162.5	Stable	1	126	Specialist	-1	264	Reproduction	0	173.5	Yes	1	87	No	1	230	-1252.5	5
Ursus americanus	9	305.5	Least concern	1	182.5	Non endemic	1	162.5	Increasing	2	6	Generalist	1	33	Reproduction, migration, hibernation	-2	445.5	No	-1	318	No	1	230	-1683	181
Ursus arctos	52	19	Least concern	1	182.5	Non endemic	1	162.5	Stable	1	126	Generalist	1	33	Reproduction, migration, hibernation	-2	445.5	No	-1	318	No	1	230	-1516.5	91
Vampyressa thyone	39	38	Least concern	1	182.5	Non endemic	1	162.5	Unkown	0	276	Specialist	-1	264	Reproduction	0	173.5	Yes	1	87	No	1	230	-1413.5	50
Vampyrodes caraccioli	41	34	Least concern	1	182.5	Non endemic	1	162.5	Unkown	0	276	Specialist	-1	264	Reproduction	0	173.5	Yes	1	87	No	1	230	-1409.5	48.5
Vampyrodes major	6	366	Least concern	1	182.5	Non endemic	1	162.5	Unkown	0	276	Specialist	-1	264	Reproduction	0	173.5	Yes	1	87	No	1	230	-1741.5	208.5
Vampyrum spectrum	20	179	Near threatened	-0.5	387.5	Non endemic	1	162.5	Decreasing	-1	387	Specialist	-1	264	Reproduction	0	173.5	Yes	1	87	No	1	230	-1870.5	269
Vulpes macrotis	7	343.5	Least concern	1	182.5	Non endemic	1	162.5	Decreasing	-1	387	Generalist	1	33	Reproduction	0	173.5	No	-1	318	No	1	230	-1830	254.5
Vulpes vulpes	38	42.5	Least concern	1	182.5	Non endemic	1	162.5	Stable	1	126	Generalist	1	33	Reproduction	0	173.5	No	-1	318	No	1	230	-1268	9
Xenomys nelsoni	3	429	Endangered	-2	439	Endemic	-1	393.5	Decreasing	-1	387	Specialist	-1	264	Reproduction	0	173.5	No	-1	318	No	1	230	-2634	447
Xerospermophilus spilosoma	15	229	Least concern	1	182.5	Non endemic	1	162.5	Stable	1	126	Specialist	-1	264	Reproduction	0	173.5	No	-1	318	No	1	230	-1685.5	183
Xerospermophilus tereticaudus	5	391.5	Least concern	1	182.5	Non endemic	1	162.5	Stable	1	126	Specialist	-1	264	Reproduction, torpor	-1	387.5	No	-1	318	Yes but also in other continental areas of the country	1	230	-2062	338.5
Zygogeomys trichopus	1	457.5	Endangered	-2	439	Endemic	-1	393.5	Decreasing	-1	387	Specialist	-1	264	Reproduction	0	173.5	No	-1	318	No	1	230	-2662.5	453

## Sheet: Metadata
Ecoregions number	Risk category (IUCN)		Endemism		Popolation		Versatility in the feeding		Environmental cues		Dispersal ability		Islands			# Ecorregions	Frecuency	Categories
The number of	Data deficient	0	Endemic	-1	Increasing	2	Generalist	1	One environmental cues	0	Yes	1	No	1		1	9	1—5	-2
ecorrgions registered	Least concern	1	Non endemic	1	Stable	1	Specialist	-1	Two environmental cues	-1	No	-1	Yes but also in other continental areas	1		2	17	6—10	-1
	Near threatened	-0.5			Unkown	0			More than two environmental cues	-2			Yes	-1		3	14	11—19	1
	Vulnerable	-1			Decreasing	-1										4	19	20—29	2
	Endangered	-2														5	25	30—91	3
	Critically endangered	-3														6	25
																7	20
																8	20
																9	16
																10	15
																11	19
																12	9
																13	9
																14	9
																15	14
																16	6
																17	7
																18	13
																19	9
																20	15
																21	12
																22	8
																23	5
																24	7
																25	12
																26	14
																27	4
																28	6
																29	6
																30	10
																31	12
																32	6
																33	5
																34	5
																35	6
																36	5
																37	3
																38	6
																39	3
																40	1
																41	3
																43	2
																45	3
																46	1
																47	2
																48	1
																49	3
																50	1
																52	1
																53	1
																54	1
																55	2
																56	1
																61	2
																63	1
																65	1
																66	1
																67	1
																71	1
																72	1
																73	1
																74	1
																86	2
																91	1

## Sheet: Sensitivity ranking
Given that not all mammals species could be modeled, not all of them were analyzed in the risk index. This is the sensitivity ranking of species that were analyzed.
Alouatta palliata	-2175	361
Alouatta pigra	-2264	375
Ammospermophilus harrisii	-1519	90
Ammospermophilus interpres	-1643	160
Ammospermophilus leucurus	-1763	223
Anoura geoffroyi	-1560	112.5
Antilocapra americana	-1481.5	72
Antrozous pallidus	-1676.5	174
Artibeus hirsutus	-1715.5	190
Artibeus intermedius	-1259.5	7
Artibeus jamaicensis	-1496	75.5
Artibeus lituratus	-1559.5	110.5
Ateles geoffroyi	-2129.5	352
Baiomys musculus	-1346	22.5
Baiomys taylori	-1359	28
Balantiopteryx io	-2128.5	350
Balantiopteryx plicata	-1468	66.5
Bassariscus astutus	-1508.5	83
Bassariscus sumichrasti	-1736.5	201
Bauerus dubiaquercus	-1904	270
Bison bison	-1661.5	167
Cabassous centralis	-2319.5	388
Callospermophilus madrensis	-2796.5	448
Caluromys derbianus	-1990.5	299.5
Canis latrans	-917	1
Canis lupus	-1427.5	51.5
Carollia perspicillata	-1631	157
Carollia sowelli	-1698.5	182
Carollia subrufa	-1391	38
Castor canadensis	-2036.5	318
Centronycteris centralis	-1830	247.5
Centurio senex	-1326	16.5
Chaetodipus ammophilus	-2545	420
Chaetodipus arenarius	-2272	377
Chaetodipus artus	-2053.5	325
Chaetodipus baileyi	-1943.5	283
Chaetodipus californicus	-2036.5	318
Chaetodipus eremicus	-2093.5	337.5
Chaetodipus fallax	-2212	367
Chaetodipus formosus	-1911.5	272
Chaetodipus goldmani	-2733.5	447
Chaetodipus hispidus	-1929.5	280
Chaetodipus intermedius	-1746.5	206.5
Chaetodipus lineatus	-2439.5	412.5
Chaetodipus nelsoni	-1916.5	274.5
Chaetodipus penicillatus	-1920.5	277.5
Chaetodipus pernix	-2293	384
Chaetodipus rudinoris	-1994	301
Chaetodipus spinatus	-2255	374
Chiroderma salvini	-1359	28
Chiroderma villosum	-1404.5	42
Chironectes minimus	-1579	127
Choeroniscus godmani	-1577.5	125
Choeronycteris mexicana	-1973.5	293.5
Chrotopterus auritus	-1359	28
Coendou mexicanus	-1838	249.5
Conepatus leuconotus	-1568	116.5
Conepatus semistriatus	-1810	239.5
Corynorhinus mexicanus	-2279.5	378
Corynorhinus townsendii	-1573	122
Cratogeomys castanops	-1762	219
Cratogeomys fulvescens	-2281.5	380
Cratogeomys fumosus	-2011	306
Cratogeomys goldmani	-2053.5	325
Cratogeomys gymnurus	-2101	342.5
Cratogeomys merriami	-1977.5	297
Cratogeomys perotensis	-2281.5	380
Cratogeomys planiceps	-2281.5	380
Cryptotis alticola	-2480.5	415
Cryptotis goldmani	-2011	306
Cryptotis goodwini	-1848	252
Cryptotis magna	-2520.5	417.5
Cryptotis mayensis	-2007.5	303
Cryptotis merriami	-1746.5	206.5
Cryptotis mexicana	-2150.5	357
Cryptotis obscura	-2340	393
Cryptotis parva	-1478.5	71
Cryptotis peregrina	-2594.5	428
Cryptotis phillipsii	-2621	433
Cryptotis tropicalis	-2179	362
Cuniculus paca	-1622	153.5
Cyclopes didactylus	-1946.5	284
Cynomops mexicanus	-1883	266
Cynomys ludovicianus	-2360.5	398
Cynomys mexicanus	-2618.5	431.5
Dasyprocta mexicana	-2435.5	410.5
Dasyprocta punctata	-1729.5	198.5
Dasypus novemcinctus	-1727	195.5
Dermanura azteca	-1509	84
Dermanura phaeotis	-1346	22.5
Dermanura tolteca	-1468	66.5
Dermanura watsoni	-1531	99.5
Desmodus rotundus	-1501.5	79.5
Diaemus youngi	-1533.5	101
Diclidurus albus	-1821	242
Dicotyles tajacu	-1523.5	92.5
Didelphis marsupialis	-1307	13
Didelphis virginiana	-1370.5	33
Diphylla ecaudata	-1416.5	49
Dipodomys agilis	-2041	321
Dipodomys compactus	-1822.5	244
Dipodomys deserti	-1914	273
Dipodomys gravipes	-2681	443.5
Dipodomys merriami	-1647.5	162
Dipodomys nelsoni	-2031	313
Dipodomys ordii	-1729.5	198.5
Dipodomys phillipsii	-1928.5	279
Dipodomys simulans	-2061	330
Dipodomys spectabilis	-2228	368
Eira barbara	-1607	142.5
Enchisthenes hartii	-1457	60
Eptesicus brasiliensis	-1386.5	36
Eptesicus furinalis	-1518.5	88.5
Eptesicus fuscus	-1357.5	24
Erethizon dorsatum	-1762	219
Euderma maculatum	-1716	192
Eumops auripendulus	-1409.5	45.5
Eumops bonariensis	-1607	142.5
Eumops nanus	-1416.5	49
Eumops perotis	-1715.5	190
Eumops underwoodi	-1780.5	229
Galictis vittata	-1706.5	185
Geomys arenarius	-2246	371
Geomys personatus	-2131	353
Geomys tropicalis	-2649	438.5
Glaucomys volans	-1708.5	188
Glossophaga commissarisi	-1404.5	42
Glossophaga leachii	-1326	16.5
Glossophaga morenoi	-1675	172.5
Glossophaga soricina	-1496	75.5
Glyphonycteris sylvestris	-1625.5	156
Habromys lophurus	-2314	386
Habromys simulatus	-2589.5	426
Herpailurus yagouaroundi	-1799	233
Heteromys desmarestianus	-1658.5	165
Heteromys gaumeri	-2053.5	325
Heteromys irroratus	-1577	123.5
Heteromys nelsoni	-2649	438.5
Heteromys pictus	-1838	249.5
Heteromys salvini	-2041	321
Heteromys spectabilis	-2618.5	431.5
Hodomys alleni	-1960.5	290
Hylonycteris underwoodi	-1404.5	42
Ictidomys mexicanus	-1889	268
Idionycteris phyllotis	-1787.5	230
Lampronycteris brachyotis	-1332	18
Lasionycteris noctivagans	-1506.5	82
Lasiurus blossevillii	-1815	241
Lasiurus borealis	-1618	151
Lasiurus cinereus	-1604	135
Lasiurus ega	-1825.5	246
Lasiurus intermedius	-1579	127
Lasiurus xanthinus	-1521	91
Leopardus pardalis	-1749	210
Leopardus wiedii	-1973.5	293.5
Leptonycteris curasoae	-2093.5	337.5
Leptonycteris nivalis	-2148.5	356
Leptonycteris yerbabuenae	-2056	328
Lepus alleni	-2323	389
Lepus californicus	-2087	335.5
Lepus callotis	-2696.5	446
Lichonycteris obscura	-1755	212
Lonchorhina aurita	-1318	15
Lontra canadensis	-1674.5	171
Lontra longicaudis	-1935	282
Lophostoma brasiliense	-1538	102
Lophostoma evotis	-1822.5	244
Lynx rufus	-1563	114
Macrophyllum macrophyllum	-1579	127
Macrotus californicus	-1454.5	58.5
Macrotus waterhousii	-1605	139.5
Marmosa mexicana	-1612	144.5
Mazama pandora	-2590.5	427
Mazama temama	-2108	344
Megadontomys nelsoni	-2317.5	387
Megadontomys thomasi	-2056.5	329
Megasorex gigas	-2254	373
Mephitis macroura	-1429	53
Mephitis mephitis	-1920.5	277.5
Metachirus nudicaudatus	-1254.5	6
Micronycteris megalotis	-1378	35
Micronycteris microtis	-1599.5	133
Micronycteris schmidtorum	-1577	123.5
Microtus californicus	-1622	153.5
Microtus guatemalensis	-2351.5	395
Microtus mexicanus	-1755.5	213
Microtus oaxacensis	-2649	438.5
Microtus quasiater	-2426.5	409
Microtus umbrosus	-2649	438.5
Mimon cozumelae	-1591.5	130.5
Mimon crenulatum	-1461.5	61.5
Molossus alvarezi	-2008	304
Molossus aztecus	-1759.5	215.5
Molossus coibensis	-1634.5	158
Molossus molossus	-1376.5	34
Molossus pretiosus	-1524.5	94.5
Molossus rufus	-1298	10.5
Molossus sinaloae	-1466.5	64
Mormoops megalophylla	-1743	204
Musonycteris harrisoni	-2573.5	423
Mustela frenata	-1523.5	92.5
Mustela nigripes	-2390	401
Myotis albescens	-1235.5	4
Myotis auriculus	-1950.5	286
Myotis californicus	-1501.5	79.5
Myotis ciliolabrum	-1529	97
Myotis elegans	-1604.5	137
Myotis evotis	-1747.5	209
Myotis fortidens	-1762	219
Myotis keaysi	-1554.5	108
Myotis lucifugus	-2021	309
Myotis melanorhinus	-1416.5	49
Myotis nigricans	-1359	28
Myotis occultus	-1466.5	64
Myotis peninsularis	-2403	403
Myotis planiceps	-2418	406.5
Myotis thysanodes	-1688.5	180
Myotis velifer	-1570	121
Myotis vivesi	-2584	425
Myotis volans	-1444	56
Myotis yumanensis	-1663	168
Nasua narica	-1543	104
Natalus lanatus	-1658.5	165
Natalus mexicanus	-1307	13
Natalus stramineus	-1615	146
Nelsonia goldmani	-2418	406.5
Nelsonia neotomodon	-2109	346.5
Neotamias bulleri	-2081	332
Neotamias dorsalis	-1591.5	130.5
Neotamias durangae	-1972.5	292
Neotamias merriami	-1569	120
Neotamias obscurus	-1617	149
Neotoma albigula	-1437.5	54.5
Neotoma angustapalata	-2240.5	370
Neotoma bryanti	-2023	310
Neotoma devia	-1617	149
Neotoma goldmani	-2041	321
Neotoma insularis	-2252.5	372
Neotoma lepida	-1515.5	86
Neotoma leucodon	-1729.5	198.5
Neotoma macrotis	-1865.5	256
Neotoma mexicana	-1337	19.5
Neotoma micropus	-1498.5	77
Neotoma palatina	-2359.5	396.5
Neotoma phenax	-2109	346.5
Neotomodon alstoni	-1977.5	297
Noctilio albiventris	-1453.5	57
Noctilio leporinus	-1604.5	137
Notiosorex cockrumi	-1870	260.5
Notiosorex crawfordi	-1771	226
Notiosorex evotis	-2181	363.5
Notiosorex villai	-2606	430
Notocitellus adocetus	-2265	376
Notocitellus annulatus	-2127.5	349
Nycticeius humeralis	-1803	236
Nyctinomops aurispinosus	-1604.5	137
Nyctinomops femorosaccus	-1605	139.5
Nyctinomops laticaudatus	-1524.5	94.5
Nyctinomops macrotis	-1790.5	232
Nyctomys sumichrasti	-1427.5	51.5
Odocoileus hemionus	-1680.5	175
Odocoileus virginianus	-1468.5	68
Oligoryzomys fulvescens	-1557	109
Ondatra zibethicus	-1461.5	61.5
Onychomys arenicola	-1706.5	185
Onychomys leucogaster	-1746.5	206.5
Onychomys torridus	-1685.5	178
Orthogeomys grandis	-1668.5	169.5
Orthogeomys hispidus	-1612	144.5
Oryzomys alfaroi	-1658.5	165
Oryzomys chapmani	-2339	391
Oryzomys couesi	-1768.5	225
Oryzomys melanotis	-1958	287
Oryzomys palustris	-1476.5	70
Oryzomys rostratus	-1916.5	274.5
Osgoodomys banderanus	-1879.5	265
Otonyctomys hatti	-2109	346.5
Otospermophilus beecheyi	-2094.5	339
Otospermophilus variegatus	-1907.5	271
Ototylomys phyllotis	-1746.5	206.5
Ovis canadensis	-1763	223
Panthera onca	-1707	187
Pappogeomys bulleri	-2031	313
Parastrellus hesperus	-1588.5	129
Perimyotis subflavus	-2029.5	311
Perognathus amplus	-1960.5	290
Perognathus flavescens	-1919.5	276
Perognathus flavus	-1899.5	269
Perognathus longimembris	-2036.5	318
Perognathus merriami	-2034	315
Peromyscus aztecus	-1641.5	159
Peromyscus beatae	-1808.5	238
Peromyscus boylii	-1560	112.5
Peromyscus californicus	-1617	149
Peromyscus crinitus	-1805.5	237
Peromyscus difficilis	-1622	153.5
Peromyscus eremicus	-1699.5	183
Peromyscus eva	-1780	227.5
Peromyscus.fraterculus	-1719	194
Peromyscus furvus	-2100.5	341
Peromyscus gratus	-1647.5	162
Peromyscus guardia	-2681	443.5
Peromyscus guatemalensis	-1531	99.5
Peromyscus gymnotis	-1810	239.5
Peromyscus hooperi	-1885.5	267
Peromyscus hylocetes	-1822.5	244
Peromyscus leucopus	-1512	85
Peromyscus levipes	-1727	195.5
Peromyscus maniculatus	-1546	105
Peromyscus megalops	-1950	285
Peromyscus mekisturus	-2336	390
Peromyscus melanocarpus	-2042	323
Peromyscus melanophrys	-1622	153.5
Peromyscus melanotis	-1762	219
Peromyscus melanurus	-2157	358
Peromyscus merriami	-1878	264
Peromyscus mexicanus	-1404.5	42
Peromyscus nasutus	-1759.5	215.5
Peromyscus ochraventer	-2292	383
Peromyscus pectoralis	-1264	8
Peromyscus perfulvus	-1780	227.5
Peromyscus polius	-2366.5	399
Peromyscus schmidlyi	-2035.5	316
Peromyscus simulus	-2312	385
Peromyscus spicilegus	-1990.5	299.5
Peromyscus truei	-1404.5	42
Peromyscus yucatanicus	-1870	260.5
Peromyscus zarhynchus	-2359.5	396.5
Peropteryx kappleri	-1568	116.5
Peropteryx macrotis	-1549	106.5
Philander opossum	-1368.5	32
Phylloderma stenops	-1307	13
Phyllostomus discolor	-1466.5	64
Platyrrhinus helleri	-1437.5	54.5
Potos flavus	-1741.5	202.5
Procyon lotor	-1148	2
Procyon pygmaeus	-2681	443.5
Promops centralis	-1616.5	147
Pteronotus davyi	-1298	10.5
Pteronotus gymnonotus	-1359	28
Pteronotus parnellii	-1232.5	3
Pteronotus personatus	-1337	19.5
Puma concolor	-1757	214
Reithrodontomys bakeri	-2634	435
Reithrodontomys burti	-2439.5	412.5
Reithrodontomys chrysopsis	-2143	354
Reithrodontomys fulvescens	-1529	97
Reithrodontomys gracilis	-1715.5	190
Reithrodontomys hirsutus	-2568.5	421.5
Reithrodontomys megalotis	-1763	223
Reithrodontomys mexicanus	-1647.5	162
Reithrodontomys microdon	-1958.5	288
Reithrodontomys montanus	-1605.5	141
Reithrodontomys spectabilis	-2912	450
Reithrodontomys sumichrasti	-1599.5	133
Reithrodontomys tenuirostris	-2418	406.5
Reithrodontomys zacatecae	-2161	359
Rheomys mexicanus	-2634	435
Rheomys thomasi	-2288.5	382
Rhogeessa aeneus	-1848	252
Rhogeessa alleni	-1706.5	185
Rhogeessa genowaysi	-2418	406.5
Rhogeessa mira	-2129	351
Rhogeessa parvula	-1599.5	133
Rhogeessa tumida	-1359	28
Rhynchonycteris naso	-1568	116.5
Romerolagus diazi	-2596.5	429
Saccopteryx bilineata	-1541	103
Saccopteryx leptura	-1502	81
Scalopus aquaticus	-1549	106.5
Scapanus latimanus	-1685.5	178
Sciurus aberti	-2084	334
Sciurus alleni	-2340	393
Sciurus arizonensis	-2486	416
Sciurus aureogaster	-1752	211
Sciurus carolinensis	-1568.5	119
Sciurus colliaei	-2096.5	340
Sciurus deppei	-1568	116.5
Sciurus griseus	-1851	255
Sciurus nayaritensis	-2238.5	369
Sciurus niger	-1848	252
Sciurus oculatus	-2435.5	410.5
Sciurus variegatoides	-1849.5	254
Sciurus yucatanensis	-1800	234.5
Scotinomys teguina	-1697.5	181
Sigmodon alleni	-2450	414
Sigmodon arizonae	-1976.5	295
Sigmodon fulviventer	-1762	219
Sigmodon hirsutus	-1403.5	39
Sigmodon hispidus	-1344.5	21
Sigmodon leucotis	-1930	281
Sigmodon mascotensis	-1866.5	258
Sigmodon ochrognathus	-2083.5	333
Sigmodon toltecus	-1718	193
Sorex arizonae	-2109	346.5
Sorex emarginatus	-2340	393
Sorex ixtlanensis	-2392	402
Sorex macrodon	-2520.5	417.5
Sorex mediopua	-2181	363.5
Sorex milleri	-2568.5	421.5
Sorex monticolus	-1492.5	74
Sorex oreopolus	-2101	342.5
Sorex orizabae	-2031	313
Sorex ornatus	-1960.5	290
Sorex salvini	-2417.5	404
Sorex saussurei	-1866.5	258
Sorex ventralis	-2011	306
Sorex veraecrucis	-1729.5	198.5
Sorex veraepacis	-1977.5	297
Spilogale gracilis	-2143.5	355
Spilogale putorius	-2013	308
Spilogale pygmaea	-2543	419
Sturnira hondurensis	-1359	28
Sturnira lilium	-1500	78
Sturnira ludovici	-1388	37
Sylvilagus audubonii	-1873	263
Sylvilagus bachmani	-1800	234.5
Sylvilagus brasiliensis	-2186	365
Sylvilagus cunicularius	-2167	360
Sylvilagus floridanus	-1518.5	88.5
Sylvilagus insonus	-2581	424
Sylvilagus robustus	-2375	400
Tadarida brasiliensis	-1559.5	110.5
Tamandua mexicana	-1790	231
Tamiasciurus mearnsi	-2876.5	449
Tapirus bairdii	-2203	366
Taxidea taxus	-2087	335.5
Tayassu pecari	-1997	302
Thomomys bottae	-1668.5	169.5
Thomomys umbrinus	-2055	327
Thyroptera tricolor	-1529	97
Tlacuatzin canescens	-1866.5	258
Trachops cirrhosus	-1272.5	9
Trinycteris nicefori	-1476	69
Tylomys bullaris	-2681	443.5
Tylomys nudicaudus	-1675	172.5
Urocyon cinereoargenteus	-1486.5	73
Uroderma bilobatum	-1454.5	58.5
Uroderma magnirostrum	-1252.5	5
Ursus americanus	-1683	176
Ursus arctos	-1516.5	87
Vampyressa thyone	-1413.5	47
Vampyrodes caraccioli	-1409.5	45.5
Vampyrodes major	-1741.5	202.5
Vampyrum spectrum	-1870.5	262
Vulpes macrotis	-1830	247.5
Xenomys nelsoni	-2634	435
Xerospermophilus spilosoma	-1685.5	178
Xerospermophilus tereticaudus	-2062	331
Zygogeomys trichopus	-2662.5	441
