# Supplementary material for: Species, taxonomic, and functional group diversities of terrestrial mammals at risk under climate change and land‐use/cover change scenarios in Mexico
Source: Glob Chang Biol. 2022 Sep 13;28(23):6992–7008. doi: 10.1111/gcb.16411 (PMC9826092; doi:10.1111/gcb.16411)
Supplement: Supplementary file 3 — Appendix S3 [file GCB-28-6992-s008.xlsx]

## Sheet: SpeciesModeled
S 5. Modeling details
Scientific Name	Modeled with IUCN polygon	Modeled with georeferenced presences
Alouatta palliata			Alouatta palliata
Alouatta pigra		x	Alouatta pigra
Ammospermophilus harrisii		x	Ammospermophilus harrisii
Ammospermophilus interpres	x		Ammospermophilus interpres
Ammospermophilus leucurus		x	Ammospermophilus leucurus
Anoura geoffroyi		x	Anoura geoffroyi
Antilocapra americana		x	Antilocapra americana
Antrozous pallidus		x	Antrozous pallidus
Artibeus hirsutus		x	Artibeus hirsutus
Artibeus intermedius		x	Artibeus intermedius
Artibeus jamaicensis		x	Artibeus jamaicensis
Artibeus lituratus		x	Artibeus lituratus
Ateles geoffroyi		x	Ateles geoffroyi
Baiomys musculus		x	Baiomys musculus
Baiomys taylori		x	Baiomys taylori
Balantiopteryx io		x	Balantiopteryx io
Balantiopteryx plicata		x	Balantiopteryx plicata
Bassariscus astutus		x	Bassariscus astutus
Bassariscus sumichrasti		x	Bassariscus sumichrasti
Bauerus dubiaquercus		x	Bauerus dubiaquercus
Bison bison		x	Bison bison
Cabassous centralis		x	Cabassous centralis
Callospermophilus madrensis		x	Callospermophilus madrensis
Caluromys derbianus		x	Caluromys derbianus
Canis latrans		x	Canis latrans
Canis lupus baileyi		x	Canis lupus
Carollia perspicillata		x	Carollia perspicillata
Carollia sowelli		x	Carollia sowelli
Carollia subrufa		x	Carollia subrufa
Castor canadensis		x	Castor canadensis
Centronycteris centralis	x		Centronycteris centralis
Centurio senex		x	Centurio senex
Chaetodipus ammophilus	x		Chaetodipus ammophilus
Chaetodipus arenarius		x	Chaetodipus arenarius
Chaetodipus artus		x	Chaetodipus artus
Chaetodipus baileyi		x	Chaetodipus baileyi
Chaetodipus californicus		x	Chaetodipus californicus
Chaetodipus eremicus		x	Chaetodipus eremicus
Chaetodipus fallax		x	Chaetodipus fallax
Chaetodipus formosus	x		Chaetodipus formosus
Chaetodipus goldmani		x	Chaetodipus goldmani
Chaetodipus hispidus		x	Chaetodipus hispidus
Chaetodipus intermedius		x	Chaetodipus intermedius
Chaetodipus lineatus	x		Chaetodipus lineatus
Chaetodipus nelsoni		x	Chaetodipus nelsoni
Chaetodipus penicillatus		x	Chaetodipus penicillatus
Chaetodipus pernix		x	Chaetodipus pernix
Chaetodipus rudinoris		x	Chaetodipus rudinoris
Chaetodipus spinatus		x	Chaetodipus spinatus
Chiroderma salvini		x	Chiroderma salvini
Chiroderma villosum		x	Chiroderma villosum
Chironectes minimus		x	Chironectes minimus
Choeroniscus godmani		x	Choeroniscus godmani
Choeronycteris mexicana		x	Choeronycteris mexicana
Chrotopterus auritus		x	Chrotopterus auritus
Coendou mexicanus		x	Coendou mexicanus
Conepatus leuconotus		x	Conepatus leuconotus
Conepatus semistriatus		x	Conepatus semistriatus
Corynorhinus mexicanus		x	Corynorhinus mexicanus
Corynorhinus townsendii		x	Corynorhinus townsendii
Cratogeomys castanops		x	Cratogeomys castanops
Cratogeomys fulvescens	x		Cratogeomys fulvescens
Cratogeomys fumosus		x	Cratogeomys fumosus
Cratogeomys goldmani		x	Cratogeomys goldmani
Cratogeomys gymnurus		x	Cratogeomys gymnurus
Cratogeomys merriami		x	Cratogeomys merriami
Cratogeomys perotensis	x		Cratogeomys perotensis
Cratogeomys planiceps	x		Cratogeomys planiceps
Cryptotis alticola		x	Cryptotis alticola
Cryptotis goldmani	x		Cryptotis goldmani
Cryptotis goodwini	x		Cryptotis goodwini
Cryptotis magna		x	Cryptotis magna
Cryptotis mayensis		x	Cryptotis mayensis
Cryptotis merriami	x		Cryptotis merriami
Cryptotis mexicana		x	Cryptotis mexicana
Cryptotis obscura	x		Cryptotis obscura
Cryptotis parva		x	Cryptotis parva
Cryptotis peregrina	x		Cryptotis peregrina
Cryptotis phillipsii	x		Cryptotis phillipsii
Cryptotis tropicalis	x		Cryptotis tropicalis
Cuniculus paca		x	Cuniculus paca
Cyclopes didactylus		x	Cyclopes didactylus
Cynomops mexicanus	x		Cynomops mexicanus
Cynomys ludovicianus		x	Cynomys ludovicianus
Cynomys mexicanus		x	Cynomys mexicanus
Dasyprocta mexicana		x	Dasyprocta mexicana
Dasyprocta punctata		x	Dasyprocta punctata
Dasypus novemcinctus		x	Dasypus novemcinctus
Dermanura azteca		x	Dermanura azteca
Dermanura watsoni		x	Dermanura watsoni
Desmodus rotundus		x	Desmodus rotundus
Diaemus youngi	x		Diaemus youngi
Diclidurus albus	x		Diclidurus albus
Dicotyles tajacu		x	Dicotyles tajacu
Didelphis marsupialis		x	Didelphis marsupialis
Didelphis virginiana		x	Didelphis virginiana
Diphylla ecaudata		x	Diphylla ecaudata
Dipodomys agilis		x	Dipodomys agilis
Dipodomys compactus	x		Dipodomys compactus
Dipodomys deserti		x	Dipodomys deserti
Dipodomys gravipes	x		Dipodomys gravipes
Dipodomys merriami		x	Dipodomys merriami
Dipodomys nelsoni		x	Dipodomys nelsoni
Dipodomys ordii		x	Dipodomys ordii
Dipodomys phillipsii		x	Dipodomys phillipsii
Dipodomys simulans		x	Dipodomys simulans
Dipodomys spectabilis		x	Dipodomys spectabilis
Eira barbara		x	Eira barbara
Enchisthenes hartii		x	Enchisthenes hartii
Eptesicus brasiliensis	x		Eptesicus brasiliensis
Eptesicus furinalis		x	Eptesicus furinalis
Eptesicus fuscus		x	Eptesicus fuscus
Erethizon dorsatum		x	Erethizon dorsatum
Euderma maculatum	x		Euderma maculatum
Eumops auripendulus	x		Eumops auripendulus
Eumops bonariensis		x	Eumops bonariensis
Eumops hansae	x		Eumops hansae
Eumops nanus	x		Eumops nanus
Eumops perotis		x	Eumops perotis
Eumops underwoodi		x	Eumops underwoodi
Galictis vittata		x	Galictis vittata
Geomys arenarius	x		Geomys arenarius
Geomys personatus	x		Geomys personatus
Geomys tropicalis	x		Geomys tropicalis
Glaucomys volans		x	Glaucomys volans
Glossophaga commissarisi		x	Glossophaga commissarisi
Glossophaga leachii		x	Glossophaga leachii
Glossophaga morenoi		x	Glossophaga morenoi
Glossophaga soricina		x	Glossophaga soricina
Glyphonycteris sylvestris		x	Glyphonycteris sylvestris
Habromys lophurus	x		Habromys lophurus
Habromys simulatus	x		Habromys simulatus
Herpailurus yagouaroundi		x	Herpailurus yagouaroundi
Heteromys desmarestianus		x	Heteromys desmarestianus
Heteromys gaumeri		x	Heteromys gaumeri
Heteromys irroratus		x	Heteromys irroratus
Heteromys nelsoni	x		Heteromys nelsoni
Heteromys pictus		x	Heteromys pictus
Heteromys salvini		x	Heteromys salvini
Heteromys spectabilis	x		Heteromys spectabilis
Hodomys alleni		x	Hodomys alleni
Hylonycteris underwoodi		x	Hylonycteris underwoodi
Ictidomys mexicanus		x	Ictidomys mexicanus
Idionycteris phyllotis		x	Idionycteris phyllotis
Lampronycteris brachyotis	x		Lampronycteris brachyotis
Lasionycteris noctivagans	x		Lasionycteris noctivagans
Lasiurus blossevillii		x	Lasiurus blossevillii
Lasiurus borealis		x	Lasiurus borealis
Lasiurus cinereus		x	Lasiurus cinereus
Lasiurus ega		x	Lasiurus ega
Lasiurus intermedius		x	Lasiurus intermedius
Lasiurus xanthinus		x	Lasiurus xanthinus
Leopardus pardalis		x	Leopardus pardalis
Leopardus wiedii		x	Leopardus wiedii
Leptonycteris curasoae		x	Leptonycteris curasoae
Leptonycteris nivalis		x	Leptonycteris nivalis
Leptonycteris yerbabuenae		x	Leptonycteris yerbabuenae
Lepus alleni		x	Lepus alleni
Lepus californicus		x	Lepus californicus
Lepus callotis		x	Lepus callotis
Lichonycteris obscura	x		Lichonycteris obscura
Lonchorhina aurita		x	Lonchorhina aurita
Lontra canadensis	x		Lontra canadensis
Lontra longicaudis		x	Lontra longicaudis
Lophostoma brasiliense	x		Lophostoma brasiliense
Lophostoma evotis	x		Lophostoma evotis
Lynx rufus		x	Lynx rufus
Macrophyllum macrophyllum	x		Macrophyllum macrophyllum
Macrotus californicus		x	Macrotus californicus
Macrotus waterhousii		x	Macrotus waterhousii
Marmosa mexicana		x	Marmosa mexicana
Mazama pandora		x	Mazama pandora
Mazama temama		x	Mazama temama
Megadontomys nelsoni	x		Megadontomys nelsoni
Megadontomys thomasi		x	Megadontomys thomasi
Megasorex gigas		x	Megasorex gigas
Mephitis macroura		x	Mephitis macroura
Mephitis mephitis		x	Mephitis mephitis
Metachirus nudicaudatus	x		Metachirus nudicaudatus
Micronycteris megalotis		x	Micronycteris megalotis
Micronycteris microtis		x	Micronycteris microtis
Micronycteris schmidtorum		x	Micronycteris schmidtorum
Microtus californicus	x		Microtus californicus
Microtus guatemalensis	x		Microtus guatemalensis
Microtus mexicanus		x	Microtus mexicanus
Microtus oaxacensis	x		Microtus oaxacensis
Microtus pennsylvanicus	x		Microtus pennsylvanicus
Microtus quasiater		x	Microtus quasiater
Microtus umbrosus	x		Microtus umbrosus
Mimon cozumelae		x	Mimon cozumelae
Mimon crenulatum		x	Mimon crenulatum
Molossus alvarezi	x		Molossus alvarezi
Molossus aztecus	x		Molossus aztecus
Molossus coibensis	x		Molossus coibensis
Molossus molossus	x		Molossus molossus
Molossus pretiosus	x		Molossus pretiosus
Molossus rufus		x	Molossus rufus
Molossus sinaloae		x	Molossus sinaloae
Mormoops megalophylla		x	Mormoops megalophylla
Musonycteris harrisoni		x	Musonycteris harrisoni
Mustela frenata		x	Mustela frenata
Mustela nigripes	x		Mustela nigripes
Myotis albescens	x		Myotis albescens
Myotis auriculus		x	Myotis auriculus
Myotis californicus		x	Myotis californicus
Myotis ciliolabrum	x		Myotis ciliolabrum
Myotis elegans		x	Myotis elegans
Myotis evotis		x	Myotis evotis
Myotis fortidens		x	Myotis fortidens
Myotis keaysi		x	Myotis keaysi
Myotis lucifugus		x	Myotis lucifugus
Myotis melanorhinus		x	Myotis melanorhinus
Myotis nigricans		x	Myotis nigricans
Myotis occultus	x		Myotis occultus
Myotis peninsularis	x		Myotis peninsularis
Myotis planiceps		x	Myotis planiceps
Myotis thysanodes		x	Myotis thysanodes
Myotis velifer		x	Myotis velifer
Myotis vivesi		x	Myotis vivesi
Myotis volans		x	Myotis volans
Myotis yumanensis		x	Myotis yumanensis
Nasua narica		x	Nasua narica
Natalus lanatus	x		Natalus lanatus
Natalus mexicanus		x	Natalus mexicanus
Natalus stramineus		x	Natalus stramineus
Nelsonia goldmani	x		Nelsonia goldmani
Nelsonia neotomodon		x	Nelsonia neotomodon
Neotamias bulleri		x	Neotamias bulleri
Neotamias dorsalis		x	Neotamias dorsalis
Neotamias durangae		x	Neotamias durangae
Neotamias merriami	x		Neotamias merriami
Neotamias obscurus		x	Neotamias obscurus
Neotoma albigula		x	Neotoma albigula
Neotoma angustapalata	x		Neotoma angustapalata
Neotoma bryanti		x	Neotoma bryanti
Neotoma devia	x		Neotoma devia
Neotoma goldmani		x	Neotoma goldmani
Neotoma insularis		x	Neotoma insularis
Neotoma lepida		x	Neotoma lepida
Neotoma leucodon		x	Neotoma leucodon
Neotoma macrotis	x		Neotoma macrotis
Neotoma mexicana		x	Neotoma mexicana
Neotoma micropus		x	Neotoma micropus
Neotoma palatina	x		Neotoma palatina
Neotoma phenax		x	Neotoma phenax
Neotomodon alstoni		x	Neotomodon alstoni
Noctilio albiventris	x		Noctilio albiventris
Noctilio leporinus		x	Noctilio leporinus
Notiosorex cockrumi	x		Notiosorex cockrumi
Notiosorex crawfordi		x	Notiosorex crawfordi
Notiosorex evotis		x	Notiosorex evotis
Notiosorex villai	x		Notiosorex villai
Notocitellus adocetus		x	Notocitellus adocetus
Notocitellus annulatus		x	Notocitellus annulatus
Nycticeius humeralis		x	Nycticeius humeralis
Nyctinomops aurispinosus		x	Nyctinomops aurispinosus
Nyctinomops femorosaccus		x	Nyctinomops femorosaccus
Nyctinomops laticaudatus		x	Nyctinomops laticaudatus
Nyctinomops macrotis		x	Nyctinomops macrotis
Nyctomys sumichrasti		x	Nyctomys sumichrasti
Odocoileus hemionus		x	Odocoileus hemionus
Odocoileus virginianus		x	Odocoileus virginianus
Oligoryzomys fulvescens		x	Oligoryzomys fulvescens
Ondatra zibethicus	x		Ondatra zibethicus
Onychomys arenicola		x	Onychomys arenicola
Onychomys leucogaster		x	Onychomys leucogaster
Onychomys torridus		x	Onychomys torridus
Orthogeomys grandis		x	Orthogeomys grandis
Orthogeomys hispidus		x	Orthogeomys hispidus
Oryzomys alfaroi		x	Oryzomys alfaroi
Oryzomys chapmani		x	Oryzomys chapmani
Oryzomys couesi		x	Oryzomys couesi
Oryzomys melanotis		x	Oryzomys melanotis
Oryzomys palustris		x	Oryzomys palustris
Oryzomys rostratus		x	Oryzomys rostratus
Osgoodomys banderanus		x	Osgoodomys banderanus
Otonyctomys hatti	x		Otonyctomys hatti
Otospermophilus beecheyi		x	Otospermophilus beecheyi
Otospermophilus variegatus		x	Otospermophilus variegatus
Ototylomys phyllotis		x	Ototylomys phyllotis
Ovis canadensis		x	Ovis canadensis
Panthera onca		x	Panthera onca
Pappogeomys bulleri		x	Pappogeomys bulleri
Parastrellus hesperus		x	Parastrellus hesperus
Perimyotis subflavus	x		Perimyotis subflavus
Perognathus amplus	x		Perognathus amplus
Perognathus flavescens		x	Perognathus flavescens
Perognathus flavus		x	Perognathus flavus
Perognathus longimembris		x	Perognathus longimembris
Perognathus merriami		x	Perognathus merriami
Peromyscus aztecus		x	Peromyscus aztecus
Peromyscus beatae		x	Peromyscus beatae
Peromyscus boylii		x	Peromyscus boylii
Peromyscus californicus		x	Peromyscus californicus
Peromyscus crinitus		x	Peromyscus crinitus
Peromyscus difficilis		x	Peromyscus difficilis
Peromyscus eremicus		x	Peromyscus eremicus
Peromyscus eva		x	Peromyscus eva
Peromyscus fraterculus		x	Peromyscus.fraterculus
Peromyscus furvus		x	Peromyscus furvus
Peromyscus gratus		x	Peromyscus gratus
Peromyscus guardia	x		Peromyscus guardia
Peromyscus guatemalensis	x		Peromyscus guatemalensis
Peromyscus gymnotis		x	Peromyscus gymnotis
Peromyscus hooperi	x		Peromyscus hooperi
Peromyscus hylocetes		x	Peromyscus hylocetes
Peromyscus leucopus		x	Peromyscus leucopus
Peromyscus levipes		x	Peromyscus levipes
Peromyscus maniculatus		x	Peromyscus maniculatus
Peromyscus megalops		x	Peromyscus megalops
Peromyscus mekisturus	x		Peromyscus mekisturus
Peromyscus melanocarpus		x	Peromyscus melanocarpus
Peromyscus melanophrys		x	Peromyscus melanophrys
Peromyscus melanotis		x	Peromyscus melanotis
Peromyscus melanurus	x		Peromyscus melanurus
Peromyscus merriami		x	Peromyscus merriami
Peromyscus mexicanus		x	Peromyscus mexicanus
Peromyscus nasutus	x		Peromyscus nasutus
Peromyscus ochraventer	x		Peromyscus ochraventer
Peromyscus pectoralis		x	Peromyscus pectoralis
Peromyscus perfulvus		x	Peromyscus perfulvus
Peromyscus polius	x		Peromyscus polius
Peromyscus schmidlyi	x		Peromyscus schmidlyi
Peromyscus simulus		x	Peromyscus simulus
Peromyscus spicilegus		x	Peromyscus spicilegus
Peromyscus truei		x	Peromyscus truei
Peromyscus yucatanicus		x	Peromyscus yucatanicus
Peromyscus zarhynchus	x		Peromyscus zarhynchus
Peropteryx kappleri	x		Peropteryx kappleri
Peropteryx macrotis		x	Peropteryx macrotis
Philander opossum		x	Philander opossum
Phylloderma stenops	x		Phylloderma stenops
Phyllostomus discolor		x	Phyllostomus discolor
Platyrrhinus helleri		x	Platyrrhinus helleri
Potos flavus		x	Potos flavus
Procyon lotor		x	Procyon lotor
Procyon pygmaeus	x		Procyon pygmaeus
Promops centralis		x	Promops centralis
Pteronotus davyi		x	Pteronotus davyi
Pteronotus gymnonotus	x		Pteronotus gymnonotus
Pteronotus parnellii		x	Pteronotus parnellii
Pteronotus personatus		x	Pteronotus personatus
Puma concolor		x	Puma concolor
Reithrodontomys bakeri	x		Reithrodontomys bakeri
Reithrodontomys burti	x		Reithrodontomys burti
Reithrodontomys chrysopsis		x	Reithrodontomys chrysopsis
Reithrodontomys fulvescens		x	Reithrodontomys fulvescens
Reithrodontomys gracilis		x	Reithrodontomys gracilis
Reithrodontomys hirsutus	x		Reithrodontomys hirsutus
Reithrodontomys megalotis		x	Reithrodontomys megalotis
Reithrodontomys mexicanus		x	Reithrodontomys mexicanus
Reithrodontomys microdon		x	Reithrodontomys microdon
Reithrodontomys montanus	x		Reithrodontomys montanus
Reithrodontomys spectabilis	x		Reithrodontomys spectabilis
Reithrodontomys sumichrasti		x	Reithrodontomys sumichrasti
Reithrodontomys tenuirostris	x		Reithrodontomys tenuirostris
Reithrodontomys zacatecae		x	Reithrodontomys zacatecae
Rheomys mexicanus	x		Rheomys mexicanus
Rheomys thomasi	x		Rheomys thomasi
Rhogeessa aeneus		x	Rhogeessa aeneus
Rhogeessa alleni		x	Rhogeessa alleni
Rhogeessa genowaysi	x		Rhogeessa genowaysi
Rhogeessa mira	x		Rhogeessa mira
Rhogeessa parvula		x	Rhogeessa parvula
Rhogeessa tumida		x	Rhogeessa tumida
Rhynchonycteris naso		x	Rhynchonycteris naso
Romerolagus diazi		x	Romerolagus diazi
Saccopteryx bilineata		x	Saccopteryx bilineata
Saccopteryx leptura	x		Saccopteryx leptura
Scalopus aquaticus	x		Scalopus aquaticus
Scapanus latimanus	x		Scapanus latimanus
Sciurus aberti		x	Sciurus aberti
Sciurus alleni		x	Sciurus alleni
Sciurus arizonensis	x		Sciurus arizonensis
Sciurus aureogaster		x	Sciurus aureogaster
Sciurus carolinensis		x	Sciurus carolinensis
Sciurus colliaei		x	Sciurus colliaei
Sciurus deppei		x	Sciurus deppei
Sciurus griseus		x	Sciurus griseus
Sciurus nayaritensis		x	Sciurus nayaritensis
Sciurus niger		x	Sciurus niger
Sciurus oculatus		x	Sciurus oculatus
Sciurus variegatoides	x		Sciurus variegatoides
Sciurus yucatanensis		x	Sciurus yucatanensis
Scotinomys teguina	x		Scotinomys teguina
Sigmodon alleni		x	Sigmodon alleni
Sigmodon arizonae	x		Sigmodon arizonae
Sigmodon fulviventer		x	Sigmodon fulviventer
Sigmodon hirsutus		x	Sigmodon hirsutus
Sigmodon hispidus		x	Sigmodon hispidus
Sigmodon leucotis		x	Sigmodon leucotis
Sigmodon mascotensis		x	Sigmodon mascotensis
Sigmodon ochrognathus		x	Sigmodon ochrognathus
Sigmodon toltecus		x	Sigmodon toltecus
Sorex arizonae	x		Sorex arizonae
Sorex emarginatus	x		Sorex emarginatus
Sorex ixtlanensis	x		Sorex ixtlanensis
Sorex macrodon	x		Sorex macrodon
Sorex mediopua	x		Sorex mediopua
Sorex milleri	x		Sorex milleri
Sorex monticolus		x	Sorex monticolus
Sorex oreopolus	x		Sorex oreopolus
Sorex orizabae	x		Sorex orizabae
Sorex ornatus		x	Sorex ornatus
Sorex salvini		x	Sorex salvini
Sorex saussurei		x	Sorex saussurei
Sorex ventralis		x	Sorex ventralis
Sorex veraecrucis		x	Sorex veraecrucis
Sorex veraepacis		x	Sorex veraepacis
Spilogale gracilis		x	Spilogale gracilis
Spilogale putorius		x	Spilogale putorius
Spilogale pygmaea		x	Spilogale pygmaea
Sturnira hondurensis		x	Sturnira hondurensis
Sturnira lilium		x	Sturnira lilium
Sturnira ludovici		x	Sturnira ludovici
Sylvilagus audubonii		x	Sylvilagus audubonii
Sylvilagus bachmani		x	Sylvilagus bachmani
Sylvilagus brasiliensis		x	Sylvilagus brasiliensis
Sylvilagus cunicularius		x	Sylvilagus cunicularius
Sylvilagus floridanus		x	Sylvilagus floridanus
Sylvilagus insonus	x		Sylvilagus insonus
Sylvilagus robustus	x		Sylvilagus robustus
Tadarida brasiliensis		x	Tadarida brasiliensis
Tamandua mexicana		x	Tamandua mexicana
Tamiasciurus mearnsi	x		Tamiasciurus mearnsi
Tapirus bairdii		x	Tapirus bairdii
Taxidea taxus		x	Taxidea taxus
Tayassu pecari		x	Tayassu pecari
Thomomys bottae		x	Thomomys bottae
Thomomys umbrinus		x	Thomomys umbrinus
Thyroptera tricolor	x		Thyroptera tricolor
Tlacuatzin canescens		x	Tlacuatzin canescens
Trachops cirrhosus		x	Trachops cirrhosus
Trinycteris nicefori	x		Trinycteris nicefori
Tylomys bullaris	x		Tylomys bullaris
Tylomys nudicaudus		x	Tylomys nudicaudus
Urocyon cinereoargenteus		x	Urocyon cinereoargenteus
Uroderma bilobatum		x	Uroderma bilobatum
Uroderma magnirostrum	x		Uroderma magnirostrum
Ursus americanus		x	Ursus americanus
Ursus arctos	x		Ursus arctos
Vampyressa thyone	x		Vampyressa thyone
Vampyrodes caraccioli		x	Vampyrodes caraccioli
Vampyrodes major		x	Vampyrodes major
Vampyrum spectrum	x		Vampyrum spectrum
Vulpes macrotis		x	Vulpes macrotis
Xenomys nelsoni	x		Xenomys nelsoni
Xerospermophilus spilosoma		x	Xerospermophilus spilosoma
Xerospermophilus tereticaudus		x	Xerospermophilus tereticaudus
Zygogeomys trichopus		x	Zygogeomys trichopus

## Sheet: ModelsValidation
S5. Validation metrics for the weighted ensemble that represents the predictive power.
	Especie	Kappa	TSS	ROC
	Cratogeomys fulvescens	0.984	0.995	1
	Cratogeomys planiceps	0.967	0.989	1
	Geomys tropicalis	1	1	1
	Microtus umbrosus	0.989	0.999	1
	Neotoma angustapalata	0.986	0.996	1
	Procyon pygmaeus	0.98	0.999	1
	Reithrodontomys spectabilis	0.98	0.999	1
	Rhogeessa mira	0.986	0.996	1
	Sylvilagus insonus	0.964	0.993	1
	Tamiasciurus mearnsi	1	1	1
	Tylomys bullaris	0.985	0.999	1
	Zygogeomys trichopus	0.962	0.992	1
	Cratogeomys perotensis	0.954	0.977	0.999
	Dipodomys gravipes	0.976	0.983	0.999
	Heteromys nelsoni	0.957	0.979	0.999
	Heteromys spectabilis	0.959	0.978	0.999
	Myotis planiceps	0.959	0.966	0.999
	Peromyscus melanurus	0.958	0.983	0.999
	Peromyscus ochraventer	0.957	0.971	0.999
	Peromyscus polius	0.96	0.981	0.999
	Rhogeessa genowaysi	0.951	0.991	0.999
	Xenomys nelsoni	0.967	0.984	0.999
	Chaetodipus lineatus	0.955	0.977	0.998
	Molossus aztecus	0.872	0.973	0.998
	Neotoma insularis	0.91	0.983	0.998
	Reithrodontomys hirsutus	0.953	0.973	0.998
	Cabassous centralis	0.916	0.966	0.997
	Habromys lophurus	0.865	0.965	0.997
	Myotis peninsularis	0.924	0.953	0.997
	Peromyscus schmidlyi	0.941	0.968	0.997
	Sorex oreopolus	0.934	0.954	0.997
	Callospermophilus madrensis	0.848	0.949	0.996
	Dipodomys compactus	0.841	0.972	0.996
	Microtus oaxacensis	0.836	0.966	0.996
	Nelsonia goldmani	0.908	0.963	0.996
	Neotoma palatina	0.938	0.958	0.996
	Peromyscus guardia	0.85	0.981	0.996
	Tapirus bairdii	0.858	0.953	0.996
	Cryptotis phillipsii	0.923	0.943	0.995
	Romerolagus diazi	0.842	0.941	0.995
	Cynomys mexicanus	0.814	0.96	0.994
	Peromyscus guatemalensis	0.831	0.955	0.994
	Peromyscus hooperi	0.895	0.936	0.994
	Peromyscus mekisturus	0.918	0.923	0.994
	Heteromys salvini	0.787	0.95	0.993
	Musonycteris harrisoni	0.747	0.972	0.993
	Peromyscus furvus	0.77	0.963	0.993
	Rheomys mexicanus	0.887	0.931	0.993
	Sciurus niger	0.739	0.941	0.993
	Centronycteris centralis	0.81	0.91	0.992
	Cryptotis goodwini	0.757	0.937	0.992
	Microtus guatemalensis	0.796	0.959	0.992
	Spermophilus madrensis	0.754	0.936	0.992
	Cryptotis peregrina	0.703	0.96	0.991
	Dipodomys deserti	0.693	0.953	0.991
	Habromys simulatus	0.883	0.923	0.991
	Myotis vivesi	0.694	0.955	0.991
	Peromyscus zarhynchus	0.878	0.935	0.991
	Reithrodontomys bakeri	0.873	0.904	0.991
	Chaetodipus ammophilus	0.86	0.925	0.99
	Cryptotis alticola	0.722	0.943	0.99
	Neotoma phenax	0.795	0.927	0.99
	Reithrodontomys burti	0.867	0.919	0.99
	Reithrodontomys tenuirostris	0.659	0.953	0.99
	Rheomys thomasi	0.75	0.937	0.99
	Scotinomys teguina	0.77	0.918	0.99
	Sorex milleri	0.873	0.923	0.99
	Geomys personatus	0.771	0.911	0.989
	Neotamias merriami	0.799	0.919	0.989
	Peromyscus hylocetes	0.755	0.911	0.989
	Sciurus alleni	0.756	0.918	0.989
	Sorex salvini	0.684	0.951	0.989
	Chaetodipus rudinoris	0.82	0.9	0.988
	Cryptotis obscura	0.871	0.928	0.988
	Geomys arenarius	0.75	0.915	0.988
	Notiosorex villai	0.868	0.923	0.988
	Sorex emarginatus	0.856	0.911	0.988
	Sorex macrodon	0.882	0.912	0.988
	Chrotopterus auritus	0.812	0.877	0.987
	Cryptotis magna	0.603	0.944	0.987
	Peromyscus californicus	0.734	0.894	0.987
	Sorex arizonae	0.801	0.931	0.987
	Ammotragus lervia	0.791	0.886	0.986
	Leopardus pardalis	0.797	0.935	0.986
	Molossus alvarezi	0.66	0.92	0.986
	Peromyscus simulus	0.71	0.913	0.986
	Spermophilus adocetus	0.698	0.911	0.986
	Chaetodipus artus	0.705	0.925	0.985
	Chaetodipus pernix	0.768	0.9	0.985
	Spilogale pygmaea	0.631	0.936	0.985
	Dipodomys simulans	0.774	0.886	0.984
	Microtus quasiater	0.703	0.886	0.984
	Otospermophilus beecheyi	0.764	0.884	0.984
	Peromyscus megalops	0.678	0.902	0.984
	Tamias obscurus	0.709	0.887	0.984
	Cratogeomys gymnurus	0.787	0.881	0.983
	Reithrodontomys chrysopsis	0.63	0.912	0.983
	Rhogeessa aeneus	0.714	0.912	0.983
	Sorex ventralis	0.645	0.895	0.983
	Cryptotis goldmani	0.689	0.914	0.982
	Eumops nanus	0.719	0.895	0.982
	Glyphonycteris sylvestris	0.572	0.889	0.982
	Lichonycteris obscura	0.684	0.871	0.982
	Megadontomys nelsoni	0.833	0.884	0.982
	Neotamias obscurus	0.636	0.894	0.982
	Peromyscus crinitus	0.665	0.893	0.982
	Peropteryx kappleri	0.695	0.886	0.982
	Ammospermophilus harrisii	0.717	0.888	0.981
	Dasyprocta mexicana	0.722	0.896	0.981
	Mimon cozumelae	0.643	0.882	0.981
	Notocitellus adocetus	0.652	0.903	0.981
	Oryzomys chapmani	0.74	0.867	0.981
	Sciurus aberti	0.658	0.902	0.981
	Conepatus semistriatus	0.683	0.874	0.98
	Cyclopes didactylus	0.686	0.881	0.98
	Microtus californicus	0.817	0.847	0.98
	Noctilio leporinus	0.762	0.883	0.98
	Notiosorex cockrumi	0.711	0.891	0.98
	Notocitellus annulatus	0.665	0.891	0.98
	Ovis canadensis	0.74	0.886	0.98
	Sorex ornatus	0.748	0.887	0.98
	Carollia sowelli	0.699	0.89	0.979
	Cratogeomys goldmani	0.687	0.867	0.979
	Dipodomys agilis	0.731	0.85	0.979
	Euderma maculatum	0.717	0.845	0.979
	Perognathus amplus	0.765	0.872	0.979
	Peromyscus gymnotis	0.597	0.923	0.979
	Sciurus arizonensis	0.771	0.865	0.979
	Tamias bulleri	0.653	0.882	0.979
	Chaetodipus arenarius	0.704	0.861	0.978
	Chaetodipus californicus	0.608	0.856	0.978
	Chaetodipus goldmani	0.679	0.883	0.978
	Neotamias bulleri	0.63	0.898	0.978
	Nycticeius humeralis	0.629	0.884	0.978
	Sorex ixtlanensis	0.824	0.862	0.978
	Sorex veraecrucis	0.666	0.887	0.978
	Sylvilagus robustus	0.66	0.901	0.978
	Balantiopteryx io	0.625	0.907	0.977
	Castor canadensis	0.58	0.876	0.977
	Chaetodipus fallax	0.706	0.873	0.977
	Molossus sinaloae	0.693	0.866	0.977
	Neotoma lepida	0.728	0.875	0.977
	Perognathus longimembris	0.619	0.877	0.977
	Spermophilus annulatus	0.698	0.84	0.977
	Sylvilagus brasiliensis	0.726	0.856	0.977
	Diclidurus albus	0.662	0.866	0.976
	Mazama pandora	0.634	0.876	0.976
	Sorex orizabae	0.798	0.881	0.976
	Sylvilagus bachmani	0.668	0.855	0.976
	Vampyrodes major	0.721	0.855	0.976
	Xerospermophilus tereticaudus	0.679	0.891	0.976
	Cynomys ludovicianus	0.632	0.878	0.975
	Lepus alleni	0.677	0.865	0.975
	Molossus pretiosus	0.711	0.86	0.975
	Neotoma devia	0.689	0.861	0.975
	Neotomodon alstoni	0.652	0.892	0.975
	Sciurus colliaei	0.743	0.837	0.975
	Chaetodipus spinatus	0.753	0.853	0.974
	Nelsonia neotomodon	0.6	0.884	0.974
	Neotoma macrotis	0.767	0.818	0.974
	Sorex mediopua	0.78	0.854	0.974
	Vulpes macrotis	0.711	0.851	0.974
	Ammospermophilus interpres	0.717	0.847	0.973
	Erethizon dorsatum	0.612	0.841	0.973
	Lonchorhina aurita	0.713	0.863	0.973
	Neotamias dorsalis	0.699	0.876	0.973
	Pappogeomys bulleri	0.628	0.866	0.973
	Peromyscus perfulvus	0.654	0.834	0.973
	Tamias durangae	0.668	0.853	0.973
	Antilocapra americana	0.639	0.851	0.972
	Lampronycteris brachyotis	0.647	0.846	0.972
	Neotoma goldmani	0.636	0.834	0.972
	Notiosorex evotis	0.549	0.872	0.972
	Reithrodontomys zacatecae	0.609	0.874	0.972
	Sciurus griseus	0.757	0.821	0.972
	Sigmodon alleni	0.692	0.832	0.972
	Lepus callotis	0.606	0.836	0.971
	Neotamias durangae	0.629	0.858	0.971
	Neotoma bryanti	0.743	0.828	0.971
	Onychomys leucogaster	0.654	0.827	0.971
	Cryptotis mexicana	0.711	0.821	0.97
	Macrotus californicus	0.712	0.827	0.97
	Molossus coibensis	0.689	0.812	0.97
	Micronycteris schmidtorum	0.643	0.859	0.969
	Osgoodomys banderanus	0.718	0.818	0.969
	Ursus americanus	0.734	0.815	0.969
	Lophostoma evotis	0.578	0.875	0.968
	Neotoma micropus	0.665	0.846	0.968
	Peromyscus fraterculus	0.656	0.864	0.968
	Peropteryx macrotis	0.644	0.84	0.968
	Choeroniscus godmani	0.607	0.842	0.967
	Sigmodon arizonae	0.668	0.834	0.967
	Bassariscus sumichrasti	0.582	0.839	0.966
	Chaetodipus baileyi	0.665	0.827	0.966
	Promops centralis	0.628	0.84	0.966
	Myotis occultus	0.64	0.808	0.965
	Peromyscus eva	0.676	0.819	0.965
	Peromyscus merriami	0.643	0.834	0.965
	Peromyscus nasutus	0.747	0.804	0.965
	Scapanus latimanus	0.733	0.818	0.965
	Sorex veraepacis	0.61	0.812	0.965
	Megasorex gigas	0.594	0.827	0.964
	Myotis elegans	0.659	0.817	0.964
	Nyctinomops aurispinosus	0.581	0.848	0.964
	Artibeus hirsutus	0.632	0.824	0.963
	Ateles geoffroyi	0.733	0.788	0.963
	Cratogeomys merriami	0.615	0.82	0.963
	Cryptotis mayensis	0.571	0.81	0.963
	Heteromys gaumeri	0.705	0.791	0.963
	Megadontomys thomasi	0.614	0.841	0.963
	Peromyscus melanotis	0.713	0.811	0.963
	Rhogeessa alleni	0.502	0.84	0.963
	Tylomys nudicaudus	0.645	0.804	0.963
	Alouatta palliata	0.597	0.834	0.962
	Microtus mexicanus	0.743	0.785	0.962
	Neotoma leucodon	0.695	0.813	0.962
	Caluromys derbianus	0.616	0.853	0.961
	Herpailurus yagouaroundi	0.594	0.806	0.961
	Mazama temama	0.657	0.813	0.961
	Myotis auriculus	0.594	0.804	0.961
	Myotis volans	0.609	0.827	0.961
	Perognathus merriami	0.592	0.832	0.961
	Cratogeomys castanops	0.705	0.785	0.96
	Dermanura phaeotis	0.739	0.783	0.96
	Dermanura watsoni	0.55	0.81	0.96
	Dipodomys phillipsii	0.685	0.804	0.96
	Nyctomys sumichrasti	0.609	0.824	0.96
	Peromyscus difficilis	0.73	0.773	0.96
	Cratogeomys tylorhinus	0.608	0.812	0.959
	Dipodomys nelsoni	0.682	0.791	0.959
	Onychomys arenicola	0.707	0.793	0.959
	Reithrodontomys microdon	0.597	0.818	0.959
	Rhynchonycteris naso	0.626	0.781	0.959
	Ammospermophilus leucurus	0.649	0.809	0.958
	Balantiopteryx plicata	0.71	0.786	0.958
	Hodomys alleni	0.573	0.797	0.958
	Peromyscus yucatanicus	0.611	0.814	0.958
	Reithrodontomys mexicanus	0.678	0.787	0.958
	Sciurus variegatoides	0.73	0.795	0.958
	Sciurus yucatanensis	0.708	0.765	0.958
	Spilogale gracilis	0.607	0.773	0.958
	Idionycteris phyllotis	0.552	0.817	0.957
	Peromyscus gratus	0.706	0.782	0.957
	Sigmodon mascotensis	0.69	0.761	0.957
	Sigmodon ochrognathus	0.582	0.805	0.957
	Chaetodipus nelsoni	0.708	0.79	0.956
	Eumops underwoodi	0.515	0.811	0.956
	Odocoileus hemionus	0.635	0.799	0.956
	Peromyscus mexicanus	0.725	0.798	0.956
	Sciurus oculatus	0.566	0.791	0.956
	Sigmodon fulviventer	0.61	0.805	0.956
	Sylvilagus cunicularius	0.698	0.761	0.956
	Otonyctomys hatti	0.656	0.761	0.955
	Phyllostomus discolor	0.592	0.785	0.955
	Sorex saussurei	0.614	0.784	0.955
	Canis lupus	0.724	0.751	0.954
	Chaetodipus intermedius	0.639	0.793	0.954
	Diaemus youngi	0.644	0.754	0.954
	Myotis evotis	0.494	0.829	0.953
	Diphylla ecaudata	0.589	0.763	0.952
	Enchisthenes hartii	0.605	0.765	0.952
	Myotis fortidens	0.645	0.759	0.952
	Oryzomys rostratus	0.587	0.768	0.952
	Sciurus nayaritensis	0.631	0.764	0.952
	Chaetodipus eremicus	0.666	0.754	0.951
	Chaetodipus formosus	0.699	0.778	0.951
	Chiroderma salvini	0.597	0.784	0.951
	Cratogeomys fumosus	0.612	0.783	0.951
	Oryzomys alfaroi	0.598	0.766	0.95
	Peromyscus spicilegus	0.666	0.754	0.95
	Reithrodontomys gracilis	0.586	0.779	0.95
	Glossophaga commissarisi	0.67	0.774	0.949
	Perognathus flavus	0.678	0.741	0.949
	Sigmodon leucotis	0.678	0.75	0.949
	Artibeus phaeotis	0.654	0.752	0.948
	Cryptotis merriami	0.6	0.779	0.948
	Lophostoma brasiliense	0.628	0.772	0.948
	Macrotus waterhousii	0.657	0.735	0.948
	Mephitis mephitis	0.625	0.746	0.947
	Phylloderma stenops	0.59	0.776	0.947
	Rhogeessa tumida	0.605	0.775	0.947
	Thyroptera tricolor	0.574	0.78	0.947
	Vampyrum spectrum	0.608	0.778	0.947
	Baiomys musculus	0.682	0.737	0.946
	Dipodomys ordii	0.665	0.736	0.946
	Dipodomys spectabilis	0.643	0.733	0.946
	Peromyscus pectoralis	0.67	0.756	0.946
	Philander opossum	0.66	0.763	0.946
	Cryptotis tropicalis	0.606	0.78	0.945
	Glossophaga morenoi	0.669	0.738	0.945
	Hylonycteris underwoodi	0.496	0.776	0.945
	Platyrrhinus helleri	0.567	0.768	0.945
	Dasyprocta punctata	0.641	0.745	0.944
	Nyctinomops laticaudatus	0.504	0.777	0.944
	Pteronotus personatus	0.647	0.735	0.944
	Reithrodontomys sumichrasti	0.659	0.741	0.944
	Carollia subrufa	0.649	0.756	0.943
	Dipodomys merriami	0.661	0.74	0.943
	Eumops perotis	0.447	0.772	0.943
	Galictis vittata	0.622	0.756	0.943
	Heteromys pictus	0.682	0.756	0.943
	Lontra.longicaudis	0.684	0.762	0.943
	Potos flavus	0.626	0.744	0.942
	Pteronotus gymnonotus	0.559	0.751	0.942
	Taxidea taxus	0.587	0.762	0.942
	Bassariscus.astutus	0.7	0.736	0.941
	Macrophyllum.macrophyllum	0.58	0.732	0.941
	Myotis.keaysi	0.646	0.699	0.941
	Ototylomys.phyllotis	0.612	0.747	0.941
	Rhogeessa.parvula	0.628	0.739	0.941
	Tamandua.mexicana	0.508	0.751	0.941
	Didelphis.marsupialis	0.665	0.727	0.94
	Ictidomys.mexicanus	0.625	0.717	0.94
	Orthogeomys.grandis	0.536	0.74	0.94
	Cuniculus.paca	0.665	0.697	0.939
	Myotis.albescens	0.67	0.746	0.939
	Peromyscus.beatae	0.569	0.748	0.939
	Xerospermophilus.spilosoma	0.643	0.721	0.939
	Baiomys.taylori	0.648	0.719	0.938
	Carollia.perspicillata	0.638	0.727	0.938
	Heteromys.desmarestianus	0.651	0.734	0.937
	Thomomys.bottae	0.651	0.762	0.937
	Anoura geoffroyi	0.647	0.726	0.936
	Artibeus.toltecus	0.554	0.758	0.936
	Cryptotis.parva	0.678	0.729	0.936
	Eumops.auripendulus	0.613	0.689	0.936
	Myotis.melanorhinus	0.521	0.724	0.936
	Myotis.nigricans	0.608	0.703	0.936
	Nyctinomops.femorosaccus	0.495	0.746	0.936
	Uroderma.magnirostrum	0.604	0.736	0.936
	Chaetodipus.hispidus	0.59	0.715	0.935
	Coendou.mexicanus	0.623	0.719	0.935
	Natalus.lanatus	0.641	0.741	0.935
	Onychomys.torridus	0.645	0.739	0.935
	Sylvilagus.audubonii	0.652	0.703	0.935
	Uroderma.bilobatum	0.565	0.714	0.935
	Dermanura.azteca	0.598	0.715	0.934
	Leptonycteris.yerbabuenae	0.63	0.708	0.934
	Micronycteris.megalotis	0.636	0.716	0.934
	Natalus.stramineus	0.61	0.706	0.934
	Peromyscus.levipes	0.654	0.706	0.934
	Peromyscus.truei	0.552	0.743	0.934
	Sciurus.deppei	0.638	0.698	0.934
	Reithrodontomys.montanus	0.64	0.726	0.933
	Sturnira.hondurensis	0.64	0.721	0.933
	Trachops.cirrhosus	0.559	0.72	0.933
	Ursus.arctos	0.583	0.714	0.933
	Artibeus intermedius	0.644	0.718	0.932
	Corynorhinus.mexicanus	0.587	0.698	0.932
	Glossophaga.leachii	0.626	0.72	0.932
	Peromyscus.aztecus	0.59	0.684	0.932
	Reithrodontomys.megalotis	0.66	0.701	0.932
	Vampyressa.thyone	0.598	0.701	0.932
	Saccopteryx.leptura	0.636	0.717	0.931
	Alouatta pigra	0.609	0.701	0.93
	Eptesicus.furinalis	0.58	0.713	0.93
	Marmosa.mexicana	0.566	0.721	0.93
	Orthogeomys.hispidus	0.575	0.72	0.93
	Dermanura.tolteca	0.646	0.706	0.929
	Molossus.rufus	0.626	0.71	0.929
	Trinycteris.nicefori	0.538	0.707	0.929
	Chiroderma.villosum	0.586	0.679	0.928
	Cynomops.mexicanus	0.655	0.737	0.928
	Lepus.californicus	0.627	0.7	0.928
	Pteronotus.davyi	0.639	0.684	0.928
	Saccopteryx.bilineata	0.643	0.711	0.928
	Tlacuatzin.canescens	0.571	0.71	0.928
	Chaetodipus.penicillatus	0.652	0.687	0.927
	Eira.barbara	0.484	0.732	0.927
	Nyctinomops.macrotis	0.474	0.74	0.927
	Sigmodon.toltecus	0.659	0.667	0.927
	Vampyrodes.caraccioli	0.613	0.707	0.927
	Glaucomys.volans	0.579	0.695	0.926
	Mimon.crenulatum	0.65	0.693	0.926
	Noctilio.albiventris	0.638	0.719	0.926
	Sorex.monticolus	0.667	0.673	0.926
	Lasiurus.intermedius	0.552	0.698	0.925
	Oryzomys.palustris	0.62	0.701	0.925
	Peromyscus.maniculatus	0.612	0.698	0.925
	Artibeus jamaicensis	0.613	0.68	0.924
	Centurio.senex	0.636	0.685	0.924
	Chironectes.minimus	0.434	0.722	0.924
	Mustela.frenata	0.611	0.692	0.924
	Parastrellus.hesperus	0.613	0.711	0.924
	Peromyscus.leucopus	0.626	0.701	0.924
	Sciurus.aureogaster	0.631	0.676	0.924
	Artibeus lituratus	0.644	0.679	0.923
	Eumops.bonariensis	0.533	0.697	0.923
	Heteromys.irroratus	0.619	0.689	0.923
	Leptonycteris.curasoae	0.628	0.689	0.923
	Oryzomys.melanotis	0.608	0.67	0.923
	Sturnira.ludovici	0.62	0.698	0.923
	Myotis.thysanodes	0.545	0.693	0.922
	Peromyscus.melanocarpus	0.585	0.692	0.922
	Choeronycteris.mexicana	0.511	0.697	0.921
	Lasiurus.ega	0.511	0.691	0.921
	Metachirus.nudicaudatus	0.631	0.708	0.921
	Spilogale.angustifrons	0.534	0.668	0.921
	Lasiurus.borealis	0.485	0.683	0.92
	Micronycteris.microtis	0.556	0.723	0.92
	Lasiurus.cinereus	0.588	0.7	0.918
	Perognathus.flavescens	0.565	0.67	0.918
	Thomomys.umbrinus	0.611	0.677	0.918
	Leptonycteris.nivalis	0.599	0.632	0.917
	Notiosorex.crawfordi	0.622	0.646	0.917
	Antrozous pallidus	0.593	0.654	0.916
	Otospermophilus.variegatus	0.599	0.664	0.916
	Peromyscus.eremicus	0.618	0.654	0.916
	Bison.bison	0.613	0.65	0.915
	Desmodus.rotundus	0.58	0.669	0.915
	Microtus.pennsylvanicus	0.636	0.641	0.915
	Sturnira.lilium	0.616	0.66	0.915
	Lasiurus.blossevillii	0.574	0.656	0.914
	Mustela.nigripes	0.532	0.638	0.914
	Myotis.yumanensis	0.586	0.647	0.914
	Peromyscus.boylii	0.592	0.669	0.913
	Peromyscus.melanophrys	0.575	0.665	0.913
	Corynorhinus.townsendii	0.564	0.665	0.912
	Leopardus.wiedii	0.51	0.663	0.912
	Neotoma.albigula	0.578	0.65	0.912
	Oligoryzomys.fulvescens	0.593	0.65	0.912
	Oryzomys.couesi	0.597	0.649	0.912
	Pteronotus.parnellii	0.625	0.695	0.912
	Canis.latrans	0.627	0.642	0.91
	Molossus.molossus	0.616	0.67	0.91
	Myotis.lucifugus	0.615	0.664	0.91
	Eptesicus.fuscus	0.584	0.627	0.909
	Natalus.mexicanus	0.548	0.668	0.909
	Neotoma.mexicana	0.605	0.641	0.907
	Spilogale.putorius	0.561	0.66	0.907
	Puma.concolor	0.585	0.665	0.906
	Bauerus.dubiaquercus	0.565	0.671	0.905
	Nasua.narica	0.603	0.655	0.905
	Scalopus.aquaticus	0.606	0.662	0.905
	Sciurus.carolinensis	0.587	0.651	0.903
	Glossophaga.soricina	0.575	0.636	0.902
	Eumops.hansae	0.614	0.639	0.9
	Lynx.rufus	0.543	0.633	0.898
	Mephitis.macroura	0.572	0.634	0.898
	Myotis.velifer	0.563	0.65	0.897
	Reithrodontomys.fulvescens	0.544	0.619	0.896
	Myotis.californicus	0.566	0.601	0.895
	Tayassu.pecari	0.447	0.622	0.895
	Myotis.ciliolabrum	0.585	0.597	0.894
	Dasypus.novemcinctus	0.555	0.592	0.893
	Mormoops.megalophylla	0.545	0.598	0.893
	Sigmodon.hirsutus	0.563	0.626	0.893
	Lasiurus.xanthinus	0.494	0.635	0.892
	Procyon.lotor	0.555	0.605	0.892
	Tadarida.brasiliensis	0.542	0.621	0.892
	Panthera.onca	0.493	0.653	0.891
	Conepatus.leuconotus	0.571	0.582	0.888
	Dicotyles.tajacu	0.567	0.587	0.888
	Didelphis.virginiana	0.564	0.587	0.888
	Lontra.canadensis	0.523	0.627	0.885
	Perimyotis.subflavus	0.526	0.565	0.882
	Sylvilagus.floridanus	0.569	0.574	0.879
	Odocoileus.virginianus	0.544	0.567	0.878
	Lasionycteris.noctivagans	0.554	0.583	0.877
	Sigmodon.hispidus	0.495	0.566	0.865
	Urocyon.cinereoargenteus	0.487	0.558	0.849
	Ondatra.zibethicus	0.288	0.419	0.762
	Vulpes.vulpes	0.162	0.459	0.742
	Eptesicus.brasiliensis	0.287	0.325	0.728
	Average	0.670675	0.798308	0.953815
	Median	0.645	0.7985	0.959
