# Supplementary material for: Species, taxonomic, and functional group diversities of terrestrial mammals at risk under climate change and land‐use/cover change scenarios in Mexico
Source: Glob Chang Biol. 2022 Sep 13;28(23):6992–7008. doi: 10.1111/gcb.16411 (PMC9826092; doi:10.1111/gcb.16411)
Supplement: Supplementary file 4 — Appendix S4 [file GCB-28-6992-s004.xlsx]

## Sheet: PresentDay_Scenario
S3. Risk Assessment. All elements that integrate the risk index under all scenarios and years.
Scientific Name	Sensitivity Score	NPA	Relative NPA	NPA Score	current PDA	PDA score	Fires	Relative Fires	Fires Score	Hurricanes	Relative Hurricanes	Hurricanes Score	LUCC/WP	LUCC/WP Score	LUCC/WoP	LUCC/WoP Score	Scores addition LUCC/WP	Final Risk Score LUCC/WP	Scores addition LUCC/WoP	Final Risk Score LUCC/WoP
Alouatta palliata	361	692	0.122913	232	5630	283	61320	-88.6127	414	1028.45	-1.48621	209	0.218436	199	0.052567	284	1698	0.646365	1783	0.67666
Alouatta pigra	375	1220	0.264585	226	4611	302	51794	-42.4541	259	7481.93	-6.13273	357	0.082857	409	0.0389622	342	1928	0.733917	1861	0.706262
Ammospermophilus harrisii	90	897	0.14263	258	6289	262	6029	-6.72129	61	501.67	-0.559275	94	0.145097	346	0.14176	17	1111	0.422916	782	0.296774
Ammospermophilus interpres	160	1375	0.16167	209	8505	225	9009	-6.552	60	21.164	-0.015392	23	0.0666644	422	0.0549772	268	1099	0.418348	945	0.358634
Ammospermophilus leucurus	223	2763	0.42074	102	6567	253	2774	-1.00398	15	3588	-1.29859	188	0.0648214	424	0.0608332	243	1205	0.458698	1024	0.388615
Anoura geoffroyi	112.5	1341	0.0568076	213	23606	99	135130	-100.768	427	3694.84	-2.75529	278	0.26172	87	0.0703416	203	1216.5	0.463076	1332.5	0.505693
Antilocapra americana	72	3894	0.318319	54	12233	184	8617	-2.21289	21	926.216	-0.237857	36	0.148553	344	0.0821774	146	711	0.270651	513	0.194687
Antrozous pallidus	174	5586	0.15339	18	36417	32	40296	-7.21375	64	1949.17	-0.348938	56	0.144805	347	0.0716765	195	691	0.263038	539	0.204554
Artibeus hirsutus	190	1191	0.0799061	227	14905	155	95329	-80.0411	401	4193.77	-3.52122	308	0.28041	62	0.111951	38	1343	0.51123	1319	0.500569
Artibeus intermedius	7	3982	0.121777	49	32699	51	260858	-65.5093	353	5148.6	-1.29297	187	0.23414	146	0.0748888	177	793	0.301865	824	0.312713
Artibeus jamaicensis	75.5	3335	0.121938	74	27350	76	232124	-69.6024	365	6036.91	-1.81017	227	0.220101	194	0.0695082	207	1011.5	0.38504	1024.5	0.388805
Artibeus lituratus	110.5	3993	0.12149	48	32867	50	265275	-66.435	356	5245.61	-1.3137	193	0.21846	198	0.0657375	224	955.5	0.363723	981.5	0.372486
Ateles geoffroyi	352	2145	0.15095	143	14210	159	134620	-62.7599	345	5897.88	-2.7496	277	0.172097	313	0.0409151	332	1589	0.604872	1608	0.610247
Baiomys musculus	22.5	1944	0.094063	156	20667	116	142336	-73.2181	387	3309.16	-1.70225	221	0.278156	67	0.0840787	136	969.5	0.369052	1038.5	0.394118
Baiomys taylori	28	3407	0.0994077	71	34273	42	98202	-28.8236	202	3385.46	-0.993677	151	0.303109	49	0.120063	29	543	0.2067	523	0.198482
Balantiopteryx io	350	239	0.125262	380	1908	377	12877	-53.8787	297	656.447	-2.74664	276	0.178519	300	0.0330699	376	1980	0.753711	2056	0.780266
Balantiopteryx plicata	66.5	1580	0.0745564	179	21192	113	143771	-90.9943	416	5276.93	-3.33983	301	0.25036	106	0.102318	59	1181.5	0.449753	1134.5	0.43055
Bassariscus astutus	83	6708	0.193331	6	34697	40	107206	-15.9818	137	1733.66	-0.258447	43	0.227623	171	0.0828123	143	480	0.182718	452	0.171537
Bassariscus sumichrasti	201	339	0.0688465	357	4924	296	39201	-115.637	434	5612.61	-16.5564	410	0.152732	341	0.0385843	344	2039	0.776171	2042	0.774953
Bauerus dubiaquercus	270	1502	0.220364	192	6816	247	39279	-26.1511	189	5982.47	-3.983	325	0.142506	351	0.0336274	373	1574	0.599163	1596	0.605693
Bison bison	167	1142	0.125426	231	9105	218	11428	-10.007	92	169.138	-0.148107	26	0.157855	335	0.0598139	246	1069	0.406928	980	0.371917
Cabassous centralis	388	127	0.222807	403	570	423	5172	-40.7244	250	87.7193	-0.690703	110	0.118803	374	0.0161462	425	1948	0.74153	1999	0.758634
Callospermophilus madrensis	448	375	0.0929138	353	4036	320	9170	-24.4533	182	1313.8	-3.50347	307	0.0483565	436	0.00308077	443	2046	0.778835	2053	0.779127
Caluromys derbianus	299.5	152	0.0668132	399.5	2275	364	15659	-103.02	428	387.78	-2.55119	264	0.201065	256	0.0395195	340	2011	0.765512	2095	0.795066
Canis latrans	1	5950	0.177036	11	33609	44	66870	-11.2387	106	2648.75	-0.445167	75	0.251434	104	0.100431	68	341	0.129806	305	0.11575
Canis lupus baileyi	51.5	2540	0.110545	121	22977	106	49068	-19.3181	160	1025.33	-0.403671	63	0.204083	243	0.0579168	255	744.5	0.283403	756.5	0.287097
Carollia perspicillata	157	2216	0.135959	137	16299	146	151021	-68.1503	359	6228.11	-2.81052	280	0.195817	271	0.0445811	311	1350	0.513894	1390	0.527514
Carollia sowelli	182	863	0.266852	265	3234	339	16271	-18.854	158	8584.11	-9.94682	393	0.0972756	404	0.0256948	406	1741	0.662733	1743	0.66148
Carollia subrufa	38	813	0.0700922	275	11599	185	97204	-119.562	435	4169.61	-5.12867	348	0.2038	244	0.0500524	290	1525	0.58051	1571	0.596205
Castor canadensis	318	1016	0.104387	244	9733	210	9873	-9.71752	90	2051.16	-2.01885	241	0.165369	324	0.0993366	71	1427	0.543205	1174	0.445541
Centronycteris centralis	247.5	0	0	448	226	438	618	0	4	44.2478	0	10.5	0.240615	126	0.144274	15	1274	0.484964	1163	0.441366
Centurio senex	16.5	2015	0.164289	153	12265	182	107453	-53.3266	292	7167.41	-3.55703	310	0.18817	281	0.0491088	295	1234.5	0.469928	1248.5	0.473814
Chaetodipus ammophilus	420	74	0.0961039	420	770	414	37	-0.5	11	10109.7	-136.618	443	0.0418148	439	0.0418148	327	2147	0.817282	2035	0.772296
Chaetodipus arenarius	377	2666	0.433355	112	6152	265	5970	-2.23931	23	3391.42	-1.2721	185	0.0676047	420	0.0583187	251	1382	0.526075	1213	0.460342
Chaetodipus artus	325	377	0.058314	352	6465	256	20709	-54.931	306	6464.62	-17.1475	411	0.251616	103	0.151108	12	1753	0.667301	1662	0.63074
Chaetodipus baileyi	283	1222	0.115796	225	10553	199	7684	-6.28805	58	3061.78	-2.50555	261	0.117807	376	0.106509	47	1402	0.533689	1073	0.407211
Chaetodipus californicus	318	1493	0.437189	194	3415	331	7594	-5.0864	46	1090.13	-0.730162	122	0.112144	382	0.0907206	105	1393	0.530263	1116	0.423529
Chaetodipus eremicus	337.5	2081	0.0881967	148	23595	100	15126	-7.26862	67	536.368	-0.257745	42	0.163991	325	0.0709207	198	1019.5	0.388085	892.5	0.33871
Chaetodipus fallax	367	2343	0.533591	132	4391	308	7055	-3.0111	32	1062.49	-0.453475	78	0.0978478	401	0.084112	134	1318	0.501713	1051	0.398861
Chaetodipus formosus	272	2536	0.416215	122	6093	266	8845	-3.48778	37	1766.77	-0.696674	113	0.0988785	400	0.089506	114	1210	0.460601	924	0.350664
Chaetodipus goldmani	447	215	0.0333955	382	6438	257	15230	-70.8372	371	4602.69	-21.4078	416	0.230106	161	0.150273	13	2034	0.774267	1886	0.71575
Chaetodipus hispidus	280	3083	0.0925742	90	33303	47	34566	-11.2118	105	1517.5	-0.492216	82	0.186163	287	0.0794974	150	891	0.33917	754	0.286148
Chaetodipus intermedius	206.5	1692	0.0907433	171	18646	125	16195	-9.57151	89	1202.11	-0.710469	117	0.131175	361	0.10112	65	1069.5	0.407118	773.5	0.293548
Chaetodipus lineatus	412.5	98	0.0640105	410	1531	386	590	-6.02041	56	2281.71	-23.2828	420	0.287103	56	0.0565741	264	1740.5	0.662543	1948.5	0.739469
Chaetodipus nelsoni	274.5	2450	0.0955575	127.5	25639	89	25430	-10.3796	93	659.273	-0.269091	45	0.222799	183	0.0868191	125	812	0.309098	754	0.286148
Chaetodipus penicillatus	277.5	3432	0.156813	69	21886	110	13174	-3.83858	38	846.856	-0.246753	38	0.117944	375	0.0928912	96	907.5	0.345451	628.5	0.23852
Chaetodipus pernix	384	429	0.0652571	344	6574	252	23939	-55.8019	313	7061.48	-16.4603	409	0.266406	83	0.168569	9	1785	0.679482	1711	0.649336
Chaetodipus rudinoris	301	2953	0.40619	96.5	7270	238	3295	-1.11581	16	3472.01	-1.17576	176	0.0796272	411	0.0751911	174	1238.5	0.47145	1001.5	0.380076
Chaetodipus spinatus	374	2713	0.429136	108	6322	260	1298	-0.478437	10	4133.26	-1.5235	210	0.0544487	435	0.0520717	285	1397	0.531785	1247	0.473245
Chiroderma salvini	28	2041	0.09902	152	20612	117	125853	-61.6624	340	4172.33	-2.04426	243	0.254713	98	0.0824821	145	978	0.372288	1025	0.388994
Chiroderma villosum	42	1756	0.135368	164	12972	171	124116	-70.6811	370	6600.11	-3.7586	320	0.167698	321	0.0422581	325	1388	0.528359	1392	0.528273
Chironectes minimus	127	379	0.0937887	351	4041	318	20833	-54.9683	307	798.342	-2.10644	247	0.213124	215	0.0272129	400	1565	0.595737	1750	0.664137
Choeroniscus godmani	125	807	0.137572	276	5866	276	42192	-52.2825	288	3886.11	-4.8155	339	0.18633	286	0.0528897	280	1590	0.605253	1584	0.601139
Choeronycteris mexicana	293.5	3399	0.115142	72	29520	69	115916	-34.103	219	2462.55	-0.724492	120	0.299536	50	0.0951585	83	823.5	0.313475	856.5	0.325047
Chrotopterus auritus	28	756	0.107493	284.5	7033	243	46585	-61.6204	339	4726.32	-6.25174	360	0.205694	241	0.0296796	395	1495.5	0.569281	1649.5	0.625996
Coendou mexicanus	249.5	1486	0.113496	195	13093	169	131307	-88.3627	413	5996.98	-4.03565	327	0.203405	246	0.0507437	288	1599.5	0.608869	1641.5	0.62296
Conepatus leuconotus	116.5	4025	0.110018	47	36585	31	166119	-41.2718	255	3538.39	-0.879102	137	0.268115	80	0.0919201	104	666.5	0.253711	690.5	0.262049
Conepatus semistriatus	239.5	463	0.133854	337.5	3459	329	42214	-91.1749	417	7412.11	-16.0089	408	0.183339	291	0.0459561	309	2022	0.769699	2040	0.774194
Corynorhinus mexicanus	378	3556	0.135343	66	26274	84	72648	-20.4297	166	1589.84	-0.447086	76	0.256708	97	0.0749102	176	867	0.330034	946	0.359013
Corynorhinus townsendii	122	6913	0.167726	5	41216	19	72479	-10.4844	96	1129.72	-0.16342	28	0.202624	250	0.0692846	211	520	0.197944	481	0.182543
Cratogeomys castanops	219	2673	0.103085	111	25930	87	18548	-6.93902	62	1211.21	-0.453128	77	0.176379	301	0.0712339	196	857	0.326228	752	0.285389
Cratogeomys fulvescens	380	16	0.0553633	440	289	431	845	-52.8125	290	0	0	10.5	0.750059	1	0.092336	101	1552.5	0.590978	1652.5	0.627135
Cratogeomys fumosus	306	1157	0.12461	230	9285	217	44694	-38.6292	240	1304.39	-1.12739	170	0.403384	19	0.122676	25	1182	0.449943	1188	0.450854
Cratogeomys goldmani	325	756	0.0609825	284.5	12397	179	6189	-8.18651	79	998.669	-1.32099	194	0.210215	223	0.0618226	240	1284.5	0.488961	1301.5	0.493928
Cratogeomys gymnurus	342.5	463	0.113648	337.5	4074	317	27476	-59.3434	328	2063.11	-4.45596	332	0.419723	16	0.122969	24	1673	0.636848	1681	0.637951
Cratogeomys merriami	297	843	0.145823	269	5781	280	17905	-21.2396	168	503.909	-0.597757	99	0.434701	14	0.096469	79	1127	0.429006	1192	0.452372
Cratogeomys perotensis	380	159	0.136951	397	1161	403	1898	-11.9371	108	175.108	-1.10131	164	0.566896	3	0.0689216	213	1455	0.553864	1665	0.631879
Cratogeomys planiceps	380	306	0.453333	367	675	419	1765	-5.76797	53	311.111	-1.0167	158	0.428082	15	0.112011	37	1392	0.529882	1414	0.536622
Cryptotis alticola	415	620	0.234139	309.5	2648	357	6073	-9.79516	91	558.648	-0.901045	142	0.438752	13	0.0778555	160	1327.5	0.505329	1474.5	0.559583
Cryptotis goldmani	306	583	0.127515	317.5	4572	304	22745	-39.0137	241	2861.85	-4.90884	346	0.175011	306	0.0254858	407	1820.5	0.692996	1921.5	0.729222
Cryptotis goodwini	252	41	0.168724	428	243	435	579	-14.122	124	1018.11	-24.8319	421	0.159914	330	0	448	1990	0.757518	2108	0.8
Cryptotis magna	417.5	313	0.162176	365	1930	375	5577	-17.8179	151	455.596	-1.45558	204	0.235987	139	0.0268228	401	1651.5	0.628664	1913.5	0.726186
Cryptotis mayensis	303	1134	0.163142	234	6951	245	82721	-72.9462	382	10709.9	-9.44433	388	0.144131	348	0.0440488	316	1900	0.723258	1868	0.708918
Cryptotis merriami	206.5	37	0.0490066	433	755	416	3335	-90.1351	415	1155.89	-31.2404	426	0.155742	338	0.0105256	435	2234.5	0.85059	2331.5	0.88482
Cryptotis mexicana	357	568	0.133647	321.5	4250	314	16795	-29.5687	208	1429.88	-2.5174	263	0.274288	69	0.0318731	378	1532.5	0.583365	1841.5	0.698861
Cryptotis obscura	393	692	0.224675	294	3080	344	3464	-5.00578	45	2550.68	-3.68596	315	0.250518	105	0.035873	355	1496	0.569471	1746	0.662619
Cryptotis parva	71	2135	0.115412	146	18499	126	87453	-40.9616	253	2799.57	-1.31127	191	0.259669	93	0.0627401	238	880	0.334983	1025	0.388994
Cryptotis peregrina	428	78	0.104139	416	749	417	1828	-23.4359	175	3332.98	-42.7305	434	0.319552	36	0.0747474	178	1906	0.725542	2048	0.77723
Cryptotis phillipsii	433	61	0.0553539	422	1102	405	5377	-88.1475	411	6322.87	-103.654	441	0.08126	410	0.00223893	445	2522	0.96003	2557	0.970398
Cryptotis tropicalis	362	253	0.217541	376	1163	402	6294	-24.8775	184	1663.97	-6.57697	365	0.201681	253	0.0306922	389	1942	0.739246	2078	0.788615
Cuniculus paca	153.5	2078	0.164947	149	12598	177	113733	-54.732	302	6435.05	-3.09675	292	0.159485	331	0.0342644	365	1404.5	0.53464	1438.5	0.54592
Cyclopes didactylus	284	656	0.129798	302	5054	291	48070	-73.2774	388	1369.98	-2.08839	245	0.198362	266	0.0426647	324	1776	0.676056	1834	0.696015
Cynomops mexicanus	266	531	0.0615295	328	8630	222	79128	-149.017	440	5133.6	-9.6678	390	0.181398	295	0.0574997	258	1941	0.738866	1904	0.722581
Cynomys ludovicianus	398	468	0.0731593	335	6397	258	7740	-16.5385	142	527.247	-1.1266	169	0.067053	421	0.0533649	277	1723	0.655881	1579	0.599241
Cynomys mexicanus	431.5	246	0.135762	377	1812	381	812	-3.30081	35	1204.36	-4.89577	344	0.12645	367	0.0427888	323	1935.5	0.736772	1891.5	0.717837
Dasyprocta mexicana	410.5	425	0.085	346	5000	293	30810	-72.4941	380	1777.04	-4.18127	329	0.259576	94	0.035339	357	1852.5	0.705177	2115.5	0.802846
Dasyprocta punctata	198.5	1415	0.214654	203	6592	251	73606	-52.0184	287	9864.9	-6.97166	369	0.103135	393	0.0334366	375	1701.5	0.647697	1683.5	0.638899
Dasypus novemcinctus	195.5	4395	0.127524	38	34464	41	244892	-55.7206	312	5584.56	-1.27066	184	0.236112	137	0.0731518	187	907.5	0.345451	957.5	0.363378
Dermanura azteca	84	2898	0.144842	98	20008	119	97591	-33.6753	218	2913.53	-1.00536	155	0.231964	156	0.0528107	281	830	0.31595	955	0.362429
Dermanura phaeotis	22.5	670	0.110817	298	6046	269	42140	-62.8955	348	915.151	-1.3659	198	0.18753	284	0.0568257	262	1419.5	0.54035	1397.5	0.530361
Dermanura tolteca	66.5	4146	0.117033	44	35426	37	259246	-62.5292	344	5494.76	-1.32532	196	0.244779	117	0.0624675	239	804.5	0.306243	926.5	0.351613
Dermanura watsoni	99.5	1081	0.141233	236	7654	231	42723	-39.5217	246	4083.34	-3.77737	321	0.219304	195	0.0367182	351	1328.5	0.50571	1484.5	0.563378
Desmodus rotundus	79.5	1356	0.130309	211	10406	202	79685	-58.7647	325	5083.22	-3.74869	317	0.227256	173	0.0759116	169	1307.5	0.497716	1303.5	0.494687
Diaemus youngi	101	5276	0.131012	21	40271	24	243427	-46.1386	271	4973.7	-0.942703	146	0.282739	58	0.0963849	80	621	0.236391	643	0.244023
Diclidurus albus	242	3100	0.142699	87	21724	111	170264	-54.9239	305	5814.24	-1.87556	232	0.218037	203	0.063693	234	1180	0.449182	1211	0.459583
Dicotyles tajacu	92.5	3197	0.103651	84	30844	62	237799	-74.3819	391	5531.07	-1.73008	224	0.202931	249	0.0604476	244	1102.5	0.41968	1097.5	0.416509
Didelphis marsupialis	13	2142	0.156407	145	13695	163	101965	-47.6027	274	6252.47	-2.91899	287	0.213602	214	0.0486939	297	1096	0.417206	1179	0.447438
Didelphis virginiana	33	2509	0.415466	124	6039	271	6636	-2.64488	26	3539.2	-1.4106	200	0.243664	120	0.0866546	126	774	0.294633	780	0.296015
Diphylla ecaudata	49	97	0.16753	411.5	579	422	613	-6.31959	59	10133.9	-104.473	442	0.200868	257	0.0353979	356	1640.5	0.624477	1739.5	0.660152
Dipodomys agilis	321	631	0.317404	307	1988	371	1854	-2.93819	31	261.569	-0.414532	73	0.0601907	429	0.0500331	291	1532	0.583175	1394	0.529032
Dipodomys compactus	244	66	0.179348	421	368	429	397	-6.01515	55	27.1739	-0.411726	72	0.47996	5	0.330033	2	1226	0.466692	1223	0.464137
Dipodomys deserti	273	5562	0.144205	19	38570	29	41377	-7.43923	70	1577.76	-0.283667	46	0.174365	307	0.171349	8	744	0.283213	445	0.16888
Dipodomys gravipes	443.5	1227	0.0794586	223.5	15442	152	8862	-7.22249	65	329.413	-0.26847	44	0.166136	323	0.0945841	87	1251	0.476209	1015	0.385199
Dipodomys merriami	162	2585	0.0770699	116	33541	45	27692	-10.7126	98	536.931	-0.20771	31	0.175768	304	0.0882242	121	756	0.287781	573	0.217457
Dipodomys nelsoni	313	1269	0.0946944	221	13401	166	19185	-15.1182	131	660.234	-0.520279	87	0.152537	342	0.0604046	245	1260	0.479635	1163	0.441366
Dipodomys ordii	198.5	3022	0.351723	93	8592	223	10437	-3.45367	36	3619.32	-1.19766	177	0.167115	322	0.0693249	210	1049.5	0.399505	937.5	0.355787
Dipodomys phillipsii	279	1074	0.0450636	238	23833	97	14136	-13.162	115	546.964	-0.509278	86	0.381337	22	0.117711	30	837	0.318614	845	0.320683
Dipodomys simulans	330	592	0.0808964	314	7318	236	46479	-78.5118	396	3881.36	-6.55635	364	0.105982	390	0.0968311	76	2030	0.772745	1716	0.651233
Dipodomys spectabilis	368	568	0.0778936	321.5	7292	237	44639	-78.5898	397	3465.95	-6.10202	356	0.150126	343	0.0576358	257	2022.5	0.76989	1936.5	0.734915
Eira barbara	142.5	457	0.0776815	340	5883	275	39165	-85.7002	407	2642.34	-5.78193	354	0.203112	248	0.0474056	304	1766.5	0.67244	1822.5	0.691651
Enchisthenes hartii	60	1630	0.129088	177	12627	175	118582	-72.7497	381	6123.01	-3.75645	318	0.190022	279	0.0342302	367	1390	0.529121	1478	0.560911
Eptesicus brasiliensis	36	8129	0.156048	1	52093	4	137886	-16.9622	147	2396.65	-0.294827	49	0.201366	254	0.0495815	292	491	0.186905	529	0.200759
Eptesicus furinalis	88.5	1400	0.0718538	205	19484	121	21990	-15.7071	134	893.251	-0.638036	103	0.218613	196	0.0535703	276	847.5	0.322611	927.5	0.351992
Eptesicus fuscus	24	1028	0.266183	243	3862	323	10749	-10.4562	94	1483.48	-1.44307	203	0.208429	233	0.0752556	172	1120	0.426342	1059	0.401898
Erethizon dorsatum	219	822	0.136251	273	6033	272	33901	-41.2421	254	4974.16	-6.05129	355	0.138049	355	0.0633446	236	1728	0.657785	1609	0.610626
Euderma maculatum	192	1456	0.2409	201	6044	270	57633	-39.5831	247	9299.75	-6.38719	361	0.0575242	433	0.024697	410	1704	0.648649	1681	0.637951
Eumops auripendulus	45.5	0	0	448	0	449.5	0	0	4	0	0	10.5	0.200101	258	0.0297392	393	1215.5	0.462695	1350.5	0.512524
Eumops bonariensis	142.5	197	0.170859	386	1153	404	14371	-72.9492	383	3387.68	-17.1964	412	0.120533	370	0.0459978	308	2097.5	0.798439	2035.5	0.772486
Eumops nanus	49	3865	0.12765	55	30278	65	62222	-16.0988	139	2639.72	-0.682981	109	0.169115	319	0.0581811	252	736	0.280167	669	0.25389
Eumops perotis	190	2053	0.108372	151	18944	124	120909	-58.8938	327	5379.64	-2.62038	267	0.194091	273	0.0941392	89	1332	0.507042	1148	0.435674
Eumops underwoodi	229	1180	0.135679	228	8697	221	82997	-70.3364	369	4255.51	-3.60637	313	0.235309	143	0.0987603	73	1503	0.572136	1433	0.543833
Galictis vittata	185	97	0.0488911	411.5	1984	372	532	-5.48454	48	0	0	10.5	0.185328	288	0.0309232	386	1315	0.500571	1413	0.536243
Geomys arenarius	371	111	0.0736074	407	1508	387	868	-7.81982	75	3854.18	-34.7223	428	0.0689104	418	0.0659928	223	2086	0.794062	1891	0.717647
Geomys personatus	353	0	0	448	115	444	308	0	4	4260.87	0	10.5	0.268959	78	0.196507	6	1337.5	0.509136	1265.5	0.480266
Geomys tropicalis	438.5	3568	0.139648	65	25550	90	140904	-39.491	245	3580.92	-1.00362	154	0.447119	12	0.234358	4	1004.5	0.382375	996.5	0.378178
Glaucomys volans	188	1316	0.101881	218	12917	172	98967	-75.2029	393	4705.35	-3.57549	312	0.261647	88	0.0654908	226	1371	0.521888	1509	0.572676
Glossophaga commissarisi	42	2339	0.0949154	133	24643	95	198033	-84.6657	406	5538.64	-2.36795	256	0.21524	211	0.0590231	247	1143	0.435097	1179	0.447438
Glossophaga leachii	16.5	746	0.0706573	288	10558	198	96587	-129.473	436	3587.89	-4.8095	338	0.239044	130	0.0784218	156	1406.5	0.535402	1432.5	0.543643
Glossophaga morenoi	172.5	2953	0.100912	96.5	29263	70	232624	-78.7755	398	6006.93	-2.03418	242	0.205806	240	0.0639167	232	1219	0.464027	1211	0.459583
Glossophaga soricina	75.5	895	0.145339	259	6158	264	51963	-58.0592	323	6330.51	-7.0732	371	0.22825	166	0.0791609	151	1458.5	0.555196	1443.5	0.547818
Glyphonycteris sylvestris	156	44	0.161172	427	273	432	950	-21.5909	169	0	0	10.5	0.225158	177	0.0728723	191	1371.5	0.522078	1385.5	0.525806
Habromys lophurus	386	176	0.0755365	393	2330	361	6583	-37.4034	235	3901.29	-22.1664	417	0.305684	46	0.012591	430	1838	0.699657	2222	0.843264
Habromys simulatus	426	3093	0.119421	88	25900	88	213782	-69.118	363	4816.69	-1.55729	212	0.344862	27	0.0228901	414	1204	0.458317	1591	0.603795
Herpailurus yagouaroundi	233	660	0.11128	300	5931	274	35565	-53.8864	298	1882.89	-2.85286	282	0.21125	220	0.0562283	267	1607	0.611724	1654	0.627704
Heteromys desmarestianus	165	864	0.185169	264	4666	301	57231	-66.2396	355	11841.8	-13.7058	406	0.208913	229	0.0339067	370	1720	0.654739	1861	0.706262
Heteromys gaumeri	325	3079	0.102705	91	29979	66	87002	-28.2566	198	2763.17	-0.897424	141	0.0973445	403	0.0344413	363	1224	0.465931	1184	0.449336
Heteromys irroratus	123.5	39	0.0664395	430	587	420	5998	-153.795	444	0	0	10.5	0.310534	41	0.0928347	97	1469	0.559193	1525	0.578748
Heteromys nelsoni	438.5	2448	0.0856363	129	28586	73	175926	-71.8652	376	4118.75	-1.6825	220	0.347113	26	0.107776	42	1262.5	0.480586	1278.5	0.485199
Heteromys pictus	249.5	155	0.0749879	398	2067	369	17387	-112.174	433	5690.81	-36.7149	431	0.253383	101	0.0883158	119	1981.5	0.754282	1999.5	0.758824
Heteromys salvini	321	35	0.0292642	434	1196	400	13204	-377.257	448	1242.47	-35.4993	429	0.232552	153	0.046221	307	2185	0.831747	2339	0.887666
Heteromys spectabilis	431.5	586	0.0879748	316	6661	249	61365	-104.718	429	6455.26	-11.0158	396	0.232291	154	0.102122	60	1975.5	0.751998	1881.5	0.714042
Hodomys alleni	290	1711	0.119784	170	14284	158	88989	-52.0099	286	4534.85	-2.65041	268	0.230507	158	0.0861123	128	1330	0.506281	1300	0.493359
Hylonycteris underwoodi	42	1030	0.0973995	242	10575	196	25486	-24.7437	183	955.66	-0.927825	144	0.216915	205	0.0491164	294	1012	0.38523	1101	0.417837
Ictidomys mexicanus	268	2506	0.142727	125	17558	137	27238	-10.8691	101	1158.06	-0.462115	79	0.464996	8	0.161193	10	718	0.273316	720	0.273245
Idionycteris phyllotis	230	1464	0.151962	200	9634	215	67659	-46.2152	272	5037.14	-3.44067	304	0.287464	55	0.0788289	155	1276	0.485725	1376	0.522201
Lampronycteris brachyotis	18	284	0.209285	370	1357	392	6589	-23.2007	174	0	0	10.5	0.185003	289	0.0264758	404	1253.5	0.47716	1368.5	0.519355
Lasionycteris noctivagans	82	4800	0.119074	29	40311	23	208865	-43.5135	265	4286.65	-0.893051	139	0.114682	378	0.0432576	322	916	0.348687	860	0.326376
Lasiurus blossevillii	241	3941	0.155378	51	25364	93	76262	-19.3509	161	3855.54	-0.978314	149	0.264364	85	0.0974023	74	780	0.296917	769	0.291841
Lasiurus borealis	151	5816	0.115424	13	50388	5	114859	-19.7488	164	2130.13	-0.366254	60	0.263522	86	0.0965455	77	479	0.182337	470	0.178368
Lasiurus cinereus	135	3833	0.115507	57	33184	48	211499	-55.1785	308	6358.29	-1.65883	219	0.208749	231	0.067222	219	998	0.379901	986	0.374194
Lasiurus ega	246	3536	0.130086	68	27182	78	197468	-55.845	314	5764.97	-1.63036	218	0.232858	151	0.0886827	118	1075	0.409212	1042	0.395446
Lasiurus intermedius	127	4475	0.143485	34	31188	59	170019	-37.9931	237	5875.1	-1.31287	192	0.242717	122	0.082177	147	771	0.293491	796	0.302087
Lasiurus xanthinus	91	1635	0.150761	175	10845	189	98772	-60.411	334	6702.33	-4.09929	328	0.186508	285	0.0948283	85	1402	0.533689	1202	0.456167
Leopardus pardalis	210	3308	0.106213	77	31145	60	210051	-63.4979	350	3993.63	-1.20726	178	0.208891	230	0.0760457	167	1105	0.420632	1042	0.395446
Leopardus wiedii	293.5	3811	0.118086	58	32273	53	155511	-40.8058	252	3917.02	-1.02782	159	0.236167	136	0.0711979	197	951.5	0.3622	1012.5	0.38425
Leptonycteris curasoae	337.5	4426	0.111912	36	39549	25	191083	-43.1728	262	3502.59	-0.791367	126	0.283053	57	0.0997319	70	843.5	0.321089	856.5	0.325047
Leptonycteris nivalis	356	3309	0.104898	76	31545	57	151011	-45.6364	269	4373.93	-1.32183	195	0.282441	59	0.102017	61	1012	0.38523	1014	0.38482
Leptonycteris yerbabuenae	328	524	0.0535076	329.5	9793	207	17886	-34.1336	220	3997.25	-7.62835	378	0.259788	92	0.103516	55	1554.5	0.59174	1517.5	0.575901
Lepus alleni	389	6346	0.147017	8	43165	14	38792	-6.11283	57	1884.96	-0.297031	50	0.199274	264	0.138517	19	782	0.297678	537	0.203795
Lepus californicus	335.5	1442	0.0937947	202	15374	153	56832	-39.4119	244	1066.58	-0.739653	123	0.174163	308	0.0837066	140	1365.5	0.519794	1197.5	0.454459
Lepus callotis	446	504	0.190117	333	2651	356	17960	-35.6349	226	1249.45	-2.47907	260	0.331905	28	0.109583	41	1649	0.627712	1662	0.63074
Lichonycteris obscura	212	655	0.139451	303	4697	300	24899	-38.0137	238	5113.01	-7.80612	382	0.130725	363	0.0297175	394	1798	0.684431	1829	0.694118
Lonchorhina aurita	15	616	0.189073	311	3258	337	10061	-16.3328	141	4806.35	-7.80252	381	0.147305	345	0.0306296	390	1530	0.582413	1575	0.597723
Lontra canadensis	171	5346	0.0963729	20	55472	1	296310	-55.4265	310	3716.63	-0.695217	112	0.25406	100	0.149229	14	714	0.271793	628	0.23833
Lontra longicaudis	282	749	0.166407	287	4501	306	45189	-60.3324	332	781.649	-1.04359	161	0.223137	182	0.0768273	165	1550	0.590027	1533	0.581784
Lophostoma brasiliense	102	620	0.178263	309.5	3478	327	38263	-61.7145	341	4036.54	-6.51055	363	0.156248	337	0.035973	354	1779.5	0.677389	1796.5	0.681784
Lophostoma evotis	244	7525	0.151598	3	49638	6	95374	-12.6743	110	2152.89	-0.286098	48	0.140676	353	0.0445763	312	764	0.290826	723	0.274383
Lynx rufus	114	579	0.175136	319	3306	335	23496	-40.5803	249	914.096	-1.57875	213	0.221885	189	0.0890063	116	1419	0.54016	1346	0.510816
Macrophyllum macrophyllum	127	2148	0.159952	141.5	13429	165	11849	-5.51629	51	3727.76	-1.73546	225	0.209334	226	0.0588508	248	935.5	0.35611	957.5	0.363378
Macrotus californicus	58.5	2729	0.0953429	106	28623	72	196276	-71.9223	378	5455.42	-1.99906	240	0.131556	360	0.0950002	84	1214.5	0.462314	938.5	0.356167
Macrotus waterhousii	139.5	1548	0.137028	184	11297	187	62094	-40.1124	248	3973.18	-2.56665	265	0.233253	149	0.09735	75	1172.5	0.446327	1098.5	0.416888
Marmosa mexicana	144.5	583	0.250969	317.5	2323	362	22917	-39.3087	243	13048.9	-22.3824	418	0.23024	160	0.0349502	359	1645	0.62619	1844	0.69981
Mazama pandora	427	1507	0.159606	191	9442	216	62824	-41.6881	256	5240.49	-3.47743	305	0.0644877	425	0.0170548	422	1820	0.692805	1817	0.689564
Mazama temama	344	245	0.0749923	378.5	3267	336	14809	-60.4449	335	728.834	-2.97483	288	0.199319	263	0.0295943	396	1944.5	0.740198	2077.5	0.788425
Megadontomys nelsoni	387	794	0.136967	277	5797	279	28376	-35.738	227	1897.55	-2.38986	257	0.349288	25	0.0348022	360	1452	0.552722	1787	0.678178
Megadontomys thomasi	329	695	0.114649	292	6062	267	56330	-81.0504	403	6490.25	-9.33849	387	0.211479	218	0.0244035	411	1896	0.721736	2089	0.792789
Megasorex gigas	373	3936	0.116391	52	33817	43	149746	-38.0452	239	3241.72	-0.823609	131	0.193732	274	0.0612088	241	1112	0.423297	1079	0.409488
Mephitis macroura	53	3307	0.124407	78	26582	82	35778	-10.8189	100	1354.38	-0.409548	71	0.270813	73	0.0907129	106	457	0.173963	490	0.185958
Mephitis mephitis	277.5	76	0.0911271	418.5	834	412	5480	-72.1053	379	83.9329	-1.10438	165	0.114842	377	0.0655484	225	2029	0.772364	1877	0.712334
Metachirus nudicaudatus	6	1519	0.0981647	189	15474	151	124123	-81.7136	405	5062.12	-3.33254	300	0.142819	350	0.00910621	438	1401	0.533308	1489	0.565085
Micronycteris megalotis	35	1578	0.1162	180	13580	164	115434	-73.1521	386	6015.52	-3.81211	322	0.209477	225	0.0570787	260	1312	0.499429	1347	0.511195
Micronycteris microtis	133	1743	0.176524	165	9874	206	106443	-61.0688	337	6214.36	-3.56532	311	0.209834	224	0.0686074	215	1376	0.523791	1367	0.518786
Micronycteris schmidtorum	123.5	1641	0.454319	174	3612	325	6819	-4.15539	42	1144.99	-0.697739	114	0.134497	358	0.0365321	352	1136.5	0.432623	1130.5	0.429032
Microtus californicus	153.5	34	0.167488	435	203	439	541	-15.9118	136	415.764	-12.2283	399	0.189896	280	0.0930615	94	1842.5	0.70137	1656.5	0.628653
Microtus guatemalensis	395	2982	0.129113	94	23096	104	87192	-29.2394	205	1971.2	-0.661032	107	0.2819	60	0.0104284	436	965	0.367339	1341	0.508918
Microtus mexicanus	213	18	0.0363636	439	495	424	513	-28.5	200	662.626	-36.8126	432	0.268082	81	0.0675583	218	1789	0.681005	1926	0.73093
Microtus oaxacensis	438.5	0	0	448	0	449.5	0	0	4	0	0	10.5	0.228066	168	0.00272836	444	1518.5	0.578036	1794.5	0.681025
Microtus quasiater	409	550	0.158868	324	3462	328	8595	-15.6273	133	1572.91	-2.85983	283	0.314327	40	0.022506	416	1517	0.577465	1893	0.718406
Microtus umbrosus	438.5	0	0	448	104	445.5	253	0	4	0	0	10.5	0.17554	305	0	448	1651.5	0.628664	1794.5	0.681025
Mimon cozumelae	130.5	878	0.18582	262	4725	297	43406	-49.4374	278	7432.76	-8.46556	384	0.123325	368	0.0352977	358	1719.5	0.654549	1709.5	0.648767
Mimon crenulatum	61.5	1085	0.260129	235	4171	315	46178	-42.5604	260	12096.2	-11.1486	397	0.120602	369	0.0336295	372	1637.5	0.623335	1640.5	0.622581
Molossus alvarezi	304	317	0.25421	362	1247	396.5	13747	-43.3659	263	14842.5	-46.8218	435	0.128825	365	0.0609227	242	2125.5	0.809098	2002.5	0.759962
Molossus aztecus	215.5	847	0.15691	268	5398	286	30295	-35.7674	229	3182.92	-3.75787	319	0.382049	21	0.125834	23	1338.5	0.509517	1340.5	0.508729
Molossus coibensis	158	77	0.169978	417	453	427	3706	-48.1299	275	176.6	-2.29351	251	0.309618	43	0.0759143	168	1571	0.598021	1696	0.643643
Molossus molossus	34	1933	0.11318	158	17079	140	132609	-68.6027	362	5769.14	-2.98455	289	0.248623	108	0.0938494	90	1091	0.415303	1073	0.407211
Molossus pretiosus	94.5	279	0.118421	371	2356	360	17910	-64.1935	351	5970.71	-21.4004	415	0.158595	334	0.044259	315	1925.5	0.732965	1906.5	0.723529
Molossus rufus	10.5	2593	0.113993	115	22747	107	190337	-73.4042	389	6689.82	-2.57995	266	0.227762	170	0.0687729	214	1057.5	0.40255	1101.5	0.418027
Molossus sinaloae	64	1389	0.110098	208	12616	176	119739	-86.2052	408	6763.27	-4.86916	342	0.23668	134	0.0926	98	1332	0.507042	1296	0.491841
Mormoops megalophylla	204	4415	0.126729	37	34838	38	224449	-50.8378	282	5108.55	-1.15709	174	0.244613	118	0.0832194	142	853	0.324705	877	0.332827
Musonycteris harrisoni	423	76	0.0719016	418.5	1057	406	11687	-153.776	443	6693.19	-88.0683	440	0.2784	65	0.173614	7	2195.5	0.835744	2137.5	0.811195
Mustela frenata	92.5	4120	0.127023	45	32435	52	167857	-40.742	251	4000.28	-0.970942	148	0.268233	79	0.0751077	175	667.5	0.254092	763.5	0.289753
Mustela nigripes	401	121	0.129968	405	931	409	1757	-14.5207	126	0	0	10.5	0.238318	132	0.0588281	249	1483.5	0.564713	1600.5	0.6074
Myotis albescens	4	1315	0.123753	219	10626	194.5	55364	-42.1019	258	3552.23	-2.70132	272	0.184103	290	0.0540077	274	1237.5	0.47107	1221.5	0.463567
Myotis auriculus	286	3648	0.139599	63	26132	85	68292	-18.7204	156	2534.15	-0.694667	111	0	449.5	0	448	1150.5	0.437952	1149	0.436053
Myotis californicus	79.5	7780	0.164312	2	47349	9	102508	-13.1758	116	2455.89	-0.315667	53	0.210717	221	0.0694568	209	480.5	0.182908	468.5	0.177799
Myotis ciliolabrum	97	3204	0.194029	83	16513	144	26923	-8.40293	82	721.359	-0.225143	33	0.245908	115	0.073006	189	554	0.210887	628	0.23833
Myotis elegans	137	926	0.11355	255.5	8155	229	65815	-71.0745	372	1924.5	-2.07829	244	0.242385	124	0.0388951	343	1361.5	0.518272	1580.5	0.59981
Myotis evotis	209	3917	0.169839	53	23063	105	23228	-5.93005	54	1666.4	-0.425428	74	0.141474	352	0.0780627	159	847	0.322421	654	0.248197
Myotis fortidens	219	1397	0.0711303	207	19640	120	135238	-96.806	423	5134.73	-3.67554	314	0.238634	131	0.101853	64	1414	0.538257	1347	0.511195
Myotis keaysi	108	2196	0.134148	138	16370	145	126763	-57.7245	321	5825.1	-2.6526	269	0.205888	239	0.0401537	333	1220	0.464408	1314	0.498672
Myotis lucifugus	309	752	0.197272	286	3812	324	8741	-11.6237	107	454.197	-0.603986	100	0.067993	419	0.00999647	437	1545	0.588123	1563	0.593169
Myotis melanorhinus	49	3092	0.133104	89	23230	103	43298	-14.0032	123	997.473	-0.322598	55	0.259935	91	0.07572	170	510	0.194138	589	0.223529
Myotis nigricans	28	2373	0.115655	131	20518	118	131173	-55.2773	309	4667.98	-1.96712	238	0.240146	128	0.063918	231	952	0.362391	1055	0.40038
Myotis occultus	64	1765	0.143671	163	12285	181	18591	-10.5331	97	452.853	-0.256574	41	0.23533	142	0.0742763	181	688	0.261896	727	0.275901
Myotis peninsularis	403	58	0.244726	423	237	436	5	-0.0862069	8	12038.8	-207.566	445	0	449.5	0	448	2164.5	0.823944	2163	0.820873
Myotis planiceps	406.5	152	0.112426	399.5	1352	393	489	-3.21711	33	511.834	-3.36733	303	0.135687	357	0.0412529	328	1892	0.720213	1863	0.707021
Myotis thysanodes	180	3547	0.116735	67	30385	64	58966	-16.6242	143	1122.27	-0.3164	54	0.227023	174	0.0680228	216	682	0.259612	724	0.274763
Myotis velifer	121	4545	0.10205	32	44537	13	125321	-27.5734	195	2666.45	-0.586679	97	0.25457	99	0.0902236	109	557	0.212029	567	0.21518
Myotis vivesi	425	1042	0.390555	241	2668	355	909	-0.872361	14	4674.63	-4.4862	334	0.0991413	399	0.0897485	111	1768	0.673011	1480	0.56167
Myotis volans	56	4043	0.241042	46	16773	141	29313	-7.25031	66	2241.07	-0.554308	93	0.155217	339	0.0410144	330	741	0.282071	732	0.277799
Myotis yumanensis	168	3786	0.104986	59	36062	34	91425	-24.1482	179	2726.32	-0.720107	119	0.245029	116	0.092195	103	675	0.256947	662	0.251233
Nasua narica	104	3679	0.114063	61	32254	54	223324	-60.7024	336	5661.3	-1.53882	211	0.202537	251	0.0660526	222	1017	0.387134	988	0.374953
Natalus lanatus	165	1722	0.0968558	169	17779	134	108272	-62.8757	347	5685.29	-3.30156	298	0.204844	242	0.0641413	230	1355	0.515797	1343	0.509677
Natalus mexicanus	13	3321	0.0995951	75	33345	46	224852	-67.7061	358	6381.93	-1.92169	235	0.22678	175	0.08531	133	902	0.343357	860	0.326376
Natalus stramineus	146	3352	0.106484	73	31479	58	229429	-68.4454	361	6150.74	-1.83495	230	0.221618	190	0.0895795	112	1058	0.402741	980	0.371917
Nelsonia goldmani	406.5	166	0.170082	395	976	408	5362	-32.3012	214	2269.57	-13.6721	405	0.272676	70	0.0310606	385	1898.5	0.722687	2213.5	0.840038
Nelsonia neotomodon	346.5	1008	0.177966	246	5664	282	14977	-14.8581	128	1731.71	-1.71797	223	0.220154	193	0.0480892	301	1418.5	0.53997	1526.5	0.579317
Neotamias bulleri	332	926	0.158047	255.5	5859	277	15945	-17.2192	149	3107.29	-3.3556	302	0.106229	389	0.0204987	419	1704.5	0.648839	1734.5	0.658254
Neotamias dorsalis	130.5	1013	0.0953232	245	10627	193	19898	-19.6426	163	1319.54	-1.3026	189	0.107735	386	0.0435771	320	1306.5	0.497335	1240.5	0.470778
Neotamias durangae	292	853	0.112163	267	7605	232	20329	-23.8324	176	2337.78	-2.74065	275	0.171311	315	0.0438471	317	1557	0.592691	1559	0.591651
Neotamias merriami	120	15	0.0789474	441	190	440	1414	-94.2667	421	0	0	10.5	0.0972593	405	0.0547876	271	1837.5	0.699467	1703.5	0.64649
Neotamias obscurus	149	1485	0.504416	196	2944	348	4234	-2.85118	30	1065.01	-0.717181	118	0.0365114	443	0.0265067	403	1284	0.48877	1244	0.472106
Neotoma albigula	54.5	2098	0.0657454	147	31911	56	28344	-13.51	118	1112.28	-0.530164	88	0.199452	261	0.104654	50	724.5	0.27579	513.5	0.194877
Neotoma angustapalata	370	269	0.354414	375	759	415	1248	-4.63941	43	6997.76	-26.014	422	0.119178	373	0.0248197	409	1998	0.760563	2034	0.771917
Neotoma bryanti	310	2834	0.387158	100	7320	235	6372	-2.24841	24	3556.39	-1.2549	180	0.0627136	427	0.0545014	273	1276	0.485725	1122	0.425806
Neotoma devia	149	427	0.433063	345	986	407	714	-1.67213	18	537.525	-1.25884	181	0.0740775	415	0.0740775	183	1515	0.576703	1283	0.486907
Neotoma goldmani	321	1623	0.116111	178	13978	160	8942	-5.50955	50	348.583	-0.214777	32	0.180883	297	0.0635655	235	1038	0.395128	976	0.370398
Neotoma insularis	372	191	0.746094	388	256	433	0	0	4	937.5	-4.90838	345	0.0266409	446	0.0266409	402	1988	0.756757	1944	0.737761
Neotoma lepida	86	3134	0.365481	85	8575	224	8653	-2.76101	28	3560.34	-1.13604	171	0.100897	398	0.0922483	102	992	0.377617	696	0.264137
Neotoma leucodon	198.5	1336	0.0730893	215	18279	128	14783	-11.0651	102	884.616	-0.662138	108	0.260784	89	0.0946149	86	840.5	0.319947	837.5	0.317837
Neotoma macrotis	256	104	0.0856672	409	1214	399	6204	-59.6538	329	0	0	10.5	0.132977	359	0.0815746	149	1762.5	0.670917	1552.5	0.589184
Neotoma mexicana	19.5	3234	0.12283	81	26329	83	112441	-34.7684	221	3227.36	-0.997947	153	0.235629	140	0.0736575	184	697.5	0.265512	741.5	0.281404
Neotoma micropus	77	1522	0.115759	188	13148	168	16989	-11.1623	104	2838.01	-1.86466	231	0.190527	278	0.106665	46	1046	0.398173	814	0.308918
Neotoma palatina	396.5	417	0.19261	348	2165	367	5347	-12.8225	112	5216.63	-12.5099	401	0.187535	283	0.0396986	337	1907.5	0.726113	1961.5	0.744402
Neotoma phenax	346.5	162	0.0321684	396	5036	292	14827	-91.5247	418	5944.44	-36.6941	430	0.318761	38	0.21653	5	1920.5	0.731062	1887.5	0.716319
Neotomodon alstoni	297	741	0.168985	290	4385	309	9229	-12.4548	109	439.59	-0.593238	98	0.452196	10	0.101924	63	1113	0.423677	1166	0.442505
Noctilio albiventris	57	793	0.250949	278	3160	342	21623	-27.2673	194	2430.6	-3.06507	291	0.179164	298	0.0643468	229	1460	0.555767	1391	0.527894
Noctilio leporinus	137	880	0.124399	261	7074	240	61158	-69.4977	364	4838.2	-5.49795	352	0.242624	123	0.0925088	99	1477	0.562238	1453	0.551423
Notiosorex cockrumi	260.5	122	0.0362879	404	3362	334	2777	-22.7623	173	0	0	10.5	0.0270924	444	0.0240182	413	1626	0.618957	1595	0.605313
Notiosorex crawfordi	226	3123	0.163714	86	19076	123	46494	-14.8876	129	3605.76	-1.15458	173	0.206526	238	0.121356	26	975	0.371146	763	0.289564
Notiosorex evotis	363.5	931	0.110754	253	8406	226	48978	-52.6079	289	7216.05	-7.75086	380	0.28092	61	0.127982	22	1572.5	0.598592	1533.5	0.581973
Notiosorex villai	430	520	0.153892	331	3379	333	2079	-3.99808	40	2513.2	-4.83308	340	0.127297	366	0.0432874	321	1840	0.700419	1795	0.681214
Notocitellus adocetus	376	328	0.0664775	359	4934	295	49179	-149.936	441	3183.28	-9.70512	391	0.240194	127	0.0892259	115	1989	0.757137	1977	0.750285
Notocitellus annulatus	349	488	0.110557	334	4414	307	45497	-93.2316	420	8976.44	-18.3943	413	0.216272	207	0.0923995	100	2030	0.772745	1923	0.729791
Nycticeius humeralis	236	664	0.100348	299	6617	250	8478	-12.7681	111	5061.86	-7.62328	377	0.198671	265	0.0897816	110	1538	0.585459	1383	0.524858
Nyctinomops aurispinosus	137	908	0.0806753	257	11255	188	89258	-98.3018	425	6451.97	-7.10569	372	0.247889	110	0.121193	27	1489	0.566806	1406	0.533586
Nyctinomops femorosaccus	139.5	5083	0.142055	23	35782	36	149638	-29.4389	206	3764.31	-0.740569	124	0.206777	237	0.104249	52	765.5	0.291397	580.5	0.220304
Nyctinomops laticaudatus	94.5	2156	0.137246	140	15709	150	147216	-68.282	360	7594.82	-3.52264	309	0.222059	187	0.072113	192	1240.5	0.472212	1245.5	0.472676
Nyctinomops macrotis	232	2519	0.113484	123	22197	109	110133	-43.7209	266	4580.84	-1.81852	228	0.270081	75	0.107268	43	1033	0.393224	1001	0.379886
Nyctomys sumichrasti	51.5	1063	0.0939876	239	11310	186	77598	-72.9991	384	3716.68	-3.49641	306	0.226258	176	0.0394408	341	1342.5	0.511039	1507.5	0.572106
Odocoileus hemionus	175	4311	0.240288	40	17941	132	13921	-3.22918	34	1546.14	-0.35865	59	0.0865127	407	0.0769233	164	847	0.322421	604	0.229222
Odocoileus virginianus	68	5728	0.120303	15	47613	8	264749	-46.2201	273	4304.83	-0.751541	125	0.216128	208	0.0729222	190	697	0.265322	679	0.257685
Oligoryzomys fulvescens	109	2564	0.131737	119	19463	122	153336	-59.8034	331	4547.09	-1.77344	226	0.22904	165	0.0567355	263	1072	0.40807	1170	0.444023
Ondatra zibethicus	61.5	2450	0.199902	127.5	12256	183	13741	-5.60857	52	280.361	-0.114433	24	0.110186	383	0.0988105	72	831	0.31633	520	0.197343
Onychomys arenicola	185	828	0.0468379	272	17678	135	11306	-13.6546	120	531.423	-0.641816	104	0.191217	276	0.0721095	193	1092	0.415683	1009	0.382922
Onychomys leucogaster	206.5	786	0.080508	280	9763	209	10714	-13.631	119	3406.66	-4.33417	331	0.172877	311	0.103334	56	1456.5	0.554435	1201.5	0.455977
Onychomys torridus	178	1475	0.055318	197	26664	81	43125	-29.2373	204	1683.48	-1.14134	172	0.212814	216	0.0999872	69	1048	0.398934	901	0.341935
Orthogeomys grandis	169.5	451	0.0715192	341	6306	261	48149	-106.761	431	4674.64	-10.3651	394	0.210522	222	0.0531683	278	1818.5	0.692234	1874.5	0.711385
Orthogeomys hispidus	144.5	1542	0.143682	185	10732	190	88681	-57.5104	320	7067.5	-4.58333	335	0.209262	227	0.0456298	310	1401.5	0.533498	1484.5	0.563378
Oryzomys alfaroi	165	1323	0.123818	216	10685	191	46632	-35.2472	223	1934.34	-1.46208	206	0.233696	148	0.032085	377	1149	0.437381	1378	0.52296
Oryzomys chapmani	391	346	0.107088	356	3231	340	11152	-32.2312	213	3432.22	-9.91971	392	0.224901	178	0.0168491	423	1870	0.711839	2115	0.802657
Oryzomys couesi	225	2804	0.118138	101	23735	98	200713	-71.581	374	6346.3	-2.2633	250	0.218531	197	0.0637582	233	1245	0.473925	1281	0.486148
Oryzomys melanotis	287	2503	0.117242	126	21349	112	175777	-70.2265	367	7044.76	-2.81453	281	0.199627	260	0.0531133	279	1433	0.545489	1452	0.551044
Oryzomys palustris	70	4287	0.116491	42	36801	30	263611	-61.4908	338	5605.15	-1.30748	190	0.250331	107	0.0878871	123	777	0.295775	793	0.300949
Oryzomys rostratus	274.5	1988	0.132348	154	15021	154	124905	-62.8295	346	4794.76	-2.41185	258	0.222632	184	0.0474713	303	1370.5	0.521698	1489.5	0.565275
Osgoodomys banderanus	265	841	0.0860094	271	9778	208	88965	-105.785	430	5538.37	-6.58546	366	0.233837	147	0.0888578	117	1687	0.642177	1657	0.628843
Otonyctomys hatti	346.5	1314	0.256992	220	5113	290	46317	-35.2489	224	8889.93	-6.76555	368	0.097526	402	0.0317798	379	1850.5	0.704416	1827.5	0.693548
Otospermophilus beecheyi	339	1559	0.361801	182	4309	311	6124	-3.92816	39	3630.22	-2.32855	253	0.0592554	432	0.0436524	318	1556	0.592311	1442	0.547249
Otospermophilus variegatus	271	3955	0.110152	50	35905	35	79456	-20.09	165	1610.15	-0.407118	68	0.271303	72	0.10267	57	661	0.251618	646	0.245161
Ototylomys phyllotis	206.5	1688	0.206307	172	8182	228	92668	-54.8981	304	8514.35	-5.04405	347	0.104701	391	0.034021	368	1648.5	0.627522	1625.5	0.616888
Ovis canadensis	223	3271	0.307223	79	10647	192	13530	-4.13635	41	2140.27	-0.654318	106	0.0719627	417	0.0661578	220	1058	0.402741	861	0.326755
Panthera onca	187	3677	0.118475	62	31036	61	219633	-59.7316	330	5397.79	-1.46799	207	0.203451	245	0.0694713	208	1092	0.415683	1055	0.40038
Pappogeomys bulleri	313	873	0.185745	263	4700	299	34267	-39.252	242	6367.11	-7.29336	373	0.288104	54	0.110936	40	1544	0.587743	1530	0.580645
Parastrellus hesperus	129	4669	0.156164	31	29898	68	48876	-10.4682	95	2354.35	-0.504252	85	0.136609	356	0.0821005	148	764	0.290826	556	0.211006
Perimyotis subflavus	311	55	0.0375171	424	1466	388.5	8301	-150.927	442	88.6767	-1.6123	216	0.214728	212	0.0310819	384	1993.5	0.75885	2165.5	0.821822
Perognathus amplus	290	511	0.348568	332	1466	388.5	732	-1.43249	17	252.387	-0.493909	84	0.107514	387	0.107139	44	1498.5	0.570423	1155.5	0.43852
Perognathus flavescens	276	2308	0.0757218	134	30480	63	35385	-15.3315	132	891.739	-0.386369	61	0.243111	121	0.0931329	93	787	0.299581	759	0.288046
Perognathus flavus	269	3578	0.098889	64	36182	33	39793	-11.1216	103	634.313	-0.177281	29	0.233241	150	0.0854377	131	648	0.246669	629	0.23871
Perognathus longimembris	318	2720	0.449512	107	6051	268	4946	-1.81838	19	690.795	-0.253969	39	0.102461	394	0.0934733	92	1145	0.435858	843	0.319924
Perognathus merriami	315	1513	0.108919	190	13891	161	14365	-9.49438	88	2403.89	-1.58883	214	0.159398	332	0.0881272	122	1300	0.494861	1090	0.413662
Peromyscus aztecus	159	1465	0.137869	199	10626	194.5	53816	-36.7345	231	3248.56	-2.21745	248	0.211273	219	0.0315262	381	1250.5	0.476018	1412.5	0.536053
Peromyscus beatae	238	1350	0.139434	212	9682	212	34522	-25.5719	186	1371.41	-1.01586	157	0.319088	37	0.0564751	265	1042	0.39665	1270	0.481973
Peromyscus boylii	112.5	4274	0.108541	43	39377	26	103601	-24.2398	180	2344.62	-0.548577	91	0.227361	172	0.0706908	199	624.5	0.237724	651.5	0.247249
Peromyscus californicus	149	1075	0.378788	237	2838	353	7720	-7.1814	63	670.613	-0.623826	102	0.0852338	408	0.0586876	250	1312	0.499429	1154	0.437951
Peromyscus crinitus	237	2425	0.526602	130	4605	303	5528	-2.27959	25	979.37	-0.403864	65	0.114348	379	0.102633	58	1139	0.433574	818	0.310436
Peromyscus difficilis	153.5	2977	0.117214	95	25398	92	47073	-15.8122	135	1206.46	-0.405261	67	0.277601	68	0.075307	171	610.5	0.232394	713.5	0.270778
Peromyscus eremicus	183	4913	0.141479	26	34726	39	40239	-8.19031	80	2001.39	-0.407367	69	0.163405	327	0.0860746	129	724	0.2756	526	0.19962
Peromyscus eva	227.5	1735	0.405469	167	4279	312	408	-0.235159	9	5774.64	-3.32832	299	0.0458168	437	0.0443106	314	1451.5	0.552531	1328.5	0.504175
Peromyscus fraterculus	194	2575	0.493295	117	5220	289	5614	-2.18019	20	2204.29	-0.856035	135	0.0653703	423	0.0548959	270	1178	0.44842	1025	0.388994
Peromyscus furvus	341	245	0.111617	378.5	2195	366	6603	-26.951	192	1895.95	-7.73855	379	0.306573	45	0.0108141	434	1701.5	0.647697	2090.5	0.793359
Peromyscus gratus	162	2761	0.113715	103	24280	96	46466	-16.8294	146	981.911	-0.355636	57	0.292039	52	0.0840516	137	616	0.234488	701	0.266034
Peromyscus guardia	443.5	178	0.780702	391.5	228	437	0	0	4	1096.49	-6.16006	358	0.00734214	448	0.00734214	441	2082	0.792539	2075	0.787476
Peromyscus guatemalensis	99.5	272	0.0926746	372.5	2935	349	14598	-53.6691	293	1904.12	-7.00045	370	0.224335	180	0.0250969	408	1664	0.633422	1892	0.718027
Peromyscus gymnotis	239.5	203	0.0729167	385	2784	354	21690	-106.847	432	4298.71	-21.1759	414	0.179152	299	0.0312066	383	2123.5	0.808337	2207.5	0.837761
Peromyscus hooperi	267	532	0.155692	327	3417	330	4305	-8.09211	78	63.2426	-0.118877	25	0.0551337	434	0.0227883	415	1461	0.556148	1442	0.547249
Peromyscus hylocetes	244	589	0.193686	315	3041	346	14338	-24.343	181	2631.14	-4.46713	333	0.270226	74	0.0580939	253	1493	0.568329	1672	0.634535
Peromyscus leucopus	85	4485	0.114568	33	39147	27	166710	-37.1706	234	3966.53	-0.8844	138	0.172607	312	0.0661093	221	829	0.315569	738	0.280076
Peromyscus levipes	195.5	2675	0.146744	110	18229	130	79483	-29.7133	210	2469.64	-0.923231	143	0.304381	47	0.0837195	139	835.5	0.318043	927.5	0.351992
Peromyscus maniculatus	105	6149	0.151022	10	40716	21	89853	-14.6126	127	1938.12	-0.315192	52	0.21818	202	0.0764366	166	517	0.196802	481	0.182543
Peromyscus megalops	285	419	0.102071	347	4105	316	18570	-44.3198	267	3391.35	-8.09392	383	0.173616	309	0.016686	424	1907	0.725923	2022	0.767362
Peromyscus mekisturus	390	214	0.155863	383	1373	391	3900	-18.2243	154	705.244	-3.29553	297	0.410666	18	0.030775	388	1633	0.621622	2003	0.760152
Peromyscus melanocarpus	323	2702	0.100476	109	26892	80	89967	-33.2964	215	1466.9	-0.542893	90	0.303275	48	0.090478	107	865	0.329273	924	0.350664
Peromyscus melanophrys	153.5	2759	0.108366	104	25460	91	77617	-28.1323	196	1354.29	-0.490862	81	0.309913	42	0.0938306	91	667.5	0.254092	716.5	0.271917
Peromyscus melanotis	219	2659	0.127726	113	20818	114	63633	-23.9312	177	1878.06	-0.706304	116	0.252731	102	0.0580358	254	841	0.320137	993	0.37685
Peromyscus melanurus	358	91	0.110169	413	826	413	3186	-35.011	222	7361.5	-80.8956	439	0.101447	397	0.0108882	433	2242	0.853445	2278	0.864516
Peromyscus merriami	264	371	0.0361528	355	10262	203	21176	-57.0782	318	3569.27	-9.62066	389	0.169758	317	0.115763	34	1846	0.702703	1563	0.593169
Peromyscus mexicanus	42	1138	0.0908075	233	12532	178	79963	-70.2663	368	2548.38	-2.23935	249	0.246925	113	0.0398939	336	1183	0.450324	1406	0.533586
Peromyscus nasutus	215.5	433	0.510012	343	849	411	3477	-8.03002	77	176.678	-0.408033	70	0.0267242	445	0.00771301	440	1561.5	0.594404	1556.5	0.590702
Peromyscus ochraventer	383	416	0.333601	349	1247	396.5	929	-2.23317	22	2013.87	-4.84104	341	0.130752	362	0.0344507	362	1853.5	0.705558	1853.5	0.703416
Peromyscus pectoralis	8	3414	0.11412	70	29916	67	51298	-15.0258	130	1820.42	-0.533223	89	0.231681	157	0.0783354	157	521	0.198325	521	0.197723
Peromyscus perfulvus	227.5	692	0.108976	294	6350	259	54800	-79.1908	399	4559.12	-6.58832	367	0.234545	145	0.10558	49	1691.5	0.64389	1595.5	0.605503
Peromyscus polius	399	270	0.151345	374	1784	382	3722	-13.7852	121	0	0	10.5	0.227841	169	0.100698	66	1455.5	0.554054	1352.5	0.513283
Peromyscus schmidlyi	316	211	0.0811851	384	2599	358	9674	-45.8483	270	2446.52	-11.5949	398	0.0638006	426	0.0115056	432	2152	0.819185	2158	0.818975
Peromyscus simulus	385	624	0.111628	308	5590	284	36284	-58.1474	324	7987.76	-12.8009	402	0.30714	44	0.116856	31	1747	0.665017	1734	0.658065
Peromyscus spicilegus	299.5	2148	0.120134	141.5	17880	133	89965	-41.8831	257	4092.57	-1.90529	234	0.218216	201	0.0698831	205	1266	0.481919	1270	0.481973
Peromyscus truei	42	4443	0.155638	35	28547	74	47803	-10.7592	99	1381.5	-0.310939	51	0.229076	164	0.0730921	188	465	0.177008	489	0.185579
Peromyscus yucatanicus	260.5	955	0.191306	251	4992	294	56204	-58.8524	326	10267.5	-10.7513	395	0.101546	396	0.0368756	348	1922.5	0.731823	1874.5	0.711385
Peromyscus zarhynchus	396.5	85	0.0538998	415	1577	384	11061	-130.129	437	2517.88	-29.6221	425	0.331905	29	0.0486044	298	2086.5	0.794252	2355.5	0.893928
Peropteryx kappleri	116.5	637	0.0916151	306	6953	244	55947	-87.8289	410	4667.81	-7.32781	374	0.220653	192	0.0314445	382	1642.5	0.625238	1832.5	0.695446
Peropteryx macrotis	106.5	963	0.128486	249	7495	233	69102	-71.757	375	7298.84	-7.57927	376	0.158653	333	0.0339984	369	1672.5	0.636658	1708.5	0.648387
Philander opossum	32	1817	0.139063	161	13066	170	100853	-55.5052	311	4227.44	-2.3266	252	0.229584	163	0.0563854	266	1089	0.414541	1192	0.452372
Phylloderma stenops	13	180	0.152284	390	1182	401	9841	-54.6722	300	126.904	-0.70502	115	0.112812	381	0.0161205	426	1600	0.60906	1645	0.624288
Phyllostomus discolor	64	554	0.0809232	323	6846	246	53972	-97.4224	424	2987.93	-5.39338	351	0.197167	269	0.0472609	305	1677	0.638371	1713	0.650095
Platyrrhinus helleri	54.5	780	0.0944424	282	8259	227	67731	-86.8346	409	2386.71	-3.05988	290	0.207638	234	0.03857	345	1496.5	0.569661	1607.5	0.610057
Potos flavus	202.5	2059	0.114034	150	18056	131	144190	-70.0291	366	4308.9	-2.09271	246	0.206984	235	0.046688	306	1330.5	0.506471	1401.5	0.531879
Procyon lotor	2	4746	0.115963	30	40927	20	202385	-42.6433	261	4022.61	-0.847579	134	0.235048	144	0.0853954	132	591	0.224971	579	0.219734
Procyon pygmaeus	443.5	11	0.5	442.5	22	447.5	7	-0.636364	12.5	20927.3	-1902.48	449.5	0.0399776	441.5	0.0399776	334.5	2237	0.851542	2130	0.808349
Promops centralis	147	1728	0.108088	168	15987	149	137843	-79.7703	400	6387.41	-3.69642	316	0.215784	209	0.070349	202	1389	0.52874	1382	0.524478
Pteronotus davyi	10.5	3065	0.110236	92	27804	75	219390	-71.5791	373	5810.38	-1.89572	233	0.228241	167	0.0781026	158	950.5	0.36182	941.5	0.357306
Pteronotus gymnonotus	28	373	0.117406	354	3177	341	19783	-53.0375	291	3245.29	-8.70052	385	0.187784	282	0.0395732	338	1681	0.639893	1737	0.659203
Pteronotus parnellii	3	5607	0.113335	17	49473	7	291076	-51.913	285	4500.34	-0.802628	129	0.224763	179	0.0790774	153	620	0.236011	594	0.225427
Pteronotus personatus	19.5	2871	0.105836	99	27127	79	206373	-71.8819	377	5261.22	-1.83254	229	0.236068	138	0.0835844	141	941.5	0.358394	944.5	0.358444
Puma concolor	214	7123	0.134737	4	52866	2	237590	-33.3553	217	4004.14	-0.562142	95	0.206828	236	0.0702356	204	768	0.292349	736	0.279317
Reithrodontomys bakeri	435	20	0.0128123	437	1561	385	11616	-580.8	450	5754.07	-287.703	447	0.108059	385	0.0212015	418	2539	0.966502	2572	0.976091
Reithrodontomys burti	412.5	88	0.0194992	414	4513	305	8114	-92.2045	419	3457.28	-39.2873	433	0.222259	186	0.142721	16	2169.5	0.825847	1999.5	0.758824
Reithrodontomys chrysopsis	354	842	0.247939	270	3396	332	7523	-8.93468	84	1134.69	-1.34761	197	0.369862	23	0.0771433	162	1260	0.479635	1399	0.53093
Reithrodontomys fulvescens	97	4886	0.0936141	28	52193	3	179934	-36.8264	232	3024.1	-0.618931	101	0.247859	111	0.0840988	135	572	0.217739	596	0.226186
Reithrodontomys gracilis	190	1531	0.216671	187	7066	241	82430	-53.8406	296	9561.63	-6.24535	359	0.107459	388	0.0371215	347	1661	0.63228	1620	0.614801
Reithrodontomys hirsutus	421.5	315	0.258197	363.5	1220	398	8897	-28.2444	197	8592.46	-27.2776	423	0.230335	159	0.0741911	182	1962	0.74686	1985	0.753321
Reithrodontomys megalotis	223	5798	0.138814	14	41768	16	94480	-16.2953	140	1317.99	-0.227318	34	0.232162	155	0.0705116	201	582	0.221545	628	0.23833
Reithrodontomys mexicanus	162	1539	0.153992	186	9994	204	40049	-26.0227	188	3027.3	-1.96705	237	0.239375	129	0.029233	397	1106	0.421013	1374	0.521442
Reithrodontomys microdon	288	1227	0.139416	223.5	8801	220	35072	-28.5835	201	1585.3	-1.29201	186	0.299238	51	0.0569208	261	1169.5	0.445185	1379.5	0.523529
Reithrodontomys montanus	141	315	0.0509956	363.5	6177	263	5607	-17.8	150	58.2807	-0.185018	30	0.0786511	412	0.0631191	237	1359.5	0.51751	1184.5	0.449526
Reithrodontomys spectabilis	450	11	0.5	442.5	22	447.5	7	-0.636364	12.5	20927.3	-1902.48	449.5	0.0399776	441.5	0.0399776	334.5	2243.5	0.854016	2136.5	0.810816
Reithrodontomys sumichrasti	133	1494	0.150136	193	9951	205	36043	-24.1252	178	1657.72	-1.10959	166	0.26641	82	0.0547672	272	957	0.364294	1147	0.435294
Reithrodontomys tenuirostris	406.5	25	0.145349	436	172	441	471	-18.84	157	0	0	10.5	0.328028	31	0.0146706	427	1482	0.564142	1878	0.712713
Reithrodontomys zacatecae	359	1740	0.141429	166	12303	180	29595	-17.0086	148	1391.02	-0.799436	128	0.241856	125	0.0690167	212	1106	0.421013	1193	0.452751
Rheomys mexicanus	435	40	0.0285103	429	1403	390	8808	-220.2	447	2816.89	-70.4223	437	0.170389	316	0.0367695	350	2454	0.934145	2488	0.944213
Rheomys thomasi	382	134	0.229452	402	584	421	2926	-21.8358	171	0	0	10.5	0.26969	77	0.0493625	293	1463.5	0.557099	1679.5	0.637381
Rhogeessa aeneus	252	458	0.206865	339	2214	365	24710	-53.952	299	13407.5	-29.2739	424	0.109349	384	0.0409903	331	2063	0.785306	2010	0.762808
Rhogeessa alleni	185	957	0.0917106	250	10435	200	47328	-49.4545	279	2246.87	-2.34783	254	0.323533	33	0.120844	28	1201	0.457175	1196	0.45389
Rhogeessa genowaysi	406.5	47	0.278107	426	169	442	231	-4.91489	44	0	0	10.5	0.256834	96	0	448	1425	0.542444	1777	0.674383
Rhogeessa mira	351	105	0.241379	408	435	428	3711	-35.3429	225	7529.89	-71.7132	438	0.175871	303	0.0959573	81	2153	0.819566	1931	0.732827
Rhogeessa parvula	133	2231	0.0990983	136	22513	108	173797	-77.9009	395	6956.76	-3.11823	294	0.218382	200	0.0866025	127	1266	0.481919	1193	0.452751
Rhogeessa tumida	28	2549	0.153185	120	16640	143	139396	-54.6865	301	6765.53	-2.65419	270	0.199748	259	0.0488017	296	1121	0.426722	1158	0.439469
Rhynchonycteris naso	116.5	1141	0.157401	232	7249	239	57153	-50.0903	280	3068.17	-2.68902	271	0.215262	210	0.057209	259	1348.5	0.513323	1397.5	0.530361
Romerolagus diazi	429	442	0.265945	342	1662	383	3213	-7.26923	68	455.475	-1.03049	160	0.457166	9	0.14105	18	1391	0.529501	1400	0.531309
Saccopteryx bilineata	103	1253	0.12033	222	10413	201	110501	-88.1891	412	5889.43	-4.70026	337	0.182679	293	0.0526328	283	1568	0.596879	1558	0.591271
Saccopteryx leptura	81	322	0.103804	360.5	3102	343	17992	-55.8758	316	267.021	-0.829259	132	0.196583	270	0.0444486	313	1502.5	0.571945	1545.5	0.586528
Scalopus aquaticus	106.5	38	0.248366	431.5	153	443	799	-21.0263	167	5552.29	-146.113	444	0.072829	416	0.0301231	391	2008	0.76437	1983	0.752562
Scapanus latimanus	178	307	0.237616	366	1292	395	4941	-16.0945	138	526.316	-1.71438	222	0.160857	328	0.103522	54	1627	0.619338	1353	0.513472
Sciurus aberti	334	858	0.121495	266	7062	242	14353	-16.7284	145	1172.84	-1.36695	199	0.144076	349	0.0367711	349	1535	0.584317	1535	0.582543
Sciurus alleni	393	465	0.192626	336	2414	359	2396	-5.15269	47	2978.17	-6.40466	362	0.201858	252	0.0652212	227	1749	0.665778	1724	0.654269
Sciurus arizonensis	416	335	0.116158	358	2884	351	6538	-19.5164	162	3.46741	-0.0103505	21	0.0601138	430	0.0343673	364	1738	0.661591	1672	0.634535
Sciurus aureogaster	211	2731	0.115794	105	23585	101	152548	-55.8579	315	2970.35	-1.08764	163	0.280261	63	0.0736226	186	958	0.364675	1081	0.410247
Sciurus carolinensis	119	181	0.205682	389	880	410	1522	-8.40884	83	9283.75	-51.2914	436	0.553175	4	0.296785	3	1441	0.548534	1440	0.54649
Sciurus colliaei	340	1468	0.0905949	198	16204	148	96757	-65.9108	354	5766.58	-3.92819	323	0.23273	152	0.100511	67	1515	0.576703	1430	0.542694
Sciurus deppei	116.5	1792	0.129265	162	13863	162	77872	-43.4554	264	5137.12	-2.8667	284	0.216612	206	0.0484038	299	1194.5	0.454701	1287.5	0.488615
Sciurus griseus	255	699	0.375605	291	1861	380	5390	-7.71102	73	1006.72	-1.44022	202	0.171648	314	0.106877	45	1515	0.576703	1246	0.472865
Sciurus nayaritensis	369	2569	0.102822	118	24985	94	74736	-29.0915	203	2428.35	-0.945249	147	0.22979	162	0.0776833	161	1093	0.416064	1092	0.414421
Sciurus niger	252	1006	0.183409	247	5485	285	7648	-7.60239	72	390.319	-0.387991	62	0.0773136	413	0.047706	302	1331	0.506662	1220	0.462998
Sciurus oculatus	410.5	1555	0.195524	183	7953	230	20361	-13.0939	114	627.738	-0.40369	64	0.383892	20	0.111534	39	1021.5	0.388847	1040.5	0.394877
Sciurus variegatoides	254	174	0.129754	394	1341	394	5152	-29.6092	209	2293.81	-13.1828	403	0.197701	268	0.0241316	412	1922	0.731633	2066	0.784061
Sciurus yucatanensis	234.5	787	0.167162	279	4708	298	60065	-76.3215	394	11428.4	-14.5214	407	0.1022	395	0.0395636	339	2007.5	0.76418	1951.5	0.740607
Scotinomys teguina	181	194	0.100207	387	1936	374	9944	-51.2577	284	1455.94	-7.50485	375	0.208495	232	0.0277847	399	1833	0.697754	2000	0.759013
Sigmodon alleni	414	1162	0.109892	229	10574	197	77473	-66.6721	357	5680.26	-4.88835	343	0.211609	217	0.0677002	217	1757	0.668824	1757	0.666793
Sigmodon arizonae	295	1565	0.0908933	181	17218	139	71120	-45.4441	268	4989.28	-3.18804	295	0.193714	275	0.102015	62	1453	0.553102	1240	0.470588
Sigmodon fulviventer	219	1321	0.0790781	217	16705	142	37417	-28.3248	199	1184.94	-0.897006	140	0.272495	71	0.096531	78	988	0.376094	995	0.377609
Sigmodon hirsutus	39	5027	0.121587	25	41345	18	246706	-49.0762	277	5065.59	-1.00768	156	0.26054	90	0.0904738	108	605	0.230301	623	0.236433
Sigmodon hispidus	21	3857	0.0906591	56	42544	15	207446	-53.7843	295	4660.78	-1.20839	179	0.181236	296	0.0788656	154	862	0.328131	720	0.273245
Sigmodon leucotis	281	615	0.188824	312	3257	338	7971	-12.961	113	612.496	-0.995929	152	0.247732	112	0.0307966	387	1308	0.497906	1583	0.600759
Sigmodon mascotensis	258	1683	0.0956413	173	17597	136	126291	-75.0392	392	4127.46	-2.45244	259	0.289989	53	0.104373	51	1271	0.483822	1269	0.481594
Sigmodon ochrognathus	333	1412	0.07676	204	18395	127	37953	-26.8789	191	1154.97	-0.817965	130	0.209235	228	0.0770415	163	1213	0.461743	1148	0.435674
Sigmodon toltecus	193	1045	0.107643	240	9708	211	83856	-80.245	402	5521.9	-5.28411	350	0.23761	133	0.052795	282	1529	0.582033	1678	0.636812
Sorex arizonae	346.5	533	0.184365	326	2891	350	7593	-14.2458	125	124.524	-0.233629	35	0.041446	440	0.0342365	366	1622.5	0.617625	1548.5	0.587666
Sorex emarginatus	393	644	0.159524	304	4037	319	16412	-25.4845	185	2957.47	-4.59234	336	0.322275	34	0.11602	33	1571	0.598021	1570	0.595825
Sorex ixtlanensis	402	148	0.0484135	401	3057	345	21512	-145.351	439	3411.06	-23.0477	419	0.139757	354	0.0136436	428	2360	0.898363	2434	0.923719
Sorex macrodon	417.5	381	0.106723	350	3570	326	11222	-29.4541	207	618.487	-1.62333	217	0.36611	24	0.0338874	371	1541.5	0.586791	1888.5	0.716698
Sorex mediopua	363.5	938	0.156307	252	6001	273	33548	-35.7655	228	1814.63	-1.93457	236	0.328317	30	0.0895624	113	1382.5	0.526266	1465.5	0.556167
Sorex milleri	421.5	641	0.159057	305	4030	321	5120	-7.98752	76	1274.64	-1.98852	239	0.119728	371	0.053959	275	1733.5	0.659878	1637.5	0.621442
Sorex monticolus	74	233	0.117915	381	1976	373	6350	-27.2532	193	993.623	-4.26448	330	0.0424763	438	0.00387224	442	1789	0.681005	1793	0.680455
Sorex oreopolus	342.5	524	0.256109	329.5	2046	370	4061	-7.75	74	149.365	-0.285047	47	0.478563	6	0.131314	21	1169	0.444994	1184	0.449336
Sorex orizabae	313	785	0.147114	281	5336	287	24191	-30.8166	211	873.37	-1.11257	167	0.450328	11	0.115266	35	1270	0.483441	1294	0.491082
Sorex ornatus	290	119	0.246377	406	483	425	1983	-16.6639	144	1088.82	-9.14975	386	0.203125	247	0.138308	20	1898	0.722497	1671	0.634156
Sorex salvini	404	298	0.157173	368	1896	378.5	5440	-18.255	155	700.105	-2.34935	255	0.279178	64	0.0180761	421	1624.5	0.618386	1981.5	0.751992
Sorex saussurei	258	1340	0.138961	214	9643	214	35137	-26.2216	190	1698.15	-1.26728	183	0.326973	32	0.0706613	200	1091	0.415303	1259	0.477799
Sorex ventralis	306	671	0.157143	297	4270	313	9281	-13.8316	122	630.773	-0.940049	145	0.413186	17	0.0869086	124	1200	0.456795	1307	0.496015
Sorex veraecrucis	198.5	971	0.512131	248	1896	378.5	18550	-19.104	159	1433.77	-1.47659	208	0.320694	35	0.0577041	256	1227	0.467073	1448	0.549526
Sorex veraepacis	297	657	0.0895828	301	7334	234	17007	-25.8858	187	1830.65	-2.78638	279	0.201168	255	0.0130879	429	1553	0.591169	1727	0.655408
Spilogale gracilis	355	3222	0.137616	82	23413	102	57853	-17.9556	153	3385.3	-1.05068	162	0.213777	213	0.0882428	120	1067	0.406167	974	0.369639
Spilogale putorius	308	5666	0.14551	16	38939	28	188922	-33.3431	216	4971.76	-0.877472	136	0.264696	84	0.0958558	82	788	0.299962	786	0.298292
Spilogale pygmaea	419	291	0.0728228	369	3996	322	39258	-134.907	438	9221.57	-31.6892	427	0.181941	294	0.0743677	180	2269	0.863723	2155	0.817837
Sturnira hondurensis	28	2161	0.133124	139	16233	147	81582	-37.752	236	3439.19	-1.59148	215	0.246883	114	0.054933	269	879	0.334602	1034	0.39241
Sturnira lilium	78	5072	0.111177	24	45621	11	278317	-54.8732	303	4233.84	-0.834748	133	0.221901	188	0.0720571	194	737	0.280548	743	0.281973
Sturnira ludovici	37	3268	0.112037	80	29169	71	157345	-48.1472	276	3205.52	-0.98088	150	0.269997	76	0.0752181	173	690	0.262657	787	0.298672
Sylvilagus audubonii	263	6499	0.1425	7	45607	12	47469	-7.30405	69	1661.46	-0.255648	40	0.198157	267	0.0942132	88	658	0.250476	479	0.181784
Sylvilagus bachmani	234.5	2236	0.427288	135	5233	288	6249	-2.79472	29	3155.23	-1.4111	201	0.0612335	428	0.050152	289	1315.5	0.500761	1176.5	0.44649
Sylvilagus brasiliensis	365	1836	0.137559	160	13347	167	98614	-53.7113	294	2312.81	-1.2597	182	0.257544	95	0.0518694	286	1263	0.480777	1454	0.551803
Sylvilagus cunicularius	360	1398	0.109785	206	12734	173	80375	-57.4928	319	3785.06	-2.70748	273	0.317012	39	0.0930053	95	1370	0.521507	1426	0.541176
Sylvilagus floridanus	88.5	3779	0.11493	60	32881	49	189844	-50.2366	281	4409.06	-1.16673	175	0.243754	119	0.0791203	152	772.5	0.294062	805.5	0.305693
Sylvilagus insonus	424	6	0.0192926	445	311	430	2735	-455.833	449	8213.5	-1368.92	448	0.0600349	431	0.00852296	439	2627	1	2635	1
Sylvilagus robustus	400	770	0.259434	283	2968	347	4242	-5.50909	49	10.1078	-0.013127	22	0.0152655	447	0.0125152	431	1548	0.589265	1532	0.581404
Tadarida brasiliensis	110.5	6322	0.133884	9	47220	10	113121	-17.8932	152	2257.96	-0.35716	58	0.236659	135	0.086034	130	474.5	0.180624	469.5	0.178178
Tamandua mexicana	231	1942	0.131902	157	14723	156	143346	-73.8136	390	5600.23	-2.88374	285	0.182994	292	0.0510749	287	1511	0.575181	1506	0.571537
Tamiasciurus mearnsi	449	7	0.0673077	444	104	445.5	1159	-165.571	445	0	0	10.5	0.678234	2	0.678234	1	1796	0.68367	1795	0.681214
Tapirus bairdii	366	685	0.328853	296	2083	368	9159	-13.3708	117	8494.53	-12.4008	400	0.0753688	414	0.0260141	405	1961	0.746479	1952	0.740797
Taxidea taxus	335.5	4892	0.151959	27	32193	55	40501	-8.27903	81	2408.44	-0.492323	83	0.217445	204	0.103954	53	785.5	0.29901	634.5	0.240797
Tayassu pecari	302	2144	0.169607	144	12641	174	122229	-57.0098	317	5373.41	-2.50626	262	0.15993	329	0.0346786	361	1528	0.581652	1560	0.59203
Thomomys bottae	169.5	5087	0.195473	22	26024	86	38336	-7.53607	71	2362.22	-0.464363	80	0.119211	372	0.0837386	138	800.5	0.30472	566.5	0.214991
Thomomys umbrinus	327	4301	0.103283	41	41643	17	93576	-21.7568	170	1741.13	-0.404819	66	0.22243	185	0.0736226	185	806	0.306814	806	0.305882
Thyroptera tricolor	97	272	0.0956399	372.5	2844	352	15717	-57.7831	322	216.632	-0.796439	127	0.190596	277	0.0360569	353	1547.5	0.589075	1623.5	0.616129
Tlacuatzin canescens	258	1908	0.0921828	159	20698	115	154647	-81.0519	404	5203.5	-2.7272	274	0.278247	66	0.105813	48	1276	0.485725	1258	0.477419
Trachops cirrhosus	9	1371	0.141852	210	9665	213	70270	-51.2546	283	4257.86	-3.10566	293	0.168629	320	0.0380122	346	1328	0.50552	1354	0.513852
Trinycteris nicefori	69	178	0.0924675	391.5	1925	376	11643	-65.4101	352	114.286	-0.642055	105	0.15461	340	0.0420514	326	1633.5	0.621812	1619.5	0.614611
Tylomys bullaris	443.5	19	0.0748031	438	254	434	1879	-98.8947	426	0	0	10.5	0.0945468	406	0.018912	420	2158	0.821469	2172	0.824288
Tylomys nudicaudus	172.5	609	0.0674643	313	9027	219	58948	-96.7947	422	3211.47	-5.27334	349	0.223472	181	0.0411837	329	1656.5	0.630567	1804.5	0.68482
Urocyon cinereoargenteus	73	5935	0.145985	12	40655	22	215005	-36.2266	230	4323.85	-0.728534	121	0.2209	191	0.0824995	144	649	0.24705	602	0.228463
Uroderma bilobatum	58.5	742	0.114418	289	6485	255	54244	-73.1051	385	2929.41	-3.94799	324	0.19944	262	0.0481507	300	1573.5	0.598972	1611.5	0.611575
Uroderma magnirostrum	5	814	0.140928	274	5776	281	50643	-62.215	343	2355.3	-2.89349	286	0.235455	141	0.0645538	228	1330	0.506281	1417	0.537761
Ursus americanus	176	2638	0.184424	114	14304	157	23745	-9.00114	85	1455.59	-0.551779	92	0.113587	380	0.0334995	374	1004	0.382185	998	0.378748
Ursus arctos	87	1634	0.0932223	176	17528	138	35812	-21.9168	172	923.933	-0.565443	96	0.1047	392	0.0436327	319	1061	0.403883	988	0.374953
Vampyressa thyone	47	322	0.140366	360.5	2294	363	11869	-36.8602	233	1807.5	-5.61335	353	0.163697	326	0.0221188	417	1682.5	0.640464	1773.5	0.673055
Vampyrodes caraccioli	45.5	542	0.0835388	325	6488	254	32705	-60.3413	333	1744.48	-3.2186	296	0.248568	109	0.0317067	380	1362.5	0.518652	1633.5	0.619924
Vampyrodes major	202.5	576	0.131507	320	4380	310	36573	-63.4948	349	646.301	-1.12205	168	0.176059	302	0.0281563	398	1651.5	0.628664	1747.5	0.663188
Vampyrum spectrum	262	929	0.15954	254	5823	278	57724	-62.1356	342	3743.36	-4.02945	326	0.16972	318	0.030011	392	1780	0.677579	1854	0.703605
Vulpes macrotis	247.5	4332	0.237396	39	18248	129	11631	-2.6849	27	697.753	-0.16107	27	0.130226	364	0.0697066	206	833.5	0.317282	675.5	0.256357
Xenomys nelsoni	435	38	0.0531469	431.5	715	418	7221	-190.026	446	9650.49	-253.96	446	0.156899	336	0.112475	36	2512.5	0.956414	2212.5	0.839658
Xerospermophilus spilosoma	178	1980	0.0728343	155	27185	77	18347	-9.26616	87	487.901	-0.246415	37	0.194132	272	0.0745796	179	806	0.306814	713	0.270588
Xerospermophilus tereticaudus	331	889	0.133203	260	6674	248	8139	-9.15523	86	1299.34	-1.46158	205	0.173256	310	0.160068	11	1440	0.548154	1141	0.433017
Zygogeomys trichopus	441	53	0.110417	425	480	426	1635	-30.8491	212	708.333	-13.3648	404	0.478193	7	0.116412	32	1915	0.728968	1940	0.736243

## Sheet: 245_2030_BCC
SPECIES	ORDER	FUNCTIONAL GROUP			VULNERABILITY				EXPOSURE										HAZARD													RISK				SSP YEAR GCM
					SENSITIVITY	ADAPTIVE CAPACITY
Scientific Name	Order	Trophic group	Locomotion group	Body mass group	Sensitivity Score	NPA	NPA Score	Vulnerability Score	PDA	Future PDA	Current PDA vs Projected PDA	Future PDA Score	Relative LUCC/WP	LUCC/WP Score	Relative LUCC/WoP	LUCC/WoP Score	Exposure WP Score	Exposure WoP Score	T°Change	AT°Change	T°Change Score	P Change	APChange	P Change Score	Fires	Relative Fires	Fires Score	Hurricanes	Relative Hurricanes	Hurricanes Score	Hazard Score	Scores addition LUCC/WP	Final Risk Score LUCC/WP	Scores addition LUCC/WoP	Final Risk Score LUCC/WoP	SSP	Year	GCM	ID
Alouatta palliata	Primates	Frugivore herbivore	Arboreal	Medium-large	361	0.015896	166	527	5630	5574	-0.00994671	176	-0.631353	432	-0.0424549	96	608	272	1.54711	-1.54711	148	-137.816	-137.816	441	57925	-10.392	434	84.4887	-0.0151576	154	1177	2312	0.804454	1976	0.731581	245	2030	BCC	SSP2 4.5 2030 BCC
Alouatta pigra	Primates	Frugivore herbivore	Arboreal	Medium-large	375	-0.205738	333	708	4611	3818	-0.17198	306.5	-0.249118	92	-0.0609121	148	398.5	454.5	1.46675	-1.46675	16	-105.137	-105.137	411	32260	-8.44945	388	1090.12	-0.285522	421	1236	2342.5	0.815066	2398.5	0.888004	245	2030	BCC	SSP2 4.5 2030 BCC
Ammospermophilus harrisii	Rodentia	Frugivore granivore	Terrestrial	Small	90	-0.0200669	212	302	6289	6824	0.0850692	102	-0.202953	75	-0.185263	439	177	541	2.03129	-2.03129	442	4.62399	-4.62399	42	6145	-0.900498	45	34.597	-0.0050699	68	597	1076	0.374391	1440	0.533136	245	2030	BCC	SSP2 4.5 2030 BCC
Ammospermophilus interpres	Rodentia	Frugivore herbivore	Terrestrial	Small	160	-0.500364	421	581	8505	4244	-0.500999	426	-0.0853966	27	-0.0721903	192	453	618	1.93819	-1.93819	429	13.5915	-13.5915	121	3212	-0.756833	35	3.29878	-0.00077728	21	606	1640	0.570633	1805	0.668271	245	2030	BCC	SSP2 4.5 2030 BCC
Ammospermophilus leucurus	Rodentia	Frugivore granivore	Terrestrial	Small	223	0.0115816	168	391	6567	6492	-0.0114207	179	-0.079695	21	-0.0775417	221	200	400	1.7093	-1.7093	331	0.202401	-0.202401	3	2673	-0.411738	12	358.6	-0.0552372	324	670	1261	0.438761	1461	0.540911	245	2030	BCC	SSP2 4.5 2030 BCC
Anoura geoffroyi	Chiroptera	Nectarivore	Volant	Very small	112.5	-0.313945	372	484.5	9944	7710	-0.112683	264	-0.462627	264	-0.0759479	213	528	477	2.04099	-2.04099	444	12.1647	-12.1647	106	6803	-0.882361	43	4.79896	-0.000622433	20	613	1625.5	0.565588	1574.5	0.582932	245	2030	BCC	SSP2 4.5 2030 BCC
Antilocapra americana	Artiodactyla	Herbivore browser	Terrestrial	Large	72	-0.0713919	254	326	12233	11048	-0.0968691	251	-0.171365	65	-0.0919411	279	316	530	1.83457	-1.83457	399	6.78391	-6.78391	65	6489	-0.587346	20	96.0635	-0.00869511	112	596	1238	0.430759	1452	0.537579	245	2030	BCC	SSP2 4.5 2030 BCC
Antrozous pallidus	Chiroptera	Insectivore under canopy	Volant	Small	174	-0.0137845	206	380	36417	35193	-0.0336107	199	-0.226245	85	-0.0915259	276	284	475	1.7939	-1.7939	378	20.9088	-20.9088	189	34067	-0.968005	54	163.468	-0.00464491	61	682	1346	0.468337	1537	0.569049	245	2030	BCC	SSP2 4.5 2030 BCC
Artibeus hirsutus	Chiroptera	Frugivore	Volant	Small	190	0.133501	82	272	14905	16587	0.112848	83	-0.435933	226	-0.136065	413	309	496	1.59661	-1.59661	265	12.43	-12.43	108	97454	-5.87532	291	374.734	-0.022592	208	872	1453	0.505567	1640	0.607183	245	2030	BCC	SSP2 4.5 2030 BCC
Artibeus intermedius	Chiroptera	Frugivore	Volant	Small	7	0.00803616	174	181	32699	32331	-0.0112542	178	-0.478513	291	-0.105332	326	469	504	1.52525	-1.52525	104	-41.8043	-41.8043	296	257611	-7.96793	367	501.798	-0.0155207	162	929	1579	0.549408	1614	0.597556	245	2030	BCC	SSP2 4.5 2030 BCC
Artibeus jamaicensis	Chiroptera	Frugivore	Volant	Small	75.5	0.13943	79	154.5	27350	30717	0.123108	75	-0.477513	287	-0.109048	341	362	416	1.52486	-1.52486	102	-44.2339	-44.2339	302	254493	-8.28509	379	572.143	-0.0186263	186	969	1485.5	0.516875	1539.5	0.569974	245	2030	BCC	SSP2 4.5 2030 BCC
Artibeus lituratus	Chiroptera	Frugivore	Volant	Small	110.5	0.0187829	164	274.5	32867	33495	0.0191073	147	-0.467481	272	-0.102633	318	419	465	1.52754	-1.52754	112	-40.4369	-40.4369	293	267238	-7.97844	368	520.06	-0.0155265	163	936	1629.5	0.56698	1675.5	0.620326	245	2030	BCC	SSP2 4.5 2030 BCC
Ateles geoffroyi	Primates	Frugivore herbivore	Arboreal	Medium-large	352	0.0251748	158	510	14210	12998	-0.085292	243	-0.414201	202	-0.0745296	205	445	448	1.50626	-1.50626	56	-104.892	-104.892	410	120622	-9.28004	409	586.926	-0.0451551	292	1167	2122	0.738344	2125	0.786746	245	2030	BCC	SSP2 4.5 2030 BCC
Baiomys musculus	Rodentia	Insectivore omnivorous	Semifossorial	Very small	22.5	0.061214	128	150.5	20667	20546	-0.00585474	171	-0.531898	366	-0.106908	331	537	502	1.53523	-1.53523	126	-15.8592	-15.8592	141	138651	-6.74832	323	351.13	-0.01709	177	767	1454.5	0.506089	1419.5	0.525546	245	2030	BCC	SSP2 4.5 2030 BCC
Baiomys taylori	Rodentia	Insectivore omnivorous	Semifossorial	Very small	28	0.0399178	147	175	34273	35654	0.0402941	129	-0.452727	251	-0.117221	363	380	492	1.64285	-1.64285	297	26.3951	-26.3951	228	94880	-2.66113	170	311.202	-0.00872839	113	808	1363	0.474252	1475	0.546094	245	2030	BCC	SSP2 4.5 2030 BCC
Balantiopteryx io	Chiroptera	Aerial insectivore	Volant	Very small	350	-0.589958	435	785	1908	918	-0.518868	431	-0.463004	265	-0.00863956	21	696	452	1.57637	-1.57637	246	-144.26	-144.26	443	6435	-7.0098	336	88.5839	-0.0964966	368	1393	2874	1	2630	0.973713	245	2030	BCC	SSP2 4.5 2030 BCC
Balantiopteryx plicata	Chiroptera	Aerial insectivore	Volant	Very small	66.5	0.182278	62	128.5	21192	25227	0.190402	49	-0.467157	269	-0.140238	418	318	467	1.56614	-1.56614	218	-13.0633	-13.0633	114	158097	-6.26698	304	505.911	-0.0200544	193	829	1275.5	0.443807	1424.5	0.527397	245	2030	BCC	SSP2 4.5 2030 BCC
Bassariscus astutus	Carnivora	Carnivorous ominivorous	Semiarboreal	Medium	83	-0.00715563	197	280	34697	34364	-0.00959737	175	-0.316589	139	-0.0810927	238	314	413	1.73302	-1.73302	347	9.63411	-9.63411	87	97135	-2.82665	179	149.487	-0.0043501	57	670	1264	0.439805	1363	0.504628	245	2030	BCC	SSP2 4.5 2030 BCC
Bassariscus sumichrasti	Carnivora	Frugivore omivore	Arboreal	Medium	201	-0.079646	258	459	4924	4292	-0.128351	279	-0.46579	268	-0.0531953	119	547	398	1.49667	-1.49667	37	-37.3768	-37.3768	285	35682	-8.31361	380	596.582	-0.138999	388	1090	2096	0.729297	1947	0.720844	245	2030	BCC	SSP2 4.5 2030 BCC
Bauerus dubiaquercus	Chiroptera	Insectivore under canopy	Volant	Very small	270	-0.23036	348	618	6816	5140	-0.245892	339	-0.307887	129	-0.0353589	83	468	422	1.48667	-1.48667	26	-88.2459	-88.2459	374	28487	-5.54222	281	808.315	-0.15726	395	1076	2162	0.752262	2116	0.783414	245	2030	BCC	SSP2 4.5 2030 BCC
Bison bison	Artiodactyla	Herbivore grazer	Terrestrial	Large	167	-0.262697	362	529	9105	5083	-0.441735	415	-0.212431	79	-0.0521291	114	494	529	1.82094	-1.82094	389	16.1342	-16.1342	145	8051	-1.58391	92	12.3943	-0.00243837	34	660	1683	0.585595	1718	0.636061	245	2030	BCC	SSP2 4.5 2030 BCC
Cabassous centralis	Cingulata	Myrmecophage	Semifossorial	Medium-large	388	0.00787402	175	563	570	543	-0.0473684	215	-0.430082	213	-0.0284698	67	428	282	1.55675	-1.55675	193	-127.335	-127.335	431	5235	-9.64088	425	8.83978	-0.0162795	169	1218	2209	0.768615	2063	0.763791	245	2030	BCC	SSP2 4.5 2030 BCC
Callospermophilus madrensis	Rodentia	Frugivore omivore	Semifossorial	Small	448	-0.0266667	216	664	4036	3926	-0.0272547	193	-0.0374775	8	-0.0013877	9	201	202	1.80069	-1.80069	381	36.1894	-36.1894	281	8645	-2.20199	142	160.018	-0.0407585	274	1078	1943	0.676061	1944	0.719733	245	2030	BCC	SSP2 4.5 2030 BCC
Caluromys derbianus	Didelphimorphia	Frugivore omivore	Arboreal	Medium	299.5	-0.822368	448	747.5	2275	1027	-0.548571	439	-0.79637	447	-0.0125742	31	886	470	1.5503	-1.5503	162	-131.675	-131.675	434	5388	-5.24635	265	6.81597	-0.00663678	89	950	2583.5	0.898921	2167.5	0.802481	245	2030	BCC	SSP2 4.5 2030 BCC
Canis latrans	Carnivora	Carnivorous ominivorous	Terrestrial	Medium-large	1	0.0853782	112	113	33609	34896	0.0382933	131	-0.371387	172	-0.109285	342	303	473	1.67146	-1.67146	307	14.1774	-14.1774	124	78776	-2.25745	148	265.741	-0.00761523	97	676	1092	0.379958	1262	0.467234	245	2030	BCC	SSP2 4.5 2030 BCC
Canis lupus baileyi	Carnivora	Carnivorous	Terrestrial	Large	51.5	-0.109843	283	334.5	22977	20138	-0.123558	273	0.309256	1	-0.0566648	138	274	411	1.74954	-1.74954	356	30.9307	-30.9307	259	42111	-2.09112	133	98.3643	-0.00488451	65	813	1421.5	0.494607	1558.5	0.577009	245	2030	BCC	SSP2 4.5 2030 BCC
Carollia perspicillata	Chiroptera	Frugivore	Volant	Small	157	-0.000451264	191	348	16299	15559	-0.0454016	211	-0.499684	332	-0.0817638	242	543	453	1.51096	-1.51096	65	-101.109	-101.109	406	141676	-9.10573	403	616.088	-0.0395969	268	1142	2033	0.707376	1943	0.719363	245	2030	BCC	SSP2 4.5 2030 BCC
Carollia sowelli	Chiroptera	Frugivore	Volant	Very small	182	-0.232908	351	533	3234	2384	-0.262832	350	-0.235647	88	-0.050001	108	438	458	1.45066	-1.45066	10	-104.823	-104.823	409	13037	-5.46854	274	1042.59	-0.437327	426	1119	2090	0.727209	2110	0.781192	245	2030	BCC	SSP2 4.5 2030 BCC
Carollia subrufa	Chiroptera	Frugivore	Volant	Very small	38	0.164822	68	106	11599	11638	0.00336236	164	-0.499822	333	-0.069863	178	497	342	1.51689	-1.51689	78	-70.3762	-70.3762	348	106597	-9.15939	405	440.021	-0.037809	261	1092	1695	0.58977	1540	0.570159	245	2030	BCC	SSP2 4.5 2030 BCC
Castor canadensis	Rodentia	Herbivore browser	Semiaquatic	Large	318	0.49311	24	342	9733	12520	0.286345	29	-0.269826	104	-0.113884	354	133	383	1.94185	-1.94185	431	15.2712	-15.2712	137	12852	-1.02652	61	184.363	-0.0147254	152	781	1256	0.437022	1506	0.557571	245	2030	BCC	SSP2 4.5 2030 BCC
Centronycteris centralis	Chiroptera	Insectivore	Volant	Small	247.5	0	186.5	434	226	114	-0.495575	423	-0.932776	450	-0.0296907	70	873	493	1.54948	-1.54948	158	-157.035	-157.035	447	466	-4.08772	229	0	0	8	842	2149	0.747738	1769	0.654943	245	2030	BCC	SSP2 4.5 2030 BCC
Centurio senex	Chiroptera	Frugivore	Volant	Small	16.5	-0.381141	395	411.5	12265	10113	-0.175459	310	-0.457712	258	-0.0858808	254	568	564	1.50019	-1.50019	42	-56.205	-56.205	323	80775	-7.98724	369	689.592	-0.0681886	344	1078	2057.5	0.715901	2053.5	0.760274	245	2030	BCC	SSP2 4.5 2030 BCC
Chaetodipus ammophilus	Rodentia	Granivore	Semifossorial	Small	420	0	186.5	606.5	770	763	-0.00909091	174	-0.0541208	11	-0.0443121	100	185	274	1.30727	-1.30727	4	-3.90746	-3.90746	37	24	-0.0314548	5	1117.34	-1.4644	440	486	1277.5	0.444502	1366.5	0.505924	245	2030	BCC	SSP2 4.5 2030 BCC
Chaetodipus arenarius	Rodentia	Granivore	Semifossorial	Very small	377	-0.0146287	207	584	6152	6089	-0.0102406	177	-0.0817028	23	-0.0743468	204	200	381	1.74988	-1.74988	357	1.50251	-1.50251	13	5675	-0.932009	50	349.348	-0.0573736	328	748	1532	0.533055	1713	0.63421	245	2030	BCC	SSP2 4.5 2030 BCC
Chaetodipus artus	Rodentia	Granivore	Semifossorial	Small	325	0.363395	36	361	6465	8408	0.300541	26	-0.329515	149	-0.190555	442	175	468	1.71934	-1.71934	339	28.1966	-28.1966	244	24574	-2.92269	184	555.006	-0.0660093	341	1108	1644	0.572025	1937	0.717142	245	2030	BCC	SSP2 4.5 2030 BCC
Chaetodipus baileyi	Rodentia	Granivore	Semifossorial	Small	283	-0.120295	288	571	10553	11600	0.0992135	90	-0.201769	73	-0.164592	431	163	521	1.85935	-1.85935	409	5.02084	-5.02084	47	10188	-0.878276	42	304.334	-0.0262357	228	726	1460	0.508003	1818	0.673084	245	2030	BCC	SSP2 4.5 2030 BCC
Chaetodipus californicus	Rodentia	Granivore	Semifossorial	Small	318	-0.502344	423	741	3415	2217	-0.350805	388	-0.148544	54	-0.124135	388	442	776	1.86537	-1.86537	413	4.87469	-4.87469	45	6012	-2.71177	173	94.4294	-0.0425933	283	914	2097	0.729645	2431	0.900037	245	2030	BCC	SSP2 4.5 2030 BCC
Chaetodipus eremicus	Rodentia	Granivore	Semifossorial	Very small	337.5	0.0148967	167	504.5	23595	23883	0.012206	152	-0.222081	84	-0.0736877	201	236	353	1.81127	-1.81127	384	26.7769	-26.7769	233	14337	-0.600301	22	41.8402	-0.00175188	26	665	1405.5	0.48904	1522.5	0.56368	245	2030	BCC	SSP2 4.5 2030 BCC
Chaetodipus fallax	Rodentia	Granivore	Semifossorial	Very small	367	-0.0670081	251	618	4391	4124	-0.0608062	227	-0.0959778	31	-0.0861948	255	258	482	1.86044	-1.86044	410	3.6939	-3.6939	34	6825	-1.65495	99	102.823	-0.0249327	225	768	1644	0.572025	1868	0.691596	245	2030	BCC	SSP2 4.5 2030 BCC
Chaetodipus formosus	Rodentia	Granivore	Semifossorial	Small	272	-0.035489	230	502	6093	6651	0.0915805	95	-0.119697	44	-0.109843	344	139	439	1.87492	-1.87492	416	2.90295	-2.90295	27	9866	-1.48339	88	193.493	-0.0290923	239	770	1411	0.490953	1711	0.633469	245	2030	BCC	SSP2 4.5 2030 BCC
Chaetodipus goldmani	Rodentia	Granivore	Semifossorial	Small	447	0.595349	20	467	6438	8370	0.300093	27	-0.279492	110	-0.181991	438	137	465	1.79645	-1.79645	380	18.6021	-18.6021	163	18573	-2.219	144	417.944	-0.0499336	313	1000	1604	0.558107	1932	0.715291	245	2030	BCC	SSP2 4.5 2030 BCC
Chaetodipus hispidus	Rodentia	Granivore	Semifossorial	Small	280	0.0752514	118	398	33303	33648	0.0103594	155	-0.285049	114	-0.0764067	215	269	370	1.79603	-1.79603	379	26.727	-26.727	232	30582	-0.90888	46	143.779	-0.00427304	55	712	1379	0.479819	1480	0.547945	245	2030	BCC	SSP2 4.5 2030 BCC
Chaetodipus intermedius	Rodentia	Granivore	Semifossorial	Very small	206.5	0.339243	38	244.5	18646	22546	0.20916	43	-0.184099	70	-0.132566	408	113	451	1.94156	-1.94156	430	10.8649	-10.8649	96	17315	-0.767985	36	107.584	-0.00477178	63	625	982.5	0.341858	1320.5	0.488893	245	2030	BCC	SSP2 4.5 2030 BCC
Chaetodipus lineatus	Rodentia	Granivore	Semifossorial	Very small	412.5	-0.326531	378	790.5	1531	992	-0.352057	389	-0.44547	237	-0.0374689	90	626	479	1.64258	-1.64258	295	28.6583	-28.6583	246	410	-0.413306	13	187.994	-0.18951	403	957	2373.5	0.825852	2226.5	0.824324	245	2030	BCC	SSP2 4.5 2030 BCC
Chaetodipus nelsoni	Rodentia	Granivore	Semifossorial	Very small	274.5	-0.0681633	252	526.5	25639	24680	-0.037404	203	-0.308679	131	-0.0811026	239	334	442	1.73054	-1.73054	346	33.6738	-33.6738	271	23401	-0.948177	53	64.3959	-0.00260923	35	705	1565.5	0.544711	1673.5	0.619585	245	2030	BCC	SSP2 4.5 2030 BCC
Chaetodipus penicillatus	Rodentia	Granivore	Semifossorial	Very small	277.5	0.085373	113	390.5	21886	25380	0.159645	61	-0.155474	58	-0.108326	338	119	399	1.89252	-1.89252	420	15.4011	-15.4011	139	16574	-0.653034	26	81.5485	-0.0032131	40	625	1134.5	0.394746	1414.5	0.523695	245	2030	BCC	SSP2 4.5 2030 BCC
Chaetodipus pernix	Rodentia	Granivore	Semifossorial	Very small	384	0.417249	28	412	6574	9143	0.390782	20	-0.333232	151	-0.188548	440	171	460	1.68417	-1.68417	317	25.9295	-25.9295	225	29074	-3.17992	193	616.153	-0.0673907	342	1077	1660	0.577592	1949	0.721585	245	2030	BCC	SSP2 4.5 2030 BCC
Chaetodipus rudinoris	Rodentia	Granivore	Semifossorial	Small	301	0.0277684	156	457	7270	7724	0.0624484	117	-0.10446	37	-0.101474	315	154	432	1.76781	-1.76781	361	0.690661	-0.690661	7	4058	-0.525375	17	333.178	-0.0431355	286	671	1282	0.446068	1560	0.577564	245	2030	BCC	SSP2 4.5 2030 BCC
Chaetodipus spinatus	Rodentia	Granivore	Semifossorial	Small	374	0.00995208	169	543	6322	6366	0.00695982	162	-0.071137	16	-0.0708351	186	178	348	1.71068	-1.71068	332	0.104152	-0.104152	2	1301	-0.204367	7	411.194	-0.0645922	339	680	1401	0.487474	1571	0.581636	245	2030	BCC	SSP2 4.5 2030 BCC
Chiroderma salvini	Chiroptera	Frugivore	Volant	Small	28	-0.0347869	229	257	20612	18509	-0.102028	256	-0.452283	250	-0.083778	248	506	504	1.55011	-1.55011	160	2.11582	-2.11582	19	102259	-5.52483	278	414.613	-0.0224006	205	662	1425	0.495825	1423	0.526842	245	2030	BCC	SSP2 4.5 2030 BCC
Chiroderma villosum	Chiroptera	Frugivore	Volant	Small	42	-0.0609339	246	288	12972	11322	-0.127197	278	-0.461574	263	-0.0643564	161	541	439	1.51067	-1.51067	64	-98.7303	-98.7303	400	100657	-8.89039	397	620.106	-0.05477	322	1183	2012	0.70007	1910	0.707146	245	2030	BCC	SSP2 4.5 2030 BCC
Chironectes minimus	Didelphimorphia	Piscivore	Semiaquatic	Medium	127	-0.588391	434	561	4041	1910	-0.527345	436	-0.545724	383	-0.0163086	36	819	472	1.55295	-1.55295	180	-117.786	-117.786	425	8391	-4.39319	235	67.3351	-0.035254	254	1094	2474	0.860821	2127	0.787486	245	2030	BCC	SSP2 4.5 2030 BCC
Choeroniscus godmani	Chiroptera	Nectarivore	Volant	Very small	125	-0.319703	373	498	5866	4327	-0.262359	349	-0.485897	308	-0.0607866	147	657	496	1.52137	-1.52137	94	-76.2181	-76.2181	357	33317	-7.69979	358	433.917	-0.100281	371	1180	2335	0.812457	2174	0.804887	245	2030	BCC	SSP2 4.5 2030 BCC
Choeronycteris mexicana	Chiroptera	Nectarivore	Volant	Very small	293.5	0.0467785	142	435.5	29520	29542	0.000745257	169	-0.446458	240	-0.0844334	249	409	418	1.59671	-1.59671	266	12.1622	-12.1622	105	110857	-3.75252	216	228.682	-0.00774091	100	687	1531.5	0.532881	1540.5	0.570344	245	2030	BCC	SSP2 4.5 2030 BCC
Chrotopterus auritus	Chiroptera	Carnivorous	Volant	Small	28	0.316138	43	71	7033	7150	0.0166359	149	-0.458659	259	-0.0805966	233	408	382	1.51428	-1.51428	72	-94.5848	-94.5848	386	54934	-7.68308	357	680.6	-0.0951888	366	1181	1660	0.577592	1634	0.604961	245	2030	BCC	SSP2 4.5 2030 BCC
Coendou mexicanus	Rodentia	Frugivore herbivore	Arboreal	Medium-large	249.5	0.0942127	106	355.5	13093	13251	0.0120675	153	-0.509405	344	-0.0701079	181	497	334	1.50367	-1.50367	52	-97.091	-97.091	395	125295	-9.45551	416	578.968	-0.0436924	287	1150	2002.5	0.696764	1839.5	0.681044	245	2030	BCC	SSP2 4.5 2030 BCC
Conepatus leuconotus	Carnivora	Insectivore omnivorous	Terrestrial	Medium-large	116.5	0.0491925	138	254.5	36585	36824	0.00653273	163	-0.454685	253	-0.110599	345	416	508	1.58097	-1.58097	256	13.2926	-13.2926	118	167629	-4.55217	240	339.25	-0.00921274	120	734	1404.5	0.488692	1496.5	0.554054	245	2030	BCC	SSP2 4.5 2030 BCC
Conepatus semistriatus	Carnivora	Frugivore omivore	Terrestrial	Medium-large	239.5	0.114471	94	333.5	3459	1875	-0.457936	417	-0.306966	128	-0.0545522	125	545	542	1.48105	-1.48105	20	-93.3558	-93.3558	384	13464	-7.1808	340	1133.06	-0.604299	429	1173	2051.5	0.713814	2048.5	0.758423	245	2030	BCC	SSP2 4.5 2030 BCC
Corynorhinus mexicanus	Chiroptera	Aerial insectivore	Volant	Very small	378	-0.0928009	270	648	26274	21459	-0.183261	317	-0.400669	193	-0.0709037	187	510	504	1.64782	-1.64782	298	13.5586	-13.5586	120	53587	-2.49718	161	135.385	-0.00630899	84	663	1821	0.633612	1815	0.671973	245	2030	BCC	SSP2 4.5 2030 BCC
Corynorhinus townsendii	Chiroptera	Aerial insectivore	Volant	Very small	122	-0.133661	297	419	41216	36644	-0.110928	262	-0.322114	145	-0.0780617	223	407	485	1.7065	-1.7065	328	23.0128	-23.0128	203	65109	-1.7768	108	103.696	-0.00282981	39	678	1504	0.523312	1582	0.585709	245	2030	BCC	SSP2 4.5 2030 BCC
Cratogeomys castanops	Rodentia	Herbivore grazer	Fossorial	Medium	219	-0.116723	287	506	25930	24342	-0.0612418	229	-0.262397	98	-0.068231	170	327	399	1.78424	-1.78424	376	26.9587	-26.9587	234	16439	-0.675335	29	58.3925	-0.00239884	33	672	1505	0.52366	1577	0.583858	245	2030	BCC	SSP2 4.5 2030 BCC
Cratogeomys fulvescens	Rodentia	Herbivore grazer	Fossorial	Medium	380	-0.1875	328	708	289	170	-0.411765	408	-0.824767	448	-0.0773581	219	856	627	1.56773	-1.56773	223	-19.8765	-19.8765	177	648	-3.81176	219	0	0	8	627	2191	0.762352	1962	0.726398	245	2030	BCC	SSP2 4.5 2030 BCC
Cratogeomys fumosus	Rodentia	Herbivore grazer	Fossorial	Medium	306	-0.122731	293	599	9285	7733	-0.167151	301	-0.579883	410	-0.113117	350	711	651	1.56005	-1.56005	200	4.06958	-4.06958	40	35310	-4.56615	241	118.334	-0.0153025	159	640	1950	0.678497	1890	0.699741	245	2030	BCC	SSP2 4.5 2030 BCC
Cratogeomys goldmani	Rodentia	Herbivore grazer	Fossorial	Medium	325	-0.0238095	214	539	12397	11823	-0.0463015	213	-0.317866	141	-0.0591551	141	354	354	1.68457	-1.68457	318	34.1863	-34.1863	275	5220	-0.441512	16	90.6919	-0.0076708	98	707	1600	0.556715	1600	0.592373	245	2030	BCC	SSP2 4.5 2030 BCC
Cratogeomys gymnurus	Rodentia	Herbivore grazer	Fossorial	Medium	342.5	-0.012959	203	545.5	4074	4014	-0.0147275	180	-0.568992	404	-0.129081	402	584	582	1.5549	-1.5549	184	29.5054	-29.5054	251	25816	-6.43149	311	181.734	-0.045275	293	1039	2168.5	0.754523	2166.5	0.80211	245	2030	BCC	SSP2 4.5 2030 BCC
Cratogeomys merriami	Rodentia	Herbivore grazer	Fossorial	Medium	297	-0.169632	315	612	5781	4506	-0.22055	330	-0.628191	430	-0.0782257	224	760	554	1.56999	-1.56999	231	-31.4648	-31.4648	263	11416	-2.53351	164	35.8344	-0.00795261	102	760	2132	0.741823	1926	0.713069	245	2030	BCC	SSP2 4.5 2030 BCC
Cratogeomys perotensis	Rodentia	Herbivore grazer	Fossorial	Medium	380	-0.207547	337	717	1161	827	-0.287683	361	-0.772334	446	-0.0539927	123	807	484	1.57008	-1.57008	232	-19.5747	-19.5747	173	1664	-2.01209	126	1.60822	-0.00194465	28	559	2083	0.724774	1760	0.651611	245	2030	BCC	SSP2 4.5 2030 BCC
Cratogeomys planiceps	Rodentia	Herbivore grazer	Fossorial	Medium	380	0.0457516	143	523	675	692	0.0251852	144	-0.671093	442	-0.0900218	271	586	415	1.56842	-1.56842	226	-4.98385	-4.98385	46	1821	-2.6315	168	15.896	-0.022971	212	652	1761	0.612735	1590	0.588671	245	2030	BCC	SSP2 4.5 2030 BCC
Cryptotis alticola	Eulipotyphla	Insectivore under canopy	Semifossorial	Very small	415	-0.174194	317	732	2648	1781	-0.327417	384	-0.637564	435	-0.0702536	182	819	566	1.56752	-1.56752	222	-7.15979	-7.15979	68	4014	-2.25379	147	35.3622	-0.0198552	192	629	2180	0.758525	1927	0.713439	245	2030	BCC	SSP2 4.5 2030 BCC
Cryptotis goldmani	Eulipotyphla	Insectivore under canopy	Semifossorial	Very small	306	-0.222985	342	648	4572	3264	-0.286089	359	-0.437148	229	-0.0442823	98	588	457	1.52435	-1.52435	100	-36.9944	-36.9944	283	16385	-5.01991	260	267.635	-0.081996	357	1000	2236	0.77801	2105	0.779341	245	2030	BCC	SSP2 4.5 2030 BCC
Cryptotis goodwini	Eulipotyphla	Insectivore under canopy	Semifossorial	Small	252	-0.756098	445	697	243	55	-0.773663	448	-0.277902	109	0	4.5	557	452.5	1.54539	-1.54539	145	-64.7273	-64.7273	337	82	-1.49091	89	90.9091	-1.65289	443	1014	2268	0.789144	2163.5	0.801	245	2030	BCC	SSP2 4.5 2030 BCC
Cryptotis magna	Eulipotyphla	Insectivore under canopy	Semifossorial	Very small	417.5	-0.361022	386	803.5	1930	961	-0.502073	427	-0.481585	297	-0.0138387	33	724	460	1.56313	-1.56313	207	-44.4152	-44.4152	303	2014	-2.09573	134	38.3559	-0.0399125	271	915	2442.5	0.849861	2178.5	0.806553	245	2030	BCC	SSP2 4.5 2030 BCC
Cryptotis mayensis	Eulipotyphla	Insectivore under canopy	Semifossorial	Small	303	-0.0282187	218	521	6951	6326	-0.0899151	249	-0.370862	171	-0.142387	421	420	670	1.48348	-1.48348	22	-96.0071	-96.0071	393	72326	-11.4331	446	1091.52	-0.172545	399	1260	2201	0.765832	2451	0.907442	245	2030	BCC	SSP2 4.5 2030 BCC
Cryptotis merriami	Eulipotyphla	Insectivore under canopy	Semifossorial	Small	206.5	-0.567568	430	636.5	755	509	-0.325828	383	-0.29711	120	-0.00909455	22	503	405	1.55049	-1.55049	164	-65.3065	-65.3065	339	1823	-3.58153	207	115.815	-0.227535	414	1124	2263.5	0.787578	2165.5	0.80174	245	2030	BCC	SSP2 4.5 2030 BCC
Cryptotis mexicana	Eulipotyphla	Insectivore under canopy	Semifossorial	Very small	357	-0.257042	359	716	4250	3299	-0.223765	332	-0.488969	316	-0.0219936	51	648	383	1.5634	-1.5634	208	-51.9252	-51.9252	317	10426	-3.16035	192	130.915	-0.0396834	269	986	2350	0.817676	2085	0.771936	245	2030	BCC	SSP2 4.5 2030 BCC
Cryptotis obscura	Eulipotyphla	Insectivore under canopy	Semifossorial	Very small	393	-0.0924855	269	662	3080	2902	-0.0577922	224	-0.404862	194	-0.0264536	64	418	288	1.61991	-1.61991	285	-4.75095	-4.75095	43	2644	-0.911096	48	136.265	-0.0469554	303	679	1759	0.612039	1629	0.60311	245	2030	BCC	SSP2 4.5 2030 BCC
Cryptotis parva	Eulipotyphla	Insectivore under canopy	Semifossorial	Very small	71	-0.131616	296	367	18499	13647	-0.262284	348	-0.508539	343	-0.060516	145	691	493	1.56239	-1.56239	205	-18.8807	-18.8807	166	52009	-3.81102	218	247.959	-0.0181695	184	773	1831	0.637091	1633	0.604591	245	2030	BCC	SSP2 4.5 2030 BCC
Cryptotis peregrina	Eulipotyphla	Insectivore under canopy	Semifossorial	Very small	428	0.282051	47	475	749	590	-0.212283	325	-0.653221	438	-0.158053	425	763	750	1.56221	-1.56221	204	-3.0839	-3.0839	30	887	-1.50339	90	96.0339	-0.162769	396	720	1958	0.68128	1945	0.720104	245	2030	BCC	SSP2 4.5 2030 BCC
Cryptotis phillipsii	Eulipotyphla	Insectivore under canopy	Semifossorial	Very small	433	-0.47541	416	849	1102	543	-0.50726	428	-0.29137	116	-0.0030327	12	544	440	1.50008	-1.50008	40	-30.546	-30.546	256	1605	-2.9558	187	855.746	-1.57596	442	925	2318	0.806541	2214	0.819696	245	2030	BCC	SSP2 4.5 2030 BCC
Cryptotis tropicalis	Eulipotyphla	Insectivore under canopy	Semifossorial	Very small	362	-0.505929	424	786	1163	550	-0.527085	435	-0.486046	309	-0.0149973	35	744	470	1.52943	-1.52943	117	-99.7327	-99.7327	402	2212	-4.02182	224	164.491	-0.299074	422	1165	2695	0.937717	2421	0.896335	245	2030	BCC	SSP2 4.5 2030 BCC
Cuniculus paca	Rodentia	Frugivore granivore	Terrestrial	Medium-large	153.5	-0.112127	285	438.5	12598	11508	-0.0865217	244	-0.418673	204	-0.0808802	235	448	479	1.51315	-1.51315	70	-108.766	-108.766	416	106163	-9.22515	407	685.152	-0.059537	333	1226	2112.5	0.735038	2143.5	0.793595	245	2030	BCC	SSP2 4.5 2030 BCC
Cyclopes didactylus	Pilosa	Myrmecophage	Arboreal	Medium	284	0.733232	15	299	5054	8077	0.59814	10	-0.599093	418	-0.0929518	283	428	293	1.54155	-1.54155	137	-122.378	-122.378	428	84029	-10.4035	436	324.348	-0.040157	272	1273	2000	0.695894	1865	0.690485	245	2030	BCC	SSP2 4.5 2030 BCC
Cynomops mexicanus	Chiroptera	Insectivore	Volant	Medium	266	-0.0282486	219	485	8630	7330	-0.150637	293	-0.463662	267	-0.0808703	234	560	527	1.50404	-1.50404	53	-26.9735	-26.9735	236	66770	-9.10914	404	529.754	-0.0722721	349	1042	2087	0.726166	2054	0.760459	245	2030	BCC	SSP2 4.5 2030 BCC
Cynomys ludovicianus	Rodentia	Herbivore grazer	Semifossorial	Medium	398	0.711538	16	414	6397	7038	0.100203	87	-0.0977523	32	-0.0750621	208	119	295	2.02687	-2.02687	440	14.7655	-14.7655	131	5779	-0.821114	41	41.3427	-0.00587421	81	693	1226	0.426583	1402	0.519067	245	2030	BCC	SSP2 4.5 2030 BCC
Cynomys mexicanus	Rodentia	Herbivore grazer	Semifossorial	Medium	431.5	-0.471545	413	844.5	1812	1325	-0.268764	353	-0.141946	51	-0.0320942	78	404	431	1.74337	-1.74337	355	21.7758	-21.7758	194	700	-0.528302	18	125.517	-0.0947298	364	931	2179.5	0.758351	2206.5	0.81692	245	2030	BCC	SSP2 4.5 2030 BCC
Dasyprocta mexicana	Rodentia	Frugivore granivore	Terrestrial	Medium-large	410.5	-0.508235	425	835.5	5000	3206	-0.3588	393	-0.558884	392	-0.0225322	55	785	448	1.55982	-1.55982	199	-105.648	-105.648	413	16383	-5.11011	262	152.327	-0.0475131	306	1180	2800.5	0.974426	2463.5	0.91207	245	2030	BCC	SSP2 4.5 2030 BCC
Dasyprocta punctata	Rodentia	Frugivore granivore	Terrestrial	Medium-large	198.5	-0.0826855	260	458.5	6592	5663	-0.140928	287	-0.274314	106	-0.125815	394	393	681	1.4544	-1.4544	11	-95.8558	-95.8558	392	52912	-9.34346	412	1094.73	-0.193312	404	1219	2070.5	0.720424	2358.5	0.873195	245	2030	BCC	SSP2 4.5 2030 BCC
Dasypus novemcinctus	Cingulata	Insectivore omnivorous	Semifossorial	Medium-large	195.5	0.021843	161	356.5	34464	33848	-0.0178737	185	-0.49009	318	-0.108026	337	503	522	1.5303	-1.5303	119	-39.7953	-39.7953	290	245693	-7.25872	342	571.383	-0.0168808	174	925	1784.5	0.620912	1803.5	0.667716	245	2030	BCC	SSP2 4.5 2030 BCC
Dermanura azteca	Chiroptera	Frugivore	Volant	Small	84	-0.149413	305	389	20008	15716	-0.214514	326	-0.426646	210	-0.0535132	121	536	447	1.5687	-1.5687	229	-11.53	-11.53	102	64031	-4.07426	227	243.864	-0.0155169	161	719	1644	0.572025	1555	0.575713	245	2030	BCC	SSP2 4.5 2030 BCC
Dermanura phaeotis	Chiroptera	Frugivore	Volant	Very small	22.5	0.0235332	160	182.5	22370	23864	0.0667859	115	-0.469513	275	-0.0972396	295	390	410	1.50827	-1.50827	58	-68.7529	-68.7529	347	216032	-9.05263	400	594.474	-0.0249109	224	1029	1601.5	0.557237	1621.5	0.600333	245	2030	BCC	SSP2 4.5 2030 BCC
Dermanura tolteca	Chiroptera	Frugivore	Volant	Very small	66.5	-0.0293909	220	286.5	26085	24775	-0.0502204	217	-0.506938	341	-0.0809233	237	558	454	1.5426	-1.5426	142	-15.2094	-15.2094	135	151199	-6.10289	298	388.8	-0.0156932	166	741	1585.5	0.55167	1481.5	0.548501	245	2030	BCC	SSP2 4.5 2030 BCC
Dermanura watsoni	Chiroptera	Frugivore	Volant	Very small	99.5	-0.18209	325	424.5	6046	4904	-0.188885	318	-0.604481	421	-0.0303648	73	739	391	1.55132	-1.55132	167	-135.549	-135.549	439	37924	-7.73328	361	84.8287	-0.0172979	179	1146	2309.5	0.803584	1961.5	0.726213	245	2030	BCC	SSP2 4.5 2030 BCC
Desmodus rotundus	Chiroptera	Sanguinivore	Volant	Small	79.5	0.155089	71	150.5	35426	39445	0.113448	82	-0.483376	304	-0.106354	329	386	411	1.54094	-1.54094	136	-32.1678	-32.1678	268	275170	-6.97604	334	502.84	-0.0127479	142	880	1416.5	0.492867	1441.5	0.533691	245	2030	BCC	SSP2 4.5 2030 BCC
Diaemus youngi	Chiroptera	Sanguinivore	Volant	Small	101	0.13506	80	181	7654	11484	0.500392	14	-0.649421	437	-0.0926997	282	451	296	1.57887	-1.57887	252	-64.4762	-64.4762	336	71211	-6.20089	302	502.468	-0.0437537	288	1178	1810	0.629784	1655	0.612736	245	2030	BCC	SSP2 4.5 2030 BCC
Diclidurus albus	Chiroptera	Aerial insectivore	Volant	Small	242	0.039823	148	390	10406	11800	0.133961	69	-0.578268	407	-0.0887896	265	476	334	1.50224	-1.50224	48	-70.8861	-70.8861	350	86485	-7.32924	343	552.063	-0.046785	301	1042	1908	0.663883	1766	0.653832	245	2030	BCC	SSP2 4.5 2030 BCC
Dicotyles tajacu	Artiodactyla	Frugivore herbivore	Terrestrial	Large	92.5	0.0574299	129	221.5	40271	41661	0.0345162	133	-0.441275	235	-0.0892351	268	368	401	1.58963	-1.58963	262	-27.8157	-27.8157	242	246893	-5.92624	293	484.064	-0.0116191	135	932	1521.5	0.529402	1554.5	0.575528	245	2030	BCC	SSP2 4.5 2030 BCC
Didelphis marsupialis	Didelphimorphia	Frugivore omivore	Semiarboreal	Medium-large	13	-0.0377419	232	245	21724	21270	-0.0208985	188	-0.521811	361	-0.091623	277	549	465	1.52689	-1.52689	109	-76.9777	-76.9777	358	172585	-8.11401	374	593.444	-0.0279005	235	1076	1870	0.650661	1786	0.661237	245	2030	BCC	SSP2 4.5 2030 BCC
Didelphis virginiana	Didelphimorphia	Frugivore omivore	Semiarboreal	Medium-large	33	0.142634	76	109	30844	35125	0.138795	66	-0.493457	325	-0.12382	386	391	452	1.56565	-1.56565	215	-22.975	-22.975	202	240971	-6.86038	327	523.087	-0.0148921	153	897	1397	0.486082	1458	0.5398	245	2030	BCC	SSP2 4.5 2030 BCC
Diphylla ecaudata	Chiroptera	Sanguinivore	Volant	Small	49	-0.137255	299	348	13695	12290	-0.102592	257	-0.455103	254	-0.0794403	229	511	486	1.52923	-1.52923	116	-88.5152	-88.5152	376	104669	-8.5166	392	660.055	-0.0537067	320	1204	2063	0.717815	2038	0.754535	245	2030	BCC	SSP2 4.5 2030 BCC
Dipodomys agilis	Rodentia	Granivore	Semifossorial	Small	321	-0.055002	243	564	6039	5714	-0.0538169	223	-0.0843579	26	-0.0700033	180	249	403	1.70888	-1.70888	330	1.7911	-1.7911	17	6885	-1.20494	74	372.133	-0.0651266	340	761	1574	0.547669	1728	0.639763	245	2030	BCC	SSP2 4.5 2030 BCC
Dipodomys compactus	Rodentia	Granivore	Semifossorial	Small	244	0.762887	13	257	579	1168	1.01727	4	-0.710939	444	-0.243198	449	448	453	1.69952	-1.69952	325	2.40503	-2.40503	24	1546	-1.32363	80	1024.48	-0.877121	433	862	1567	0.545233	1572	0.582007	245	2030	BCC	SSP2 4.5 2030 BCC
Dipodomys deserti	Rodentia	Granivore	Semifossorial	Small	273	-0.85103	449	722	1988	816	-0.589537	444	-0.118768	43	-0.123971	387	487	831	2.03666	-2.03666	443	3.04621	-3.04621	29	830	-1.01716	60	13.4804	-0.0165201	172	704	1913	0.665623	2257	0.835616	245	2030	BCC	SSP2 4.5 2030 BCC
Dipodomys gravipes	Rodentia	Granivore	Semifossorial	Small	443.5	-0.484848	420	863.5	368	231	-0.372283	398	-0.20227	74	-0.137689	415	472	813	1.80785	-1.80785	382	7.22477	-7.22477	70	268	-1.16017	71	0	0	8	531	1866.5	0.649443	2207.5	0.81729	245	2030	BCC	SSP2 4.5 2030 BCC
Dipodomys merriami	Rodentia	Granivore	Semifossorial	Small	162	0.0496224	137	299	38570	39917	0.0349235	132	-0.239725	90	-0.0889904	267	222	399	1.7835	-1.7835	374	23.1455	-23.1455	204	39087	-0.979207	58	128.613	-0.00322202	41	677	1198	0.416841	1375	0.509071	245	2030	BCC	SSP2 4.5 2030 BCC
Dipodomys nelsoni	Rodentia	Granivore	Semifossorial	Small	313	-0.360228	385	698	15442	12674	-0.179251	312	-0.173402	66	-0.054938	126	378	438	1.77984	-1.77984	371	30.3123	-30.3123	254	7704	-0.607859	23	30.0789	-0.00237328	31	679	1755	0.610647	1815	0.671973	245	2030	BCC	SSP2 4.5 2030 BCC
Dipodomys ordii	Rodentia	Granivore	Semifossorial	Small	198.5	0.112573	95	293.5	33541	34389	0.0252825	143	-0.226869	86	-0.0691569	173	229	316	1.8218	-1.8218	391	27.2059	-27.2059	239	27329	-0.794702	38	48.8639	-0.00142092	24	692	1214.5	0.422582	1301.5	0.481859	245	2030	BCC	SSP2 4.5 2030 BCC
Dipodomys phillipsii	Rodentia	Granivore	Semifossorial	Small	279	-0.0275808	217	496	13401	13548	0.0109693	154	-0.529841	365	-0.0995429	302	519	456	1.6065	-1.6065	274	32.0587	-32.0587	267	17567	-1.29665	78	69.6206	-0.00513881	70	689	1704	0.592902	1641	0.607553	245	2030	BCC	SSP2 4.5 2030 BCC
Dipodomys simulans	Rodentia	Granivore	Semifossorial	Small	330	-0.0234944	213	543	8592	7940	-0.0758845	239	-0.100927	35	-0.0939795	287	274	526	1.75008	-1.75008	358	1.43077	-1.43077	12	8623	-1.08602	66	347.762	-0.0437987	289	725	1542	0.536534	1794	0.664198	245	2030	BCC	SSP2 4.5 2030 BCC
Dipodomys spectabilis	Rodentia	Granivore	Semifossorial	Small	368	0.219739	53	421	23833	22671	-0.0487559	216	-0.228305	87	-0.069736	176	303	392	1.84403	-1.84403	402	29.2341	-29.2341	249	13599	-0.599841	21	42.924	-0.00189334	27	699	1423	0.495129	1512	0.559793	245	2030	BCC	SSP2 4.5 2030 BCC
Eira barbara	Carnivora	Carnivorous ominivorous	Semiarboreal	Medium-large	142.5	0.293919	45	187.5	7318	6944	-0.0511069	221	-0.586224	412	-0.0534058	120	633	341	1.52701	-1.52701	110	-89.8446	-89.8446	377	47113	-6.78471	324	385.324	-0.0554902	325	1136	1956.5	0.680759	1664.5	0.616253	245	2030	BCC	SSP2 4.5 2030 BCC
Enchisthenes hartii	Chiroptera	Frugivore	Volant	Very small	60	-0.142606	303	363	7292	5690	-0.219693	329	-0.480905	296	-0.031849	77	625	406	1.52794	-1.52794	113	-47.0653	-47.0653	307	32120	-5.64499	283	420.566	-0.0739132	354	1057	2045	0.711552	1826	0.676046	245	2030	BCC	SSP2 4.5 2030 BCC
Eptesicus brasiliensis	Chiroptera	Aerial insectivore	Volant	Very small	36	-0.0306346	223	259	5883	6358	0.0807411	104	-0.494313	327	-0.106661	330	431	434	1.52687	-1.52687	108	-24.8203	-24.8203	214	43381	-6.82306	325	291.246	-0.0458078	295	942	1632	0.56785	1635	0.605331	245	2030	BCC	SSP2 4.5 2030 BCC
Eptesicus furinalis	Chiroptera	Aerial insectivore	Volant	Very small	88.5	0.0907975	109	197.5	12627	13012	0.0304902	135	-0.542753	379	-0.0998307	306	514	441	1.51459	-1.51459	74	-78.5213	-78.5213	361	123602	-9.49908	421	680.955	-0.0523328	318	1174	1885.5	0.656054	1812.5	0.671048	245	2030	BCC	SSP2 4.5 2030 BCC
Eptesicus fuscus	Chiroptera	Aerial insectivore	Volant	Very small	24	-0.0616312	247	271	52093	44329	-0.149041	292	-0.308786	133	-0.069859	177	425	469	1.675	-1.675	310	16.3522	-16.3522	147	105025	-2.36922	156	211.64	-0.00477429	64	677	1373	0.477731	1417	0.524621	245	2030	BCC	SSP2 4.5 2030 BCC
Erethizon dorsatum	Rodentia	Herbivore browser	Semiarboreal	Medium-large	219	0.507857	23	242	19484	23987	0.231113	39	-0.272857	105	-0.0770949	217	144	256	1.8326	-1.8326	398	25.8463	-25.8463	223	26637	-1.11048	68	79.9608	-0.00333351	42	731	1117	0.388657	1229	0.455017	245	2030	BCC	SSP2 4.5 2030 BCC
Euderma maculatum	Chiroptera	Aerial insectivore	Volant	Very small	192	-0.169261	314	506	3862	2673	-0.307872	377	-0.160593	62	-0.107603	333	439	710	1.85055	-1.85055	404	27.0117	-27.0117	237	7066	-2.64347	169	155.608	-0.0582147	329	1139	2084	0.725122	2355	0.871899	245	2030	BCC	SSP2 4.5 2030 BCC
Eumops auripendulus	Chiroptera	Aerial insectivore	Volant	Small	45.5	-0.190998	329	374.5	6033	5252	-0.129455	280	-0.468231	274	-0.0305832	74	554	354	1.4878	-1.4878	27	-100.284	-100.284	403	27993	-5.32997	269	605.434	-0.115277	379	1078	2006.5	0.698156	1806.5	0.668826	245	2030	BCC	SSP2 4.5 2030 BCC
Eumops bonariensis	Chiroptera	Aerial insectivore	Volant	Small	142.5	0.289835	46	188.5	6044	10647	0.761582	6	-0.437705	230	-0.111568	347	236	353	1.48616	-1.48616	24	-99.2617	-99.2617	401	113847	-10.6929	440	630.654	-0.059233	332	1197	1621.5	0.564196	1738.5	0.64365	245	2030	BCC	SSP2 4.5 2030 BCC
Eumops nanus	Chiroptera	Aerial insectivore	Volant	Small	49	1.29949	6	55	1153	2078	0.802255	5	-0.482493	299	-0.118889	371	304	376	1.50356	-1.50356	50	-117.377	-117.377	424	19680	-9.47064	417	419.75	-0.201997	408	1299	1658	0.576896	1730	0.640504	245	2030	BCC	SSP2 4.5 2030 BCC
Eumops perotis	Chiroptera	Aerial insectivore	Volant	Small	190	0.203881	56	246	30278	33959	0.121573	77	-0.326342	148	-0.0933125	285	225	362	1.73426	-1.73426	348	21.2839	-21.2839	193	66374	-1.95453	124	194.902	-0.00573934	79	744	1215	0.422756	1352	0.500555	245	2030	BCC	SSP2 4.5 2030 BCC
Eumops underwoodi	Chiroptera	Aerial insectivore	Volant	Small	229	-0.031661	224	453	18944	18327	-0.0325697	198	-0.439565	233	-0.127778	398	431	596	1.54256	-1.54256	141	-7.05635	-7.05635	66	117739	-6.42435	309	533.098	-0.0290881	238	754	1638	0.569937	1803	0.667531	245	2030	BCC	SSP2 4.5 2030 BCC
Galictis vittata	Carnivora	Carnivorous	Terrestrial	Medium-large	185	-0.1	278	463	8697	8307	-0.044843	210	-0.52105	359	-0.0378419	93	569	303	1.52114	-1.52114	93	-121.335	-121.335	427	69297	-8.342	384	390.868	-0.0470528	304	1208	2240	0.779402	1974	0.73084	245	2030	BCC	SSP2 4.5 2030 BCC
Geomys arenarius	Rodentia	Herbivore grazer	Fossorial	Medium	371	1.26804	7	378	1984	4158	1.09577	3	-0.134807	50	-0.105179	325	53	328	2.06169	-2.06169	445	15.9937	-15.9937	142	1502	-0.361231	9	0.2405	-5.78403e-05	16	612	1043	0.362909	1318	0.487967	245	2030	BCC	SSP2 4.5 2030 BCC
Geomys personatus	Rodentia	Herbivore grazer	Fossorial	Medium	353	0.189189	60	413	1508	1552	0.0291777	137	-0.548346	384	-0.214354	444	521	581	1.8524	-1.8524	406	13.895	-13.895	122	907	-0.584407	19	405.831	-0.261489	417	964	1898	0.660404	1958	0.724917	245	2030	BCC	SSP2 4.5 2030 BCC
Geomys tropicalis	Rodentia	Herbivore grazer	Fossorial	Medium	438.5	0	186.5	625	115	113	-0.0173913	183	-0.893572	449	-0.205919	443	632	626	1.51009	-1.51009	63	10.0708	-10.0708	90	266	-2.35398	152	454.159	-4.01911	447	752	2009	0.699026	2003	0.741577	245	2030	BCC	SSP2 4.5 2030 BCC
Glaucomys volans	Rodentia	Frugivore omivore	Semiarboreal	Small	188	-0.180774	321	509	25550	21008	-0.177769	311	-0.51223	349	-0.0775256	220	660	531	1.55664	-1.55664	192	-22.261	-22.261	199	104761	-4.98672	257	255.611	-0.0121673	138	786	1955	0.680237	1826	0.676046	245	2030	BCC	SSP2 4.5 2030 BCC
Glossophaga commissarisi	Chiroptera	Nectarivore	Volant	Very small	42	-0.0645897	249	291	12917	12268	-0.0502439	218	-0.487074	312	-0.082825	245	530	463	1.51973	-1.51973	86	-34.0075	-34.0075	273	94551	-7.70712	359	512.221	-0.0417526	277	995	1816	0.631872	1749	0.647538	245	2030	BCC	SSP2 4.5 2030 BCC
Glossophaga leachii	Chiroptera	Nectarivore	Volant	Very small	16.5	0.0329201	151	167.5	24643	24999	0.0144463	151	-0.495651	329	-0.11988	376	480	527	1.54336	-1.54336	143	-31.2025	-31.2025	260	190147	-7.60618	352	516.589	-0.0206644	196	951	1598.5	0.556193	1645.5	0.609219	245	2030	BCC	SSP2 4.5 2030 BCC
Glossophaga morenoi	Chiroptera	Nectarivore	Volant	Very small	172.5	-0.0884719	266	438.5	10558	10111	-0.0423376	207	-0.490617	320	-0.0908435	274	527	481	1.51712	-1.51712	79	-30.7406	-30.7406	258	90573	-8.95787	399	375.139	-0.0371021	258	994	1959.5	0.681802	1913.5	0.708441	245	2030	BCC	SSP2 4.5 2030 BCC
Glossophaga soricina	Chiroptera	Nectarivore	Volant	Very small	75.5	0.0934643	108	183.5	29263	31835	0.0878926	99	-0.487587	314	-0.115837	357	413	456	1.55152	-1.55152	172	-37.3292	-37.3292	284	244173	-7.66995	355	541.034	-0.0169949	175	986	1582.5	0.550626	1625.5	0.601814	245	2030	BCC	SSP2 4.5 2030 BCC
Glyphonycteris sylvestris	Chiroptera	Insectivore under canopy	Volant	Very small	156	0.0625698	126	282	6158	6645	0.0790841	105	-0.467932	273	-0.0742362	203	378	308	1.52199	-1.52199	96	-26.5827	-26.5827	230	55308	-8.32325	382	682.069	-0.102644	373	1081	1741	0.605776	1671	0.61866	245	2030	BCC	SSP2 4.5 2030 BCC
Habromys lophurus	Rodentia	Granivore	Arboreal	Small	386	-0.363636	388	774	273	205	-0.249084	341	-0.551066	388	-0.00410595	14	729	355	1.56629	-1.56629	220	-84.178	-84.178	369	678	-3.30732	196	0	0	8	793	2296	0.798887	1922	0.711588	245	2030	BCC	SSP2 4.5 2030 BCC
Habromys simulatus	Rodentia	Granivore	Arboreal	Very small	426	-0.238636	353	779	2330	1245	-0.465665	419	-0.664481	441	-0.0184582	41	860	460	1.56057	-1.56057	201	-41.0571	-41.0571	295	2689	-2.15984	139	227.791	-0.182965	401	1036	2675	0.930759	2275	0.842281	245	2030	BCC	SSP2 4.5 2030 BCC
Herpailurus yagouaroundi	Carnivora	Carnivorous	Semiarboreal	Medium-large	233	-0.0103459	199	432	25900	25979	0.00305019	165	-0.5185	357	-0.0848184	250	522	415	1.53126	-1.53126	122	-58.0559	-58.0559	329	205270	-7.90138	365	470.042	-0.0180932	183	999	1953	0.679541	1846	0.683451	245	2030	BCC	SSP2 4.5 2030 BCC
Heteromys desmarestianus	Rodentia	Frugivore granivore	Semifossorial	Small	165	-0.313636	371	536	5931	3633	-0.387456	402	-0.499464	331	-0.027023	65	733	467	1.55136	-1.55136	169	-104.493	-104.493	407	21233	-5.84448	290	154.134	-0.0424262	280	1146	2415	0.840292	2149	0.795631	245	2030	BCC	SSP2 4.5 2030 BCC
Heteromys gaumeri	Rodentia	Frugivore granivore	Semifossorial	Small	325	-0.142361	302	627	4666	3353	-0.281397	356	-0.269748	103	-0.11312	351	459	707	1.44502	-1.44502	9	-91.5879	-91.5879	379	34845	-10.3922	435	1318.98	-0.393374	424	1247	2333	0.811761	2581	0.955572	245	2030	BCC	SSP2 4.5 2030 BCC
Heteromys irroratus	Rodentia	Granivore	Semifossorial	Small	123.5	0.0857421	111	234.5	29979	28908	-0.035725	200	-0.461384	262	-0.0786071	226	462	426	1.60166	-1.60166	272	19.5216	-19.5216	172	72287	-2.50059	162	234.561	-0.00811406	105	711	1407.5	0.489736	1371.5	0.507775	245	2030	BCC	SSP2 4.5 2030 BCC
Heteromys nelsoni	Rodentia	Frugivore granivore	Semifossorial	Small	438.5	0.846154	11	449.5	587	357	-0.391823	404	-0.519259	358	-0.0357938	85	762	489	1.55283	-1.55283	179	-87.9286	-87.9286	373	2466	-6.90756	330	0	0	8	890	2101.5	0.731211	1828.5	0.676971	245	2030	BCC	SSP2 4.5 2030 BCC
Heteromys pictus	Rodentia	Granivore	Semifossorial	Small	249.5	0.0241013	159	408.5	28586	30016	0.0500245	122	-0.473995	282	-0.113048	349	404	471	1.58358	-1.58358	259	-6.14052	-6.14052	62	172267	-5.73917	285	397.242	-0.0132343	145	751	1563.5	0.544015	1630.5	0.603665	245	2030	BCC	SSP2 4.5 2030 BCC
Heteromys salvini	Rodentia	Granivore	Semifossorial	Small	321	-0.0516129	240	561	2067	2188	0.0585389	118	-0.576958	405	-0.100515	307	523	425	1.48322	-1.48322	21	-35.724	-35.724	280	20854	-9.53108	422	579.31	-0.264767	418	1141	2225	0.774182	2127	0.787486	245	2030	BCC	SSP2 4.5 2030 BCC
Heteromys spectabilis	Rodentia	Granivore	Semifossorial	Small	431.5	0	186.5	618	1196	1134	-0.0518395	222	-0.410521	200	-0.167332	432	422	654	1.52487	-1.52487	103	-7.17448	-7.17448	69	13053	-11.5106	448	161.817	-0.142695	391	1011	2051	0.71364	2283	0.845243	245	2030	BCC	SSP2 4.5 2030 BCC
Hodomys alleni	Rodentia	Granivore	Arboreal	Medium	290	0.117747	92	382	6661	7027	0.0549467	120	-0.492144	323	-0.141156	420	443	540	1.50946	-1.50946	60	0.477279	-0.477279	6	64502	-9.17917	406	619.69	-0.088187	361	833	1658	0.576896	1755	0.649759	245	2030	BCC	SSP2 4.5 2030 BCC
Hylonycteris underwoodi	Chiroptera	Nectarivore	Volant	Very small	42	-0.140853	301	343	14284	11258	-0.211845	323	-0.449332	245	-0.0507891	112	568	435	1.54516	-1.54516	144	-17.404	-17.404	155	67361	-5.98339	294	416.785	-0.0370213	257	850	1761	0.612735	1628	0.60274	245	2030	BCC	SSP2 4.5 2030 BCC
Ictidomys mexicanus	Rodentia	Frugivore omivore	Semifossorial	Medium	268	0	186.5	454.5	10575	10291	-0.0268558	192	-0.600624	420	-0.131371	407	612	599	1.62321	-1.62321	287	26.0956	-26.0956	227	21498	-2.08901	132	58.0731	-0.00564309	78	724	1790.5	0.622999	1777.5	0.65809	245	2030	BCC	SSP2 4.5 2030 BCC
Idionycteris phyllotis	Chiroptera	Aerial insectivore	Volant	Very small	230	-0.0949721	273	503	17558	15115	-0.139139	286	-0.434375	224	-0.0694707	175	510	461	1.61869	-1.61869	284	20.5648	-20.5648	184	21234	-1.40483	83	104.83	-0.00693551	94	645	1658	0.576896	1609	0.595705	245	2030	BCC	SSP2 4.5 2030 BCC
Lampronycteris brachyotis	Chiroptera	Insectivore under canopy	Volant	Very small	18	-0.344945	383	401	9634	6179	-0.358626	392	-0.424372	208	-0.0311018	75	600	467	1.49504	-1.49504	35	-95.2659	-95.2659	389	37273	-6.03221	296	599.351	-0.0969981	369	1089	2090	0.727209	1957	0.724546	245	2030	BCC	SSP2 4.5 2030 BCC
Lasionycteris noctivagans	Chiroptera	Aerial insectivore	Volant	Very small	82	-0.588028	433	515	1357	703	-0.481945	420	-0.210069	78	-0.0223021	54	498	474	1.88324	-1.88324	418	-0.277941	-0.277941	4	3686	-5.24324	264	3.78378	-0.00538234	74	760	1773	0.61691	1749	0.647538	245	2030	BCC	SSP2 4.5 2030 BCC
Lasiurus blossevillii	Chiroptera	Aerial insectivore	Volant	Very small	241	-0.00375	194	435	40311	40599	0.00714445	161	-0.451261	248	-0.118836	369	409	530	1.57679	-1.57679	248	1.6759	-1.6759	16	207863	-5.1199	263	403.385	-0.00993584	125	652	1496	0.520529	1617	0.598667	245	2030	BCC	SSP2 4.5 2030 BCC
Lasiurus borealis	Chiroptera	Aerial insectivore	Volant	Very small	151	0.000507485	182	333	25364	24084	-0.0504652	219	-0.408434	197	-0.0953119	290	416	509	1.6275	-1.6275	289	15.2113	-15.2113	136	71550	-2.97085	188	349.814	-0.0145247	150	763	1512	0.526096	1605	0.594224	245	2030	BCC	SSP2 4.5 2030 BCC
Lasiurus cinereus	Chiroptera	Aerial insectivore	Volant	Small	135	-0.0883769	265	400	50388	44300	-0.120822	271	-0.311357	137	-0.0593998	144	408	415	1.71302	-1.71302	336	22.9092	-22.9092	201	96034	-2.16781	140	154.727	-0.0034927	43	720	1528	0.531663	1535	0.568308	245	2030	BCC	SSP2 4.5 2030 BCC
Lasiurus ega	Chiroptera	Aerial insectivore	Volant	Very small	246	0.11975	90	336	33184	35461	0.0686174	110	-0.461357	260	-0.124935	393	370	503	1.55154	-1.55154	173	-27.6088	-27.6088	240	222190	-6.26576	303	605.255	-0.0170682	176	892	1598	0.556019	1731	0.640874	245	2030	BCC	SSP2 4.5 2030 BCC
Lasiurus intermedius	Chiroptera	Aerial insectivore	Volant	Very small	127	0.0978507	102	229	27182	29319	0.0786182	106	-0.491858	322	-0.116651	362	428	468	1.55467	-1.55467	183	-23.5659	-23.5659	207	215149	-7.33821	344	518.283	-0.0176774	181	915	1572	0.546973	1612	0.596816	245	2030	BCC	SSP2 4.5 2030 BCC
Lasiurus xanthinus	Chiroptera	Aerial insectivore	Volant	Very small	91	0.115978	93	184	31188	35822	0.148583	62	-0.386398	186	-0.132824	410	248	472	1.64265	-1.64265	296	-4.2339	-4.2339	41	197237	-5.50603	277	527.155	-0.014716	151	765	1197	0.416493	1421	0.526101	245	2030	BCC	SSP2 4.5 2030 BCC
Leopardus pardalis	Carnivora	Carnivorous	Semiarboreal	Medium-large	210	0.413456	29	239	10845	14547	0.341355	22	-0.469721	277	-0.13275	409	299	431	1.50188	-1.50188	46	-65.9905	-65.9905	342	149682	-10.2895	433	681.249	-0.0468309	302	1123	1661	0.57794	1793	0.663828	245	2030	BCC	SSP2 4.5 2030 BCC
Leopardus wiedii	Carnivora	Carnivorous	Semiarboreal	Medium-large	293.5	-0.135429	298	591.5	31145	28099	-0.0978006	253	-0.515604	352	-0.0980198	298	605	551	1.54093	-1.54093	135	-17.6464	-17.6464	158	180531	-6.42482	310	391.509	-0.0139332	148	751	1947.5	0.677627	1893.5	0.701037	245	2030	BCC	SSP2 4.5 2030 BCC
Leptonycteris curasoae	Chiroptera	Nectarivore	Volant	Small	337.5	0.0181055	165	502.5	32273	32371	0.00303659	166	-0.477904	289	-0.12453	390	455	556	1.55954	-1.55954	197	10.034	-10.034	89	155406	-4.80078	250	388.547	-0.0120029	136	672	1629.5	0.56698	1730.5	0.640689	245	2030	BCC	SSP2 4.5 2030 BCC
Leptonycteris nivalis	Chiroptera	Nectarivore	Volant	Small	356	0.00881157	173	529	39549	39884	0.0084705	158	-0.469814	278	-0.123237	381	436	539	1.57774	-1.57774	251	5.57835	-5.57835	56	187228	-4.69431	245	362.717	-0.00909429	117	669	1634	0.568546	1737	0.643095	245	2030	BCC	SSP2 4.5 2030 BCC
Leptonycteris yerbabuenae	Chiroptera	Nectarivore	Volant	Small	328	0.143246	75	403	31545	35056	0.111301	84	-0.436074	228	-0.122942	380	312	464	1.58728	-1.58728	260	6.49803	-6.49803	63	154363	-4.40333	237	398.393	-0.0113645	133	693	1408	0.48991	1560	0.577564	245	2030	BCC	SSP2 4.5 2030 BCC
Lepus alleni	Lagomorpha	Herbivore grazer	Terrestrial	Medium-large	389	0.435115	26	415	9793	13312	0.359338	21	-0.258679	94	-0.17368	435	115	456	1.82804	-1.82804	394	18.299	-18.299	161	23815	-1.78899	109	371.469	-0.0279048	236	900	1430	0.497564	1771	0.655683	245	2030	BCC	SSP2 4.5 2030 BCC
Lepus californicus	Lagomorpha	Herbivore grazer	Terrestrial	Medium	335.5	-0.0174913	209	544.5	43165	41385	-0.0412371	205	-0.275489	107	-0.091742	278	312	483	1.77153	-1.77153	366	19.4545	-19.4545	171	36699	-0.886771	44	184.7	-0.00446297	60	641	1497.5	0.521051	1668.5	0.617734	245	2030	BCC	SSP2 4.5 2030 BCC
Lepus callotis	Lagomorpha	Herbivore grazer	Terrestrial	Medium-large	446	-0.163662	312	758	15374	14410	-0.0627033	232	-0.493448	324	-0.102456	316	556	548	1.62347	-1.62347	288	29.4731	-29.4731	250	53809	-3.73414	214	110.788	-0.0076883	99	851	2165	0.753305	2157	0.798593	245	2030	BCC	SSP2 4.5 2030 BCC
Lichonycteris obscura	Chiroptera	Nectarivore	Volant	Very small	212	-0.0992063	276	488	2651	1506	-0.431912	414	-0.317024	140	-0.0259926	63	554	477	1.5421	-1.5421	139	-148.087	-148.087	446	10589	-7.03121	338	249.084	-0.165394	397	1320	2362	0.821851	2285	0.845983	245	2030	BCC	SSP2 4.5 2030 BCC
Lonchorhina aurita	Chiroptera	Aerial insectivore	Volant	Very small	15	-0.224427	346	361	4697	4196	-0.106664	259	-0.451493	249	-0.0371823	88	508	347	1.48647	-1.48647	25	-129.227	-129.227	433	23257	-5.54266	282	625.753	-0.149131	393	1133	2002	0.69659	1841	0.681599	245	2030	BCC	SSP2 4.5 2030 BCC
Lontra canadensis	Carnivora	Piscivore	Semiaquatic	Medium-large	171	0.0535714	132	303	3258	3490	0.0712093	108	-0.365552	168	-0.159801	426	276	534	1.77732	-1.77732	369	10.3385	-10.3385	93	12855	-3.68338	212	453.65	-0.129986	385	1059	1638	0.569937	1896	0.701962	245	2030	BCC	SSP2 4.5 2030 BCC
Lontra longicaudis	Carnivora	Piscivore	Semiaquatic	Medium-large	282	0.0194538	162	444	55472	57085	0.0290777	138	-0.415519	203	-0.0991069	300	341	438	1.61493	-1.61493	279	-12.6571	-12.6571	109	303490	-5.31646	268	382.581	-0.00670195	90	746	1531	0.532707	1628	0.60274	245	2030	BCC	SSP2 4.5 2030 BCC
Lophostoma brasiliense	Chiroptera	Insectivore under canopy	Volant	Very small	102	-0.034713	228	330	4501	3951	-0.122195	272	-0.561346	396	-0.0330293	79	668	351	1.53743	-1.53743	130	-146.339	-146.339	445	35928	-9.09339	402	147.93	-0.0374411	260	1237	2235	0.777662	1918	0.710107	245	2030	BCC	SSP2 4.5 2030 BCC
Lophostoma evotis	Chiroptera	Insectivore under canopy	Volant	Small	244	0.691935	17	261	3478	5930	0.705003	7	-0.490912	321	-0.0527044	118	328	125	1.50833	-1.50833	59	-127.8	-127.8	432	55276	-9.32142	410	588.105	-0.0991745	370	1271	1860	0.647182	1657	0.613476	245	2030	BCC	SSP2 4.5 2030 BCC
Lynx rufus	Carnivora	Carnivorous	Semiarboreal	Large	114	-0.0160797	208	322	49638	45322	-0.0869495	246	-0.309486	134	-0.0903203	273	380	519	1.71954	-1.71954	341	20.3868	-20.3868	183	72915	-1.60882	94	179.934	-0.00397013	47	665	1367	0.475644	1506	0.557571	245	2030	BCC	SSP2 4.5 2030 BCC
Macrophyllum macrophyllum	Chiroptera	Insectivore under canopy	Volant	Very small	127	0.317789	41	168	3306	4112	0.243799	35	-0.618721	424	-0.0550627	127	459	162	1.52701	-1.52701	111	-134.94	-134.94	438	33261	-8.08876	373	131.566	-0.0319957	247	1169	1796	0.624913	1499	0.55498	245	2030	BCC	SSP2 4.5 2030 BCC
Macrotus californicus	Chiroptera	Insectivore under canopy	Volant	Very small	58.5	0.0833333	115	173.5	13429	17164	0.278129	30	-0.213016	80	-0.129753	404	110	434	1.80872	-1.80872	383	11.8997	-11.8997	104	21762	-1.26789	76	331.002	-0.0192846	188	751	1034.5	0.359951	1358.5	0.502962	245	2030	BCC	SSP2 4.5 2030 BCC
Macrotus waterhousii	Chiroptera	Insectivore under canopy	Volant	Very small	139.5	0.188347	61	200.5	28623	33830	0.181917	54	-0.422996	207	-0.134174	411	261	465	1.58081	-1.58081	255	-11.2245	-11.2245	98	212138	-6.27071	305	524.235	-0.0154961	160	818	1279.5	0.445198	1483.5	0.549241	245	2030	BCC	SSP2 4.5 2030 BCC
Marmosa mexicana	Didelphimorphia	Frugivore omivore	Semiarboreal	Small	144.5	-0.467054	411	555.5	11297	6549	-0.420289	409	-0.550673	386	-0.0285294	68	795	477	1.55023	-1.55023	161	-77.0815	-77.0815	359	29129	-4.44785	238	224.807	-0.0343269	253	1011	2361.5	0.821677	2043.5	0.756572	245	2030	BCC	SSP2 4.5 2030 BCC
Mazama pandora	Artiodactyla	Frugivore herbivore	Terrestrial	Large	427	-0.459691	409	836	2323	1109	-0.5226	433	-0.276086	108	-0.0733708	199	541	632	1.44117	-1.44117	8	-92.1169	-92.1169	382	9558	-8.61858	394	1467.38	-1.32315	439	1223	2600	0.904662	2691	0.996298	245	2030	BCC	SSP2 4.5 2030 BCC
Mazama temama	Artiodactyla	Frugivore herbivore	Terrestrial	Large	344	-0.591241	436	780	9442	4500	-0.523406	434	-0.472184	280	-0.0201177	47	714	481	1.5636	-1.5636	209	-73.8793	-73.8793	353	21952	-4.87822	253	222.173	-0.0493719	310	1125	2619	0.911273	2386	0.883377	245	2030	BCC	SSP2 4.5 2030 BCC
Megadontomys nelsoni	Rodentia	Frugivore omivore	Terrestrial	Small	387	-0.0326531	225	612	3267	2904	-0.111111	263	-0.62547	429	-0.0500605	109	692	372	1.56721	-1.56721	221	-68.3107	-68.3107	344	9938	-3.42218	202	59.5386	-0.0205023	194	961	2265	0.7881	1945	0.720104	245	2030	BCC	SSP2 4.5 2030 BCC
Megadontomys thomasi	Rodentia	Frugivore omivore	Terrestrial	Small	329	-0.263224	363	692	5797	4014	-0.307573	376	-0.43457	225	-0.0171564	37	601	413	1.5493	-1.5493	156	-49.6075	-49.6075	311	17156	-4.27404	233	177.01	-0.0440983	291	991	2284	0.794711	2096	0.776009	245	2030	BCC	SSP2 4.5 2030 BCC
Megasorex gigas	Eulipotyphla	Insectivore under canopy	Semifossorial	Very small	373	0.0302158	152	525	6062	5626	-0.0719235	237	-0.425748	209	-0.0630244	155	446	392	1.51836	-1.51836	82	11.3002	-11.3002	100	53309	-9.47547	418	648.326	-0.115237	378	978	1949	0.678149	1895	0.701592	245	2030	BCC	SSP2 4.5 2030 BCC
Mephitis macroura	Carnivora	Insectivore omnivorous	Semifossorial	Medium	53	-0.0464939	236	289	33817	32100	-0.0507733	220	-0.461361	261	-0.101011	313	481	533	1.57357	-1.57357	241	13.9398	-13.9398	123	140721	-4.38383	234	291.276	-0.00907403	116	714	1484	0.516354	1536	0.568678	245	2030	BCC	SSP2 4.5 2030 BCC
Mephitis mephitis	Carnivora	Insectivore omnivorous	Terrestrial	Medium-large	277.5	0.0480798	139	416.5	26582	25815	-0.0288541	195	-0.182543	69	-0.0699555	179	264	374	1.9098	-1.9098	424	17.2687	-17.2687	153	33602	-1.30165	79	143.569	-0.00556145	75	731	1411.5	0.491127	1521.5	0.56331	245	2030	BCC	SSP2 4.5 2030 BCC
Metachirus nudicaudatus	Didelphimorphia	Frugivore omivore	Semiarboreal	Medium	6	-0.605263	438.5	444.5	834	372	-0.553957	442	-0.562457	399	-0.00213086	10	841	452	1.57421	-1.57421	242	-186.136	-186.136	450	1782	-4.79032	249	13.4409	-0.0361313	255	1196	2481.5	0.863431	2092.5	0.774713	245	2030	BCC	SSP2 4.5 2030 BCC
Micronycteris megalotis	Chiroptera	Insectivore under canopy	Volant	Very small	35	0.367347	34	69	15474	17291	0.117423	78	-0.501145	335	-0.096458	292	413	370	1.51175	-1.51175	66	-42.7285	-42.7285	300	160310	-9.2713	408	546.639	-0.0316141	246	1020	1502	0.522617	1459	0.54017	245	2030	BCC	SSP2 4.5 2030 BCC
Micronycteris microtis	Chiroptera	Insectivore under canopy	Volant	Very small	133	0.0937896	107	240	13580	13068	-0.0377025	204	-0.434017	222	-0.105536	327	426	531	1.49913	-1.49913	38	-54.8281	-54.8281	319	108741	-8.32117	381	669.74	-0.0512504	314	1052	1718	0.597773	1823	0.674935	245	2030	BCC	SSP2 4.5 2030 BCC
Micronycteris schmidtorum	Chiroptera	Insectivore under canopy	Volant	Very small	123.5	0.109007	97	220.5	9874	11793	0.194349	44	-0.450907	247	-0.100808	310	291	354	1.50009	-1.50009	41	-115.083	-115.083	421	123313	-10.4565	437	550.934	-0.0467171	300	1199	1710.5	0.595164	1773.5	0.656609	245	2030	BCC	SSP2 4.5 2030 BCC
Microtus californicus	Rodentia	Insectivore under canopy	Semifossorial	Small	153.5	-0.226082	347	500.5	3612	3000	-0.169435	303	-0.0782562	19	-0.0554957	130	322	433	1.86089	-1.86089	411	5.18591	-5.18591	49	6299	-2.09967	135	128.23	-0.0427433	284	879	1701.5	0.592032	1812.5	0.671048	245	2030	BCC	SSP2 4.5 2030 BCC
Microtus guatemalensis	Rodentia	Insectivore under canopy	Semifossorial	Small	395	-0.323529	376	771	203	92	-0.546798	438	-0.382702	181	0	4.5	619	442.5	1.54724	-1.54724	150	-74.038	-74.038	354	172	-1.86957	116	97.8261	-1.06333	437	1057	2447	0.851427	2270.5	0.840615	245	2030	BCC	SSP2 4.5 2030 BCC
Microtus mexicanus	Rodentia	Herbivore grazer	Semifossorial	Small	213	-0.122066	291	504	23096	18201	-0.211941	324	-0.449959	246	-0.0717997	191	570	515	1.58079	-1.58079	254	7.45642	-7.45642	71	61599	-3.38437	199	173.829	-0.00955051	121	645	1719	0.598121	1664	0.616068	245	2030	BCC	SSP2 4.5 2030 BCC
Microtus oaxacensis	Rodentia	Insectivore under canopy	Semifossorial	Small	438.5	0.166667	67	505.5	495	343	-0.307071	374	-0.560921	394	-0.00683892	18	768	392	1.55629	-1.55629	187	-55.7201	-55.7201	321	714	-2.08163	131	41.691	-0.121548	381	1020	2293.5	0.798017	1917.5	0.709922	245	2030	BCC	SSP2 4.5 2030 BCC
Microtus quasiater	Rodentia	Insectivore under canopy	Semifossorial	Small	409	-0.14	300	709	3462	2866	-0.172155	308	-0.543707	380	-0.0205171	48	688	356	1.58238	-1.58238	257	-48.9869	-48.9869	310	6938	-2.4208	159	92.1563	-0.032155	249	975	2372	0.825331	2040	0.755276	245	2030	BCC	SSP2 4.5 2030 BCC
Microtus umbrosus	Rodentia	Insectivore under canopy	Semifossorial	Small	438.5	0	186.5	625	104	14	-0.865385	449	-0.4737	281	0	4.5	730	453.5	1.54061	-1.54061	134	-50	-50	312	66	-4.71429	246	0	0	8	700	2055	0.715031	1778.5	0.65846	245	2030	BCC	SSP2 4.5 2030 BCC
Mimon cozumelae	Chiroptera	Insectivore under canopy	Volant	Small	130.5	-0.364465	389	519.5	4725	2816	-0.404021	406	-0.433286	218	-0.119488	373	624	779	1.53186	-1.53186	124	-116.444	-116.444	422	24313	-8.63388	395	623.018	-0.221242	412	1353	2496.5	0.86865	2651.5	0.981673	245	2030	BCC	SSP2 4.5 2030 BCC
Mimon crenulatum	Chiroptera	Insectivore under canopy	Volant	Small	61.5	0.21106	54	115.5	4171	4975	0.19276	46	-0.38587	185	-0.127485	397	231	443	1.49163	-1.49163	32	-109.915	-109.915	417	58144	-11.6872	449	967.395	-0.194451	405	1303	1649.5	0.573939	1861.5	0.689189	245	2030	BCC	SSP2 4.5 2030 BCC
Molossus alvarezi	Chiroptera	Aerial insectivore	Volant	Small	304	1.58991	5	309	1247	2967	1.37931	1	-0.310125	136	-0.168057	433	137	434	1.47796	-1.47796	19	-92.2969	-92.2969	383	31053	-10.4661	438	1378.08	-0.46447	428	1268	1714	0.596381	2011	0.744539	245	2030	BCC	SSP2 4.5 2030 BCC
Molossus aztecus	Chiroptera	Aerial insectivore	Volant	Very small	215.5	0.173554	65	280.5	5398	6166	0.142275	65	-0.527654	363	-0.120922	377	428	442	1.55204	-1.55204	175	9.85328	-9.85328	88	35949	-5.8302	289	292.274	-0.0474009	305	857	1565.5	0.544711	1579.5	0.584783	245	2030	BCC	SSP2 4.5 2030 BCC
Molossus coibensis	Chiroptera	Aerial insectivore	Volant	Very small	158	-0.012987	204	362	453	509	0.12362	74	-0.624686	428	-0.0923706	280	502	354	1.50029	-1.50029	43	-72.6988	-72.6988	352	4530	-8.8998	398	21.611	-0.0424578	281	1074	1938	0.674322	1790	0.662718	245	2030	BCC	SSP2 4.5 2030 BCC
Molossus molossus	Chiroptera	Aerial insectivore	Volant	Very small	34	0.322297	40	74	17079	20855	0.22109	41	-0.532564	368	-0.129073	401	409	442	1.51283	-1.51283	68	-48.9819	-48.9819	309	177364	-8.50463	391	608.427	-0.0291741	240	1008	1491	0.518789	1524	0.564235	245	2030	BCC	SSP2 4.5 2030 BCC
Molossus pretiosus	Chiroptera	Aerial insectivore	Volant	Small	94.5	0.508961	22	116.5	2356	2591	0.0997453	89	-0.397725	192	-0.0809188	236	281	325	1.45862	-1.45862	14	-50.0519	-50.0519	313	17088	-6.59514	318	732.254	-0.282614	420	1065	1462.5	0.508873	1506.5	0.557756	245	2030	BCC	SSP2 4.5 2030 BCC
Molossus rufus	Chiroptera	Aerial insectivore	Volant	Small	10.5	0.105283	99	109.5	22747	25857	0.136721	68	-0.511397	348	-0.116018	358	416	426	1.51588	-1.51588	75	-51.2504	-51.2504	315	219561	-8.49136	390	643.109	-0.0248718	223	1003	1528.5	0.531837	1538.5	0.569604	245	2030	BCC	SSP2 4.5 2030 BCC
Molossus sinaloae	Chiroptera	Aerial insectivore	Volant	Small	64	0.151908	73	137	12616	14870	0.178662	55	-0.484636	307	-0.140912	419	362	474	1.5075	-1.5075	57	-26.0725	-26.0725	226	134772	-9.06335	401	693.616	-0.0466453	299	983	1482	0.515658	1594	0.590152	245	2030	BCC	SSP2 4.5 2030 BCC
Mormoops megalophylla	Chiroptera	Aerial insectivore	Volant	Very small	204	-0.017667	210	414	34838	37190	0.0675125	112	-0.483078	303	-0.11546	356	415	468	1.59093	-1.59093	263	-13.2693	-13.2693	117	201357	-5.41428	271	462.981	-0.0124491	139	790	1619	0.563326	1672	0.61903	245	2030	BCC	SSP2 4.5 2030 BCC
Musonycteris harrisoni	Chiroptera	Nectarivore	Volant	Very small	423	0.0526316	135	558	1057	1324	0.252602	34	-0.456906	256	-0.216311	446	290	480	1.5047	-1.5047	54	-8.98181	-8.98181	83	12352	-9.32931	411	526.178	-0.397416	425	973	1821	0.633612	2011	0.744539	245	2030	BCC	SSP2 4.5 2030 BCC
Mustela frenata	Carnivora	Carnivorous	Semifossorial	Medium	92.5	-0.223301	343	435.5	32435	25075	-0.226915	334	-0.513877	350	-0.0811652	240	684	574	1.57484	-1.57484	243	-14.8974	-14.8974	132	95033	-3.78995	217	259.755	-0.0103591	127	719	1838.5	0.639701	1728.5	0.639948	245	2030	BCC	SSP2 4.5 2030 BCC
Mustela nigripes	Carnivora	Carnivorous	Semifossorial	Medium	401	-0.818182	447	848	931	305	-0.672395	447	-0.104482	38	-0.052369	115	485	562	1.97184	-1.97184	435	10.1738	-10.1738	91	296	-0.970492	56	0	0	8	590	1923	0.669102	2000	0.740466	245	2030	BCC	SSP2 4.5 2030 BCC
Myotis albescens	Chiroptera	Aerial insectivore	Volant	Very small	4	0.681369	18	22	10626	13688	0.288161	28	-0.516667	354	-0.093156	284	382	312	1.54229	-1.54229	140	-68.46	-68.46	345	100814	-7.36514	345	373.393	-0.0272789	232	1062	1466	0.51009	1396	0.516846	245	2030	BCC	SSP2 4.5 2030 BCC
Myotis auriculus	Chiroptera	Aerial insectivore	Volant	Very small	286	0.0293311	154	440	26132	23806	-0.0890096	248	-0.292072	117	-0.0616621	150	365	398	1.7409	-1.7409	353	25.8898	-25.8898	224	56104	-2.35672	153	199.157	-0.00836585	107	837	1642	0.571329	1675	0.620141	245	2030	BCC	SSP2 4.5 2030 BCC
Myotis californicus	Chiroptera	Aerial insectivore	Volant	Very small	79.5	-0.0730077	255	334.5	47349	40156	-0.151915	295	-0.31636	138	-0.0676461	168	433	463	1.66431	-1.66431	304	19.3953	-19.3953	169	76323	-1.90066	120	197.097	-0.00490828	66	659	1426.5	0.496347	1456.5	0.539245	245	2030	BCC	SSP2 4.5 2030 BCC
Myotis ciliolabrum	Chiroptera	Aerial insectivore	Volant	Very small	97	-0.468165	412	509	16513	9382	-0.431842	413	-0.382148	180	-0.0684674	172	593	585	1.7353	-1.7353	350	14.319	-14.319	126	17916	-1.90961	122	64.223	-0.00684534	93	691	1793	0.623869	1785	0.660866	245	2030	BCC	SSP2 4.5 2030 BCC
Myotis elegans	Chiroptera	Aerial insectivore	Volant	Very small	137	-0.0259179	215	352	8155	8342	0.0229307	146	-0.635627	434	-0.0361963	86	580	232	1.54949	-1.54949	159	-98.4125	-98.4125	399	67698	-8.11532	375	181.773	-0.0217901	202	1135	2067	0.719207	1719	0.636431	245	2030	BCC	SSP2 4.5 2030 BCC
Myotis evotis	Chiroptera	Aerial insectivore	Volant	Very small	209	-0.0952259	274	483	23063	20141	-0.126696	277	-0.153829	56	-0.0760775	214	333	491	1.81649	-1.81649	387	20.3601	-20.3601	182	20352	-1.01048	59	170.15	-0.00844796	109	737	1553	0.540362	1711	0.633469	245	2030	BCC	SSP2 4.5 2030 BCC
Myotis fortidens	Chiroptera	Aerial insectivore	Volant	Very small	219	0.194703	59	278	19640	22971	0.169603	57	-0.490422	319	-0.118637	367	376	424	1.60483	-1.60483	273	-21.19	-21.19	191	141877	-6.17635	301	475.399	-0.0206956	197	962	1616	0.562283	1664	0.616068	245	2030	BCC	SSP2 4.5 2030 BCC
Myotis keaysi	Chiroptera	Aerial insectivore	Volant	Very small	108	-0.259563	360	468	16370	11684	-0.286255	360	-0.470791	279	-0.0591578	142	639	502	1.51905	-1.51905	85	-80.6912	-80.6912	363	76269	-6.52764	313	603.268	-0.051632	317	1078	2185	0.760264	2048	0.758238	245	2030	BCC	SSP2 4.5 2030 BCC
Myotis lucifugus	Chiroptera	Aerial insectivore	Volant	Very small	309	-0.341755	382	691	3812	2281	-0.401626	405	-0.320034	142	-0.0488802	106	547	511	1.67433	-1.67433	309	10.6707	-10.6707	94	4798	-2.10346	136	48.9917	-0.0214782	200	739	1977	0.687891	1941	0.718623	245	2030	BCC	SSP2 4.5 2030 BCC
Myotis melanorhinus	Chiroptera	Aerial insectivore	Volant	Very small	49	-0.289133	367	416	23230	17091	-0.26427	351	-0.395891	190	-0.0683696	171	541	522	1.66942	-1.66942	305	31.3951	-31.3951	262	32543	-1.9041	121	95.4537	-0.00558503	76	764	1721	0.598817	1702	0.630137	245	2030	BCC	SSP2 4.5 2030 BCC
Myotis nigricans	Chiroptera	Aerial insectivore	Volant	Very small	28	-0.00674252	196	224	20518	19022	-0.0729116	238	-0.533887	373	-0.0747616	206	611	444	1.539	-1.539	131	-35.5133	-35.5133	279	131246	-6.8997	328	434.072	-0.0228195	210	948	1783	0.62039	1616	0.598297	245	2030	BCC	SSP2 4.5 2030 BCC
Myotis occultus	Chiroptera	Aerial insectivore	Volant	Very small	64	-0.369972	392	456	12285	7783	-0.366463	396	-0.342968	154	-0.0670005	166	550	562	1.82198	-1.82198	392	16.129	-16.129	144	13766	-1.76873	106	52.5928	-0.0067574	91	733	1739	0.60508	1751	0.648278	245	2030	BCC	SSP2 4.5 2030 BCC
Myotis peninsularis	Chiroptera	Aerial insectivore	Volant	Very small	403	-0.155172	308	711	237	140	-0.409283	407	-0.0565572	12	-0.0112991	28	419	435	1.30957	-1.30957	5	-5.61151	-5.61151	57	4	-0.0285714	4	1338.71	-9.56224	448	514	1644	0.572025	1660	0.614587	245	2030	BCC	SSP2 4.5 2030 BCC
Myotis planiceps	Chiroptera	Aerial insectivore	Volant	Very small	406.5	-0.322368	374	780.5	1352	949	-0.298077	366	-0.132525	49	-0.0391358	94	415	460	1.75795	-1.75795	359	23.2055	-23.2055	205	405	-0.426765	15	10.5374	-0.0111037	132	711	1906.5	0.663361	1951.5	0.72251	245	2030	BCC	SSP2 4.5 2030 BCC
Myotis thysanodes	Chiroptera	Aerial insectivore	Volant	Very small	180	-0.16521	313	493	30385	25308	-0.167089	300	-0.357577	164	-0.0634951	158	464	458	1.69239	-1.69239	322	23.447	-23.447	206	46891	-1.85281	114	95.9558	-0.00379152	46	688	1645	0.572373	1639	0.606812	245	2030	BCC	SSP2 4.5 2030 BCC
Myotis velifer	Chiroptera	Aerial insectivore	Volant	Very small	121	0.0957096	104	225	44537	42908	-0.0365763	202	-0.346591	157	-0.0753711	210	359	412	1.69566	-1.69566	323	19.2697	-19.2697	167	96038	-2.23823	146	184.711	-0.00430481	56	692	1276	0.443981	1329	0.49204	245	2030	BCC	SSP2 4.5 2030 BCC
Myotis vivesi	Chiroptera	Piscivore	Volant	Very small	425	0.326296	39	464	2668	4497	0.685532	8	-0.206635	76	-0.189291	441	84	449	1.74187	-1.74187	354	2.12134	-2.12134	20	4364	-0.970425	55	427.254	-0.0950086	365	794	1342	0.466945	1707	0.631988	245	2030	BCC	SSP2 4.5 2030 BCC
Myotis volans	Chiroptera	Aerial insectivore	Volant	Very small	56	-0.325748	377	433	16773	10703	-0.361891	394	-0.215191	81	-0.037406	89	475	483	1.68873	-1.68873	319	18.0476	-18.0476	160	19230	-1.79669	110	241.174	-0.0225333	207	796	1704	0.592902	1712	0.633839	245	2030	BCC	SSP2 4.5 2030 BCC
Myotis yumanensis	Chiroptera	Aerial insectivore	Volant	Very small	168	0.0480718	140	308	36062	35841	-0.00612834	172	-0.357481	163	-0.0966196	293	335	465	1.67841	-1.67841	311	27.6546	-27.6546	241	84748	-2.36455	154	252.192	-0.00703642	95	801	1444	0.502436	1574	0.582747	245	2030	BCC	SSP2 4.5 2030 BCC
Nasua narica	Carnivora	Frugivore omivore	Semiarboreal	Medium-large	104	0.179125	63	167	32254	35106	0.0884231	98	-0.430427	215	-0.0977693	297	313	395	1.57681	-1.57681	249	-33.4566	-33.4566	270	244562	-6.96639	333	533.44	-0.0151951	155	1007	1487	0.517397	1569	0.580896	245	2030	BCC	SSP2 4.5 2030 BCC
Natalus lanatus	Chiroptera	Aerial insectivore	Volant	Very small	165	0.0534262	133	298	17779	17253	-0.0295855	196	-0.379263	176	-0.0868164	261	372	457	1.57214	-1.57214	239	8.66275	-8.66275	80	103475	-5.99751	295	536.84	-0.0311157	244	858	1528	0.531663	1613	0.597186	245	2030	BCC	SSP2 4.5 2030 BCC
Natalus mexicanus	Chiroptera	Aerial insectivore	Volant	Very small	13	0.0722674	120	133	33345	37200	0.11561	80	-0.453093	252	-0.123357	383	332	463	1.5719	-1.5719	237	-19.4093	-19.4093	170	246693	-6.63153	319	568.443	-0.0152807	157	883	1348	0.469033	1479	0.547575	245	2030	BCC	SSP2 4.5 2030 BCC
Natalus stramineus	Chiroptera	Aerial insectivore	Volant	Very small	146	0.0823389	117	263	31479	35681	0.133486	70	-0.448367	243	-0.128566	399	313	469	1.57538	-1.57538	245	-24.0048	-24.0048	209	239047	-6.69956	321	593.333	-0.0166288	173	948	1524	0.530271	1680	0.621992	245	2030	BCC	SSP2 4.5 2030 BCC
Nelsonia goldmani	Rodentia	Herbivore browser	Terrestrial	Small	406.5	-0.240964	354	760.5	976	787	-0.193648	319	-0.510967	347	-0.0493204	107	666	426	1.55692	-1.55692	194	27.1595	-27.1595	238	3995	-5.07624	261	177.243	-0.225213	413	1106	2532.5	0.881176	2292.5	0.84876	245	2030	BCC	SSP2 4.5 2030 BCC
Nelsonia neotomodon	Rodentia	Herbivore browser	Terrestrial	Small	346.5	-0.181548	322	668.5	5664	4261	-0.247705	340	-0.308692	132	-0.0376536	92	472	432	1.60026	-1.60026	270	55.3244	-55.3244	320	10604	-2.48862	160	163.605	-0.0383959	264	1014	2154.5	0.749652	2114.5	0.782858	245	2030	BCC	SSP2 4.5 2030 BCC
Neotamias bulleri	Rodentia	Granivore	Terrestrial	Small	332	-0.180346	320	652	5859	4555	-0.222564	331	-0.14546	53	-0.0111329	27	384	358	1.61624	-1.61624	281	62.6194	-62.6194	334	13334	-2.92733	185	329.126	-0.072256	348	1148	2184	0.759916	2158	0.798963	245	2030	BCC	SSP2 4.5 2030 BCC
Neotamias dorsalis	Rodentia	Granivore	Terrestrial	Small	130.5	-0.195459	331	461.5	10627	8509	-0.199304	320	-0.111934	42	-0.0317106	76	362	396	1.81267	-1.81267	385	34.6155	-34.6155	276	14804	-1.7398	104	139.238	-0.0163637	171	936	1759.5	0.612213	1793.5	0.664013	245	2030	BCC	SSP2 4.5 2030 BCC
Neotamias durangae	Rodentia	Granivore	Terrestrial	Very small	292	0.00234467	181	473	7605	7660	0.00723208	160	-0.309837	135	-0.0693831	174	295	334	1.61244	-1.61244	278	56.1096	-56.1096	322	21589	-2.81841	178	205.79	-0.0268655	231	1009	1777	0.618302	1816	0.672344	245	2030	BCC	SSP2 4.5 2030 BCC
Neotamias merriami	Rodentia	Granivore	Terrestrial	Small	120	0.466667	25	145	190	249	0.310526	25	-0.195123	72	-0.0943035	288	97	313	1.91953	-1.91953	427	9.2249	-9.2249	86	2043	-8.20482	377	0	0	8	898	1140	0.39666	1356	0.502036	245	2030	BCC	SSP2 4.5 2030 BCC
Neotamias obscurus	Rodentia	Frugivore	Terrestrial	Small	149	-0.295623	370	519	2944	2124	-0.278533	355	-0.0253067	5	-0.0193276	44	360	399	1.86591	-1.86591	414	3.73019	-3.73019	35	3428	-1.61394	95	84.3691	-0.0397218	270	814	1693	0.589074	1732	0.641244	245	2030	BCC	SSP2 4.5 2030 BCC
Neotoma albigula	Rodentia	Frugivore herbivore	Semiarboreal	Medium	54.5	0.316969	42	96.5	31911	34738	0.0885901	97	-0.266985	100	-0.108438	339	197	436	1.82165	-1.82165	390	24.3822	-24.3822	212	28056	-0.807646	39	94.6071	-0.00272345	37	678	971.5	0.338031	1210.5	0.448167	245	2030	BCC	SSP2 4.5 2030 BCC
Neotoma angustapalata	Rodentia	Frugivore herbivore	Semiarboreal	Medium	370	-0.405204	401	771	759	392	-0.483531	421	-0.383471	182	-0.0728509	194	603	615	1.61711	-1.61711	283	12.7693	-12.7693	111	578	-1.47449	87	387.959	-0.989692	435	916	2290	0.796799	2302	0.852277	245	2030	BCC	SSP2 4.5 2030 BCC
Neotoma bryanti	Rodentia	Frugivore herbivore	Semiarboreal	Medium	310	0.00494001	178	488	7320	7266	-0.00737705	173	-0.0787009	20	-0.0715346	188	193	361	1.73432	-1.73432	349	1.16774	-1.16774	10	5758	-0.792458	37	356.484	-0.0490619	308	704	1385	0.481907	1553	0.574972	245	2030	BCC	SSP2 4.5 2030 BCC
Neotoma devia	Rodentia	Frugivore herbivore	Terrestrial	Medium	149	-0.0515222	239	388	986	1177	0.193712	45	-0.18421	71	-0.176462	436	116	481	2.09729	-2.09729	448	3.68674	-3.68674	33	1951	-1.6576	100	22.9397	-0.01949	189	770	1274	0.443285	1639	0.606812	245	2030	BCC	SSP2 4.5 2030 BCC
Neotoma goldmani	Rodentia	Frugivore herbivore	Semiarboreal	Small	321	-0.520025	426	747	13978	10373	-0.257905	346	-0.290409	115	-0.0540222	124	461	470	1.72338	-1.72338	343	30.4737	-30.4737	255	8441	-0.813747	40	45.6165	-0.00439762	59	697	1905	0.662839	1914	0.708626	245	2030	BCC	SSP2 4.5 2030 BCC
Neotoma insularis	Rodentia	Frugivore herbivore	Terrestrial	Medium	372	-0.429	404	776	256	139	-0.17198	306.5	0	3	0	4.5	309.5	311	1.91772	-1.91772	426	1.63095	-1.63095	15	0	0	2	107.914	-0.776357	431	874	1959.5	0.681802	1961	0.726027	245	2030	BCC	SSP2 4.5 2030 BCC
Neotoma lepida	Rodentia	Frugivore herbivore	Semiarboreal	Small	86	0.0440332	144	230	8575	9358	0.091312	96	-0.12418	46	-0.11649	360	142	456	1.79229	-1.79229	377	1.59431	-1.59431	14	9831	-1.05054	62	314.936	-0.0336542	252	705	1077	0.374739	1391	0.514994	245	2030	BCC	SSP2 4.5 2030 BCC
Neotoma leucodon	Rodentia	Frugivore herbivore	Semiarboreal	Medium	198.5	0.386228	32	230.5	18279	18767	0.0266973	141	-0.35611	161	-0.0857845	253	302	394	1.69624	-1.69624	324	34.0706	-34.0706	274	12456	-0.663718	28	74.7136	-0.00398112	49	675	1207.5	0.420146	1299.5	0.481118	245	2030	BCC	SSP2 4.5 2030 BCC
Neotoma macrotis	Rodentia	Frugivore herbivore	Terrestrial	Medium	256	-0.336538	380	636	1214	1137	-0.0634267	233	-0.143516	52	-0.0766678	216	285	449	1.89853	-1.89853	422	8.64452	-8.64452	79	6093	-5.35884	270	0	0	8	779	1700	0.59151	1864	0.690115	245	2030	BCC	SSP2 4.5 2030 BCC
Neotoma mexicana	Rodentia	Frugivore herbivore	Semiarboreal	Medium	19.5	-0.0810142	259	278.5	26329	23255	-0.116753	270	-0.384934	184	-0.0976749	296	454	566	1.60835	-1.60835	275	21.2226	-21.2226	192	112795	-4.85035	252	355.364	-0.0152812	158	877	1609.5	0.560021	1721.5	0.637357	245	2030	BCC	SSP2 4.5 2030 BCC
Neotoma micropus	Rodentia	Frugivore herbivore	Semiarboreal	Medium	77	0.362024	37	114	13148	16765	0.275099	32	-0.300974	124	-0.100632	308	156	340	1.83053	-1.83053	396	17.3117	-17.3117	154	19070	-1.13749	69	233.966	-0.0139556	149	768	1038	0.361169	1222	0.452425	245	2030	BCC	SSP2 4.5 2030 BCC
Neotoma palatina	Rodentia	Frugivore herbivore	Semiarboreal	Medium	396.5	0.00719425	176	572.5	2165	2334	0.07806	107	-0.369423	169	-0.0551453	128	276	235	1.58261	-1.58261	258	56.3931	-56.3931	324	5955	-2.55141	165	469.756	-0.201266	407	1154	2002.5	0.696764	1961.5	0.726213	245	2030	BCC	SSP2 4.5 2030 BCC
Neotoma phenax	Rodentia	Frugivore herbivore	Semiarboreal	Medium	346.5	2.45062	2	348.5	5036	8042	0.596902	11	-0.33445	153	-0.239812	448	164	459	1.70702	-1.70702	329	19.7552	-19.7552	175	18269	-2.2717	149	552.475	-0.0686986	346	999	1511.5	0.525922	1806.5	0.668826	245	2030	BCC	SSP2 4.5 2030 BCC
Neotomodon alstoni	Rodentia	Frugivore herbivore	Semifossorial	Small	297	-0.224022	345	642	4385	3071	-0.299658	368	-0.674995	443	-0.081961	243	811	611	1.56844	-1.56844	227	-10.7572	-10.7572	95	6235	-2.03028	128	27.6001	-0.00898734	114	564	2017	0.701809	1817	0.672714	245	2030	BCC	SSP2 4.5 2030 BCC
Noctilio albiventris	Chiroptera	Aerial insectivore	Volant	Small	57	0.119798	89	146	3160	4737	0.499051	15	-0.553839	390	-0.0537752	122	405	137	1.52002	-1.52002	87	-134.6	-134.6	437	52289	-11.0384	444	208.003	-0.0439103	290	1258	1809	0.629436	1541	0.570529	245	2030	BCC	SSP2 4.5 2030 BCC
Noctilio leporinus	Chiroptera	Piscivore	Volant	Small	137	0.747727	14	151	7074	11822	0.67119	9	-0.565118	402	-0.131047	406	411	415	1.50201	-1.50201	47	-72.2725	-72.2725	351	114478	-9.68347	426	589.942	-0.049902	312	1136	1698	0.590814	1702	0.630137	245	2030	BCC	SSP2 4.5 2030 BCC
Notiosorex cockrumi	Eulipotyphla	Insectivore under canopy	Semifossorial	Very small	260.5	1.11475	8	268.5	3362	3790	0.127305	72	-0.0836192	25	-0.065808	164	97	236	2.10088	-2.10088	449	5.71812	-5.71812	58	5356	-1.41319	85	0.263852	-6.96179e-05	17	609	974.5	0.339074	1113.5	0.412255	245	2030	BCC	SSP2 4.5 2030 BCC
Notiosorex crawfordi	Eulipotyphla	Insectivore under canopy	Semifossorial	Very small	226	-0.116234	286	512	19076	17966	-0.0581883	225	-0.253484	93	-0.124842	391	318	616	1.77034	-1.77034	364	20.6195	-20.6195	186	51020	-2.83981	180	416.846	-0.023202	213	943	1773	0.61691	2071	0.766753	245	2030	BCC	SSP2 4.5 2030 BCC
Notiosorex evotis	Eulipotyphla	Insectivore under canopy	Semifossorial	Very small	363.5	0.365199	35	398.5	8406	13317	0.584226	12	-0.430401	214	-0.164242	430	226	442	1.57083	-1.57083	234	25.6994	-25.6994	222	72844	-5.47	275	604.225	-0.0453725	294	1025	1649.5	0.573939	1865.5	0.69067	245	2030	BCC	SSP2 4.5 2030 BCC
Notiosorex villai	Eulipotyphla	Insectivore under canopy	Semifossorial	Very small	430	-0.211538	339	769	3379	2149	-0.364013	395	-0.238233	89	-0.0474977	105	484	500	1.74035	-1.74035	352	22.0233	-22.0233	195	1502	-0.69893	30	232.62	-0.108246	375	952	2205	0.767223	2221	0.822288	245	2030	BCC	SSP2 4.5 2030 BCC
Notocitellus adocetus	Rodentia	Frugivore omivore	Semifossorial	Medium	376	-0.125	294	670	4934	5541	0.123024	76	-0.469622	276	-0.134821	412	352	488	1.52032	-1.52032	88	-14.669	-14.669	130	53812	-9.7116	428	331.868	-0.0598931	335	981	2003	0.696938	2139	0.791929	245	2030	BCC	SSP2 4.5 2030 BCC
Notocitellus annulatus	Rodentia	Frugivore omivore	Semifossorial	Medium	349	0.172131	66	415	4414	5442	0.232895	38	-0.47515	283	-0.100932	312	321	350	1.50033	-1.50033	44	8.97168	-8.97168	82	53754	-9.87762	430	832.214	-0.152924	394	950	1686	0.586639	1715	0.63495	245	2030	BCC	SSP2 4.5 2030 BCC
Nycticeius humeralis	Chiroptera	Aerial insectivore	Volant	Very small	236	-0.0105422	200	436	6617	5862	-0.1141	268	-0.457596	257	-0.107529	332	525	600	1.7748	-1.7748	368	14.9766	-14.9766	134	6703	-1.14347	70	548.692	-0.0936014	363	935	1896	0.659708	1971	0.72973	245	2030	BCC	SSP2 4.5 2030 BCC
Nyctinomops aurispinosus	Chiroptera	Aerial insectivore	Volant	Small	137	0.22467	52	189	11255	14849	0.319325	23	-0.478909	294	-0.15205	423	317	446	1.54628	-1.54628	146	-4.03972	-4.03972	39	106925	-7.20082	341	584.637	-0.0393722	266	792	1298	0.451635	1427	0.528323	245	2030	BCC	SSP2 4.5 2030 BCC
Nyctinomops femorosaccus	Chiroptera	Aerial insectivore	Volant	Very small	139.5	0.156994	69	208.5	35782	41904	0.171092	56	-0.356517	162	-0.117228	364	218	420	1.67126	-1.67126	306	11.6948	-11.6948	103	161340	-3.85023	220	337.72	-0.00805937	104	733	1159.5	0.403445	1361.5	0.504073	245	2030	BCC	SSP2 4.5 2030 BCC
Nyctinomops laticaudatus	Chiroptera	Aerial insectivore	Volant	Very small	94.5	0.107143	98	192.5	15709	18352	0.168248	59	-0.517148	356	-0.11973	375	415	434	1.51803	-1.51803	81	-60.543	-60.543	332	177905	-9.69404	427	702.365	-0.0382719	262	1102	1709.5	0.594816	1728.5	0.639948	245	2030	BCC	SSP2 4.5 2030 BCC
Nyctinomops macrotis	Chiroptera	Aerial insectivore	Volant	Small	232	0.206431	55	287	22197	24475	0.102626	86	-0.447054	241	-0.125826	395	327	481	1.57689	-1.57689	250	11.3968	-11.3968	101	115561	-4.72159	247	430.871	-0.0176045	180	778	1392	0.484342	1546	0.572381	245	2030	BCC	SSP2 4.5 2030 BCC
Nyctomys sumichrasti	Rodentia	Frugivore granivore	Arboreal	Small	51.5	-0.24365	355	406.5	11310	8945	-0.209107	322	-0.516318	353	-0.0558281	132	675	454	1.522	-1.522	97	-53.5154	-53.5154	318	61722	-6.90017	329	410.381	-0.0458783	296	1040	2121.5	0.73817	1900.5	0.703628	245	2030	BCC	SSP2 4.5 2030 BCC
Odocoileus hemionus	Artiodactyla	Herbivore browser	Terrestrial	Large	175	-0.0559035	245	420	17941	15612	-0.129814	281	-0.100766	34	-0.0889498	266	315	547	1.85876	-1.85876	408	8.4999	-8.4999	76	11415	-0.731168	33	162.756	-0.0104251	128	645	1380	0.480167	1612	0.596816	245	2030	BCC	SSP2 4.5 2030 BCC
Odocoileus virginianus	Artiodactyla	Herbivore browser	Terrestrial	Large	68	-0.00611033	195	263	47613	49510	0.0398421	130	-0.429531	212	-0.0997156	305	342	435	1.63011	-1.63011	290	-26.6605	-26.6605	231	268300	-5.41911	272	420.762	-0.00849852	110	903	1508	0.524704	1601	0.592743	245	2030	BCC	SSP2 4.5 2030 BCC
Oligoryzomys fulvescens	Rodentia	Granivore	Terrestrial	Very small	109	-0.049532	238	347	19463	18767	-0.0357602	201	-0.564289	401	-0.0789103	228	602	429	1.54853	-1.54853	154	-63.3888	-63.3888	335	142287	-7.58177	350	366.755	-0.0195425	190	1029	1978	0.688239	1805	0.668271	245	2030	BCC	SSP2 4.5 2030 BCC
Ondatra zibethicus	Rodentia	Carnivorous ominivorous	Semiaquatic	Medium	61.5	0.097551	103	164.5	12256	14037	0.145317	64	-0.161098	63	-0.0898424	269	127	333	1.99118	-1.99118	436	13.2223	-13.2223	115	13692	-0.975422	57	33.4473	-0.0023828	32	640	931.5	0.324113	1137.5	0.42114	245	2030	BCC	SSP2 4.5 2030 BCC
Onychomys arenicola	Rodentia	Insectivore omnivorous	Terrestrial	Small	185	0.0567633	130	315	17678	17186	-0.0278312	194	-0.265033	99	-0.0729556	195	293	389	1.83103	-1.83103	397	26.4447	-26.4447	229	11266	-0.655534	27	48.5453	-0.0028247	38	691	1299	0.451983	1395	0.516475	245	2030	BCC	SSP2 4.5 2030 BCC
Onychomys leucogaster	Rodentia	Insectivore omnivorous	Terrestrial	Small	206.5	0.982188	9	215.5	9763	11595	0.187647	51	-0.306333	127	-0.109399	343	178	394	1.91635	-1.91635	425	14.6684	-14.6684	129	10826	-0.933678	51	270.257	-0.0233081	215	820	1213.5	0.422234	1429.5	0.529248	245	2030	BCC	SSP2 4.5 2030 BCC
Onychomys torridus	Rodentia	Insectivore omnivorous	Terrestrial	Small	178	0.410169	30	208	26664	31166	0.168842	58	-0.30853	130	-0.118829	368	188	426	1.78263	-1.78263	373	25.1999	-25.1999	219	53529	-1.71754	103	200.862	-0.00644491	87	782	1178	0.409882	1416	0.52425	245	2030	BCC	SSP2 4.5 2030 BCC
Orthogeomys grandis	Rodentia	Herbivore grazer	Fossorial	Medium	169.5	-0.206208	334	503.5	6306	4709	-0.253251	343	-0.502341	336	-0.0772161	218	679	561	1.49984	-1.49984	39	-40.1333	-40.1333	292	37778	-8.02251	370	559.429	-0.1188	380	1081	2263.5	0.787578	2145.5	0.794335	245	2030	BCC	SSP2 4.5 2030 BCC
Orthogeomys hispidus	Rodentia	Herbivore grazer	Fossorial	Medium	144.5	-0.0901427	267	411.5	10732	9389	-0.12514	275	-0.484105	305	-0.0775842	222	580	497	1.51316	-1.51316	71	-91.7512	-91.7512	381	77067	-8.20822	378	684.811	-0.0729376	351	1181	2172.5	0.755915	2089.5	0.773602	245	2030	BCC	SSP2 4.5 2030 BCC
Oryzomys alfaroi	Rodentia	Frugivore granivore	Semiaquatic	Small	165	-0.274376	364	529	10685	7651	-0.283949	357	-0.534156	374	-0.0230782	56	731	413	1.55695	-1.55695	195	-66.2165	-66.2165	343	28395	-3.71128	213	187.117	-0.0244565	221	972	2232	0.776618	1914	0.708626	245	2030	BCC	SSP2 4.5 2030 BCC
Oryzomys chapmani	Rodentia	Frugivore granivore	Semiaquatic	Small	391	-0.361272	387	778	3231	2086	-0.354379	391	-0.46305	266	-0.013488	32	657	423	1.5549	-1.5549	185	-48.0975	-48.0975	308	5796	-2.77852	176	297.296	-0.14252	390	1059	2494	0.86778	2260	0.836727	245	2030	BCC	SSP2 4.5 2030 BCC
Oryzomys couesi	Rodentia	Frugivore omivore	Semiaquatic	Small	225	0.0834522	114	339	23735	25792	0.0866653	100	-0.516771	355	-0.0996529	304	455	404	1.52088	-1.52088	92	-59.3046	-59.3046	331	220899	-8.56463	393	611.011	-0.0236899	217	1033	1827	0.635699	1776	0.657534	245	2030	BCC	SSP2 4.5 2030 BCC
Oryzomys melanotis	Rodentia	Frugivore omivore	Semiaquatic	Small	287	0.00639233	177	464	21349	21561	0.00993021	157	-0.494597	328	-0.0866693	258	485	415	1.52179	-1.52179	95	-58.9195	-58.9195	330	176437	-8.18315	376	672.71	-0.0312003	245	1046	1995	0.694154	1925	0.712699	245	2030	BCC	SSP2 4.5 2030 BCC
Oryzomys palustris	Rodentia	Frugivore omivore	Semiaquatic	Small	70	0.0613483	127	197	36801	38652	0.0502975	121	-0.502979	338	-0.123258	382	459	503	1.54658	-1.54658	147	-35.036	-35.036	277	267838	-6.92947	331	525.754	-0.0136023	146	901	1557	0.541754	1601	0.592743	245	2030	BCC	SSP2 4.5 2030 BCC
Oryzomys rostratus	Rodentia	Frugivore granivore	Semiaquatic	Small	274.5	0.0658954	123	397.5	15021	15414	0.0261634	142	-0.560384	393	-0.0754223	211	535	353	1.54192	-1.54192	138	-86.5735	-86.5735	371	133695	-8.67361	396	463.344	-0.03006	241	1146	2078.5	0.723208	1896.5	0.702147	245	2030	BCC	SSP2 4.5 2030 BCC
Osgoodomys banderanus	Rodentia	Granivore	Semiarboreal	Small	265	0.0511296	136	401	9778	9756	-0.00224995	170	-0.5044	340	-0.118888	370	510	540	1.51446	-1.51446	73	-5.21584	-5.21584	50	91271	-9.35537	413	571.468	-0.058576	330	866	1777	0.618302	1807	0.669011	245	2030	BCC	SSP2 4.5 2030 BCC
Otonyctomys hatti	Rodentia	Frugivore granivore	Arboreal	Small	346.5	-0.260274	361	707.5	5113	4352	-0.148836	291	-0.259075	95	-0.117901	365	386	656	1.4345	-1.4345	7	-91.6401	-91.6401	380	41060	-9.43474	415	1113.11	-0.255769	416	1218	2311.5	0.80428	2581.5	0.955757	245	2030	BCC	SSP2 4.5 2030 BCC
Otospermophilus beecheyi	Rodentia	Frugivore omivore	Semifossorial	Medium	339	-0.0551636	244	583	4309	4106	-0.0471107	214	-0.0719736	18	-0.0557115	131	232	345	1.72489	-1.72489	344	2.47728	-2.47728	26	5776	-1.40672	84	358.054	-0.0872026	360	814	1629	0.566806	1742	0.644946	245	2030	BCC	SSP2 4.5 2030 BCC
Otospermophilus variegatus	Rodentia	Frugivore omivore	Semifossorial	Medium	271	-0.00303413	193	464	35905	33387	-0.0701295	235	-0.379656	178	-0.0935469	286	413	521	1.68246	-1.68246	315	25.2045	-25.2045	220	68151	-2.04124	129	133.775	-0.00400681	50	714	1591	0.553584	1699	0.629026	245	2030	BCC	SSP2 4.5 2030 BCC
Ototylomys phyllotis	Rodentia	Frugivore herbivore	Semiarboreal	Small	206.5	-0.0651659	250	456.5	8182	6814	-0.167196	302	-0.284741	113	-0.10107	314	415	616	1.47404	-1.47404	17	-105.531	-105.531	412	64634	-9.48547	420	913.525	-0.134066	386	1235	2106.5	0.732951	2307.5	0.854313	245	2030	BCC	SSP2 4.5 2030 BCC
Ovis canadensis	Artiodactyla	Herbivore browser	Terrestrial	Large	223	-0.14919	304	527	10647	8442	-0.207101	321	-0.0860624	28	-0.0832437	246	349	567	1.84935	-1.84935	403	4.79739	-4.79739	44	10869	-1.28749	77	242.854	-0.0287673	237	761	1637	0.569589	1855	0.686783	245	2030	BCC	SSP2 4.5 2030 BCC
Panthera onca	Carnivora	Carnivorous	Terrestrial	Large	187	0.0998096	101	288	31036	33887	0.0918611	94	-0.446285	239	-0.10316	320	333	414	1.57923	-1.57923	253	-40.9144	-40.9144	294	238071	-7.02544	337	552.62	-0.0163077	170	1054	1675	0.582811	1756	0.65013	245	2030	BCC	SSP2 4.5 2030 BCC
Pappogeomys bulleri	Rodentia	Herbivore grazer	Fossorial	Small	313	0.176403	64	377	4700	5565	0.184043	53	-0.507042	342	-0.119508	374	395	427	1.5305	-1.5305	120	28.7216	-28.7216	247	41235	-7.4097	347	585.341	-0.105182	374	1088	1860	0.647182	1892	0.700481	245	2030	BCC	SSP2 4.5 2030 BCC
Parastrellus hesperus	Chiroptera	Aerial insectivore	Volant	Very small	129	0.119297	91	220	29898	35536	0.188574	50	-0.207636	77	-0.103608	322	127	372	1.78414	-1.78414	375	20.5879	-20.5879	185	55135	-1.55153	91	200.244	-0.00563497	77	728	1075	0.374043	1320	0.488708	245	2030	BCC	SSP2 4.5 2030 BCC
Perimyotis subflavus	Chiroptera	Aerial insectivore	Volant	Very small	311	-0.163636	311	622	1466	1282	-0.125512	276	-0.654923	439	-0.0174274	38	715	314	1.56372	-1.56372	210	-134.464	-134.464	436	5974	-4.65991	244	67.5273	-0.0526734	319	1209	2546	0.885873	2145	0.79415	245	2030	BCC	SSP2 4.5 2030 BCC
Perognathus amplus	Rodentia	Granivore	Semifossorial	Very small	290	-0.111546	284	574	1466	1259	-0.141201	288	-0.0919272	29	-0.0862869	257	317	545	2.11463	-2.11463	450	5.89381	-5.89381	59	408	-0.324067	8	29.3884	-0.0233427	216	733	1624	0.565066	1852	0.685672	245	2030	BCC	SSP2 4.5 2030 BCC
Perognathus flavescens	Rodentia	Granivore	Semifossorial	Very small	276	0.142548	77	353	30480	30787	0.0100722	156	-0.333233	152	-0.0874102	264	308	420	1.76388	-1.76388	360	29.9003	-29.9003	252	35825	-1.16364	72	64.9498	-0.00210965	29	713	1374	0.478079	1486	0.550167	245	2030	BCC	SSP2 4.5 2030 BCC
Perognathus flavus	Rodentia	Granivore	Semifossorial	Very small	269	-0.0838457	262	531	36182	34596	-0.043834	209	-0.297197	122	-0.078477	225	331	434	1.76893	-1.76893	363	26.9714	-26.9714	235	32406	-0.936698	52	49.6615	-0.00143547	25	675	1537	0.534795	1640	0.607183	245	2030	BCC	SSP2 4.5 2030 BCC
Perognathus longimembris	Rodentia	Granivore	Semifossorial	Very small	318	-0.169853	316	634	6051	5390	-0.109238	260	-0.105696	39	-0.102485	317	299	577	1.96066	-1.96066	433	3.22896	-3.22896	31	3804	-0.705751	32	58.4416	-0.0108426	131	627	1560	0.542797	1838	0.680489	245	2030	BCC	SSP2 4.5 2030 BCC
Perognathus merriami	Rodentia	Granivore	Semifossorial	Very small	315	0.0826173	116	431	13891	15079	0.085523	101	-0.268706	102	-0.0850653	251	203	352	1.85388	-1.85388	407	19.9599	-19.9599	178	16295	-1.08064	65	230.147	-0.0152628	156	806	1440	0.501044	1589	0.588301	245	2030	BCC	SSP2 4.5 2030 BCC
Peromyscus aztecus	Rodentia	Omnivore granivore	Terrestrial	Small	159	-0.246416	357	516	10626	7522	-0.292114	363	-0.428906	211	-0.0234605	57	574	420	1.55032	-1.55032	163	-36.2394	-36.2394	282	31817	-4.22986	232	272.987	-0.0362918	256	933	2023	0.703897	1869	0.691966	245	2030	BCC	SSP2 4.5 2030 BCC
Peromyscus beatae	Rodentia	Omnivore granivore	Terrestrial	Small	238	-0.21037	338	576	9682	6404	-0.338566	386	-0.539834	376	-0.0579127	140	762	526	1.56248	-1.56248	206	-31.8906	-31.8906	264	17313	-2.70347	172	120.572	-0.0188275	187	829	2167	0.754001	1931	0.71492	245	2030	BCC	SSP2 4.5 2030 BCC
Peromyscus boylii	Rodentia	Omnivore granivore	Terrestrial	Small	112.5	-0.00116986	192	304.5	39377	39451	0.00187927	168	-0.326309	147	-0.0731406	196	315	364	1.71954	-1.71954	340	24.1805	-24.1805	211	91183	-2.3113	150	196.595	-0.00498326	67	768	1387.5	0.482777	1436.5	0.53184	245	2030	BCC	SSP2 4.5 2030 BCC
Peromyscus californicus	Rodentia	Omnivore granivore	Terrestrial	Small	149	-0.44186	406	555	2838	2200	-0.224806	333	-0.129363	47	-0.102758	319	380	652	1.89381	-1.89381	421	6.12352	-6.12352	61	7340	-3.33636	197	30.3955	-0.0138161	147	826	1761	0.612735	2033	0.752684	245	2030	BCC	SSP2 4.5 2030 BCC
Peromyscus crinitus	Rodentia	Omnivore granivore	Terrestrial	Small	237	-0.449897	408	645	4605	3218	-0.301194	370	-0.123506	45	-0.112502	348	415	718	1.93199	-1.93199	428	3.89332	-3.89332	36	5124	-1.59229	93	68.0547	-0.0211481	199	756	1816	0.631872	2119	0.784524	245	2030	BCC	SSP2 4.5 2030 BCC
Peromyscus difficilis	Rodentia	Omnivore granivore	Terrestrial	Small	153.5	-0.0789385	256	409.5	25398	23376	-0.0796126	241	-0.406728	195	-0.0704472	184	436	425	1.63382	-1.63382	292	24.9049	-24.9049	216	41236	-1.76403	105	110.918	-0.00474497	62	675	1520.5	0.529054	1509.5	0.558867	245	2030	BCC	SSP2 4.5 2030 BCC
Peromyscus eremicus	Rodentia	Omnivore granivore	Terrestrial	Very small	183	0.124364	86	269	34726	38192	0.0998099	88	-0.221895	83	-0.0966624	294	171	382	1.78244	-1.78244	372	20.9714	-20.9714	190	40291	-1.05496	63	195.52	-0.00511939	69	694	1134	0.394572	1345	0.497964	245	2030	BCC	SSP2 4.5 2030 BCC
Peromyscus eva	Rodentia	Omnivore granivore	Terrestrial	Very small	227.5	0.070317	121	348.5	4279	4457	0.0415985	127	-0.0655347	14	-0.0624726	153	141	280	1.6305	-1.6305	291	-1.04758	-1.04758	9	430	-0.0964775	6	551.952	-0.123839	382	688	1177.5	0.409708	1316.5	0.487412	245	2030	BCC	SSP2 4.5 2030 BCC
Peromyscus fraterculus	Rodentia	Omnivore granivore	Terrestrial	Very small	194	-0.0135922	205	399	5220	5092	-0.0245211	191	-0.0717218	17	-0.0643452	160	208	351	1.77221	-1.77221	367	1.88097	-1.88097	18	4632	-0.909662	47	261.608	-0.0513764	315	747	1354	0.47112	1497	0.554239	245	2030	BCC	SSP2 4.5 2030 BCC
Peromyscus furvus	Rodentia	Omnivore granivore	Terrestrial	Very small	341	-0.477551	417	758	2195	1674	-0.237358	337	-0.531996	367	-0.00619605	17	704	354	1.57088	-1.57088	235	-65.8683	-65.8683	341	5030	-3.00478	189	123.238	-0.0736187	353	1118	2580	0.897704	2230	0.82562	245	2030	BCC	SSP2 4.5 2030 BCC
Peromyscus gratus	Rodentia	Omnivore granivore	Terrestrial	Small	162	-0.101775	280	442	24280	21612	-0.109885	261	-0.433532	219	-0.0749817	207	480	468	1.6388	-1.6388	293	32.4798	-32.4798	269	39474	-1.82649	112	90.5677	-0.00419062	52	726	1648	0.573417	1636	0.605702	245	2030	BCC	SSP2 4.5 2030 BCC
Peromyscus guardia	Rodentia	Omnivore granivore	Terrestrial	Small	443.5	-0.578652	431	874.5	228	78	-0.657895	446	0	3	0	4.5	449	450.5	1.89054	-1.89054	419	1.273	-1.273	11	0	0	2	217.949	-2.79421	446	878	2201.5	0.766006	2203	0.815624	245	2030	BCC	SSP2 4.5 2030 BCC
Peromyscus guatemalensis	Rodentia	Omnivore granivore	Terrestrial	Small	99.5	-0.367647	390	489.5	2935	1597	-0.455877	416	-0.540856	378	-0.0254518	61	794	477	1.54759	-1.54759	151	-122.867	-122.867	430	6420	-4.02004	223	206.781	-0.129481	384	1188	2471.5	0.859951	2154.5	0.797668	245	2030	BCC	SSP2 4.5 2030 BCC
Peromyscus gymnotis	Rodentia	Omnivore granivore	Terrestrial	Small	239.5	0.00492611	179	418.5	2784	2298	-0.174569	309	-0.581805	411	-0.0206999	49	720	358	1.50947	-1.50947	61	-58.051	-58.051	328	17588	-7.65361	354	480.035	-0.208892	409	1152	2290.5	0.796973	1928.5	0.713995	245	2030	BCC	SSP2 4.5 2030 BCC
Peromyscus hooperi	Rodentia	Omnivore granivore	Terrestrial	Small	267	-0.614662	440	707	3417	2138	-0.374305	399	-0.0572383	13	-0.022168	53	412	452	1.85082	-1.85082	405	20.8688	-20.8688	188	3050	-1.42657	86	8.49392	-0.00397283	48	727	1846	0.64231	1886	0.69826	245	2030	BCC	SSP2 4.5 2030 BCC
Peromyscus hylocetes	Rodentia	Omnivore granivore	Terrestrial	Small	244	-0.127334	295	539	3041	2148	-0.293653	364	-0.478022	290	-0.0553981	129	654	493	1.54765	-1.54765	152	5.28244	-5.28244	51	8306	-3.86685	222	245.894	-0.114476	377	802	1995	0.694154	1834	0.679008	245	2030	BCC	SSP2 4.5 2030 BCC
Peromyscus leucopus	Rodentia	Omnivore granivore	Terrestrial	Small	85	0.101003	100	185	39147	45533	0.163129	60	-0.352289	159	-0.092399	281	219	341	1.71254	-1.71254	335	-17.6449	-17.6449	157	184934	-4.06154	226	359.866	-0.00790342	101	819	1223	0.425539	1345	0.497964	245	2030	BCC	SSP2 4.5 2030 BCC
Peromyscus levipes	Rodentia	Omnivore granivore	Terrestrial	Small	195.5	-0.0871028	264	459.5	18229	13569	-0.255637	344	-0.484253	306	-0.0740756	202	650	546	1.57269	-1.57269	240	-9.08641	-9.08641	85	50701	-3.73653	215	211.111	-0.0155583	165	705	1814.5	0.63135	1710.5	0.633284	245	2030	BCC	SSP2 4.5 2030 BCC
Peromyscus maniculatus	Rodentia	Omnivore granivore	Terrestrial	Small	105	-0.101643	279	384	40716	35980	-0.116318	269	-0.35901	165	-0.0836257	247	434	516	1.65146	-1.65146	300	23.853	-23.853	208	86967	-2.41709	158	190.127	-0.00528425	72	738	1556	0.541406	1638	0.606442	245	2030	BCC	SSP2 4.5 2030 BCC
Peromyscus megalops	Rodentia	Omnivore granivore	Terrestrial	Small	285	-0.231504	349	634	4105	2838	-0.308648	378	-0.412092	201	-0.0114253	29	579	407	1.53535	-1.53535	128	-45.0815	-45.0815	304	10262	-3.61593	209	310.941	-0.109563	376	1017	2230	0.775922	2058	0.76194	245	2030	BCC	SSP2 4.5 2030 BCC
Peromyscus mekisturus	Rodentia	Omnivore granivore	Terrestrial	Small	390	0.0654206	124	514	1373	1028	-0.251275	342	-0.526712	362	-0.0194952	45	704	387	1.56789	-1.56789	225	-61.5552	-61.5552	333	3209	-3.1216	191	74.4455	-0.0724178	350	1099	2317	0.806193	2000	0.740466	245	2030	BCC	SSP2 4.5 2030 BCC
Peromyscus melanocarpus	Rodentia	Omnivore granivore	Terrestrial	Small	323	-0.0792006	257	580	26892	25213	-0.0624349	230	-0.481769	298	-0.0985086	299	528	529	1.58869	-1.58869	261	16.0093	-16.0093	143	85718	-3.39975	200	144.891	-0.00574667	80	684	1792	0.623521	1793	0.663828	245	2030	BCC	SSP2 4.5 2030 BCC
Peromyscus melanophrys	Rodentia	Omnivore granivore	Terrestrial	Small	153.5	-0.0195723	211	364.5	25460	24391	-0.0419874	206	-0.478579	292	-0.0914809	275	498	481	1.59432	-1.59432	264	15.7113	-15.7113	140	66845	-2.74056	174	129.6	-0.00531345	73	651	1513.5	0.526618	1496.5	0.554054	245	2030	BCC	SSP2 4.5 2030 BCC
Peromyscus melanotis	Rodentia	Insectivore	Terrestrial	Small	219	-0.159458	309	528	20818	16320	-0.216063	327	-0.384622	183	-0.0525502	117	510	444	1.61653	-1.61653	282	20.0146	-20.0146	179	45749	-2.80325	177	175.904	-0.0107785	130	768	1806	0.628392	1740	0.644206	245	2030	BCC	SSP2 4.5 2030 BCC
Peromyscus melanurus	Rodentia	Omnivore granivore	Terrestrial	Small	358	-0.21978	341	699	826	715	-0.134383	282	-0.419738	205	-0.00340333	13	487	295	1.50328	-1.50328	49	-40.1063	-40.1063	291	2319	-3.24336	194	749.65	-1.04846	436	970	2156	0.750174	1964	0.727138	245	2030	BCC	SSP2 4.5 2030 BCC
Peromyscus merriami	Rodentia	Omnivore granivore	Terrestrial	Very small	264	1.62264	3	267	10262	14634	0.426038	19	-0.241169	91	-0.157079	424	110	443	1.86318	-1.86318	412	18.7069	-18.7069	164	33828	-2.3116	151	321.364	-0.0219601	203	930	1307	0.454767	1640	0.607183	245	2030	BCC	SSP2 4.5 2030 BCC
Peromyscus mexicanus	Rodentia	Omnivore granivore	Terrestrial	Small	42	-0.120387	289	331	12532	10387	-0.171162	304	-0.579171	409	-0.045364	102	713	406	1.54053	-1.54053	133	-81.7732	-81.7732	366	67879	-6.535	314	252.298	-0.0242898	219	1032	2076	0.722338	1769	0.654943	245	2030	BCC	SSP2 4.5 2030 BCC
Peromyscus nasutus	Rodentia	Omnivore granivore	Terrestrial	Small	215.5	-0.558891	429	644.5	849	382	-0.550059	440	-0.0480255	9	-0.0110292	25	449	465	2.02212	-2.02212	439	10.2227	-10.2227	92	1361	-3.56283	206	31.4136	-0.0822346	358	1095	2188.5	0.761482	2204.5	0.816179	245	2030	BCC	SSP2 4.5 2030 BCC
Peromyscus ochraventer	Rodentia	Omnivore granivore	Terrestrial	Small	383	0.0192308	163	546	1247	1284	0.0296712	136	-0.218769	82	-0.0283796	66	218	202	1.68194	-1.68194	313	16.412	-16.412	148	835	-0.650312	25	122.5	-0.095405	367	853	1617	0.56263	1601	0.592743	245	2030	BCC	SSP2 4.5 2030 BCC
Peromyscus pectoralis	Rodentia	Omnivore granivore	Terrestrial	Small	8	-0.0111306	202	210	29916	27978	-0.0647814	234	-0.364718	167	-0.0726279	193	401	427	1.68896	-1.68896	320	31.9032	-31.9032	265	45901	-1.64061	97	183.79	-0.00656911	88	770	1381	0.480515	1407	0.520918	245	2030	BCC	SSP2 4.5 2030 BCC
Peromyscus perfulvus	Rodentia	Omnivore granivore	Terrestrial	Small	227.5	-0.0520231	241	468.5	6350	6963	0.0965354	91	-0.488895	315	-0.113826	353	406	444	1.5262	-1.5262	106	-2.19297	-2.19297	22	58192	-8.35732	385	396.388	-0.0569278	327	840	1714.5	0.596555	1752.5	0.648834	245	2030	BCC	SSP2 4.5 2030 BCC
Peromyscus polius	Rodentia	Omnivore granivore	Terrestrial	Small	399	-0.551852	428	827	1784	893	-0.499439	425	-0.166953	64	-0.0234713	58	489	483	2.01859	-2.01859	438	12.6612	-12.6612	110	1673	-1.87346	118	0	0	8	674	1990	0.692415	1984	0.734543	245	2030	BCC	SSP2 4.5 2030 BCC
Peromyscus schmidlyi	Rodentia	Omnivore granivore	Terrestrial	Small	316	0.398104	31	347	2599	2704	0.0404002	128	-0.053047	10	-0.00539117	16	138	144	1.66092	-1.66092	301	57.2644	-57.2644	326	9330	-3.45044	203	225.462	-0.083381	359	1189	1674	0.582463	1680	0.621992	245	2030	BCC	SSP2 4.5 2030 BCC
Peromyscus simulus	Rodentia	Omnivore granivore	Terrestrial	Small	385	0.304487	44	429	5590	8652	0.547764	13	-0.502602	337	-0.160179	429	350	442	1.55069	-1.55069	166	9.04771	-9.04771	84	55196	-6.37957	307	687.984	-0.0795174	355	912	1691	0.588379	1783	0.660126	245	2030	BCC	SSP2 4.5 2030 BCC
Peromyscus spicilegus	Rodentia	Omnivore granivore	Terrestrial	Small	299.5	0.0335196	150	449.5	17880	19004	0.0628635	116	-0.3716	173	-0.0871912	263	289	379	1.59956	-1.59956	269	35.2302	-35.2302	278	94361	-4.96532	256	391.193	-0.0205848	195	998	1736.5	0.60421	1826.5	0.676231	245	2030	BCC	SSP2 4.5 2030 BCC
Peromyscus truei	Rodentia	Omnivore granivore	Terrestrial	Small	42	-0.0963313	275	317	28547	24316	-0.148212	290	-0.344726	156	-0.0705677	185	446	475	1.68074	-1.68074	312	30.6432	-30.6432	257	40201	-1.65327	98	146.735	-0.00603452	82	749	1512	0.526096	1541	0.570529	245	2030	BCC	SSP2 4.5 2030 BCC
Peromyscus yucatanicus	Rodentia	Omnivore granivore	Terrestrial	Very small	260.5	-0.0366492	231	491.5	4992	4896	-0.0192308	186	-0.297166	121	-0.1383	417	307	603	1.45735	-1.45735	12	-94.847	-94.847	387	52198	-10.6614	439	1066.97	-0.217926	410	1248	2046.5	0.712074	2342.5	0.867271	245	2030	BCC	SSP2 4.5 2030 BCC
Peromyscus zarhynchus	Rodentia	Omnivore granivore	Terrestrial	Small	396.5	-0.4	399.5	796	1577	1068	-0.322765	381	-0.548921	385	-0.018552	42	766	423	1.56096	-1.56096	202	-95.1498	-95.1498	388	5223	-4.89045	254	254.054	-0.237879	415	1259	2821	0.981559	2478	0.917438	245	2030	BCC	SSP2 4.5 2030 BCC
Peropteryx kappleri	Chiroptera	Aerial insectivore	Volant	Very small	116.5	-0.0345369	227	343.5	6953	6789	-0.0235869	190	-0.578754	408	-0.0559891	133	598	323	1.52556	-1.52556	105	-112.658	-112.658	419	54886	-8.08455	372	421.991	-0.0621581	336	1232	2173.5	0.756263	1898.5	0.702888	245	2030	BCC	SSP2 4.5 2030 BCC
Peropteryx macrotis	Chiroptera	Aerial insectivore	Volant	Very small	106.5	-0.482866	418	524.5	7495	4910	-0.344897	387	-0.39317	187	-0.0623507	152	574	539	1.5016	-1.5016	45	-116.45	-116.45	423	46556	-9.48187	419	705.825	-0.143753	392	1279	2377.5	0.827244	2342.5	0.867271	245	2030	BCC	SSP2 4.5 2030 BCC
Philander opossum	Didelphimorphia	Frugivore omivore	Semiarboreal	Medium	32	0.0742983	119	151	13066	14175	0.0848768	103	-0.561539	397	-0.0736147	200	500	303	1.5281	-1.5281	114	-88.4944	-88.4944	375	108234	-7.63556	353	475.783	-0.033565	251	1093	1744	0.60682	1547	0.572751	245	2030	BCC	SSP2 4.5 2030 BCC
Phylloderma stenops	Chiroptera	Insectivore under canopy	Volant	Small	13	-0.583333	432	445	1182	496	-0.580372	443	-0.395809	189	-0.00492954	15	632	458	1.57642	-1.57642	247	-162.865	-162.865	448	4008	-8.08065	371	4.03226	-0.00812955	106	1172	2249	0.782533	2075	0.768234	245	2030	BCC	SSP2 4.5 2030 BCC
Phyllostomus discolor	Chiroptera	Insectivore under canopy	Volant	Small	64	0.429603	27	91	6846	6897	0.00744961	159	-0.561211	395	-0.0591835	143	554	302	1.52674	-1.52674	107	-95.6005	-95.6005	391	53389	-7.7409	362	296.857	-0.0430414	285	1145	1790	0.622825	1538	0.569419	245	2030	BCC	SSP2 4.5 2030 BCC
Platyrrhinus helleri	Chiroptera	Insectivore under canopy	Volant	Very small	54.5	0.125641	85	139.5	8259	7906	-0.0427413	208	-0.563915	400	-0.0429401	97	608	305	1.53532	-1.53532	127	-104.819	-104.819	408	65805	-8.32343	383	242.141	-0.0306276	242	1160	1907.5	0.663709	1604.5	0.594039	245	2030	BCC	SSP2 4.5 2030 BCC
Potos flavus	Carnivora	Frugivore	Arboreal	Medium-large	202.5	-0.12239	292	494.5	18056	16281	-0.0983053	254	-0.53955	375	-0.0565466	136	629	390	1.51667	-1.51667	76	-78.7638	-78.7638	362	127918	-7.85689	364	434.056	-0.0266603	229	1031	2154.5	0.749652	1915.5	0.709182	245	2030	BCC	SSP2 4.5 2030 BCC
Procyon lotor	Carnivora	Carnivorous ominivorous	Semiarboreal	Medium-large	2	0.156764	70	72	40927	50673	0.238131	37	-0.431096	216	-0.107772	335	253	372	1.64884	-1.64884	299	-12.1658	-12.1658	107	234843	-4.63448	243	383.393	-0.00756602	96	745	1070	0.372303	1189	0.440207	245	2030	BCC	SSP2 4.5 2030 BCC
Procyon pygmaeus	Carnivora	Carnivorous ominivorous	Semiarboreal	Medium-large	443.5	-0.181818	323.5	767	22	19	-0.136364	283.5	-0.159943	60.5	-0.159943	427.5	344	711	1.28906	-1.28906	2.5	-81.75	-81.75	364.5	7	-0.368421	10.5	2086.84	-109.834	449.5	827	1938	0.674322	2305	0.853388	245	2030	BCC	SSP2 4.5 2030 BCC
Promops centralis	Chiroptera	Aerial insectivore	Volant	Small	147	-0.280093	365	512	15987	13069	-0.182523	315	-0.482801	301	-0.104	323	616	638	1.51184	-1.51184	67	-24.8578	-24.8578	215	96785	-7.40569	346	555.203	-0.0424825	282	910	2038	0.709116	2060	0.76268	245	2030	BCC	SSP2 4.5 2030 BCC
Pteronotus davyi	Chiroptera	Aerial insectivore	Volant	Very small	10.5	-0.0841762	263	273.5	27804	27370	-0.0156093	181	-0.50105	334	-0.11847	366	515	547	1.53686	-1.53686	129	-32.0135	-32.0135	266	196045	-7.16277	339	540.49	-0.0197475	191	925	1713.5	0.596207	1745.5	0.646242	245	2030	BCC	SSP2 4.5 2030 BCC
Pteronotus gymnonotus	Chiroptera	Aerial insectivore	Volant	Very small	28	-0.426273	403	431	3177	2423	-0.237331	336	-0.550894	387	-0.0291498	69	723	405	1.51858	-1.51858	83	-78.0584	-78.0584	360	14813	-6.1135	299	482.059	-0.198951	406	1148	2302	0.800974	1984	0.734543	245	2030	BCC	SSP2 4.5 2030 BCC
Pteronotus parnellii	Chiroptera	Aerial insectivore	Volant	Very small	3	0.0533262	134	137	49473	52192	0.0549593	119	-0.440874	234	-0.107834	336	353	455	1.59784	-1.59784	268	-17.5524	-17.5524	156	300588	-5.75927	287	440.204	-0.00843431	108	819	1309	0.455463	1411	0.522399	245	2030	BCC	SSP2 4.5 2030 BCC
Pteronotus personatus	Chiroptera	Aerial insectivore	Volant	Very small	19.5	0.110066	96	115.5	27127	30857	0.137501	67	-0.49389	326	-0.118918	372	393	439	1.55143	-1.55143	170	-28.804	-28.804	248	236875	-7.67654	356	498.301	-0.0161487	168	942	1450.5	0.504697	1496.5	0.554054	245	2030	BCC	SSP2 4.5 2030 BCC
Puma concolor	Carnivora	Carnivorous	Terrestrial	Large	214	-0.149516	306	520	52866	48740	-0.0780464	240	-0.397321	191	-0.086774	259	431	499	1.62123	-1.62123	286	-7.8442	-7.8442	72	202870	-4.16229	230	388.458	-0.00797001	103	691	1642	0.571329	1710	0.633099	245	2030	BCC	SSP2 4.5 2030 BCC
Reithrodontomys bakeri	Rodentia	Granivore	Terrestrial	Very small	435	-0.55	427	862	1561	1280	-0.180013	313	-0.4086	198	-0.0121174	30	511	343	1.51687	-1.51687	77	-33.993	-33.993	272	8406	-6.56719	316	575.93	-0.449945	427	1092	2465	0.85769	2297	0.850426	245	2030	BCC	SSP2 4.5 2030 BCC
Reithrodontomys burti	Rodentia	Granivore	Terrestrial	Small	412.5	3.5	1	413.5	4513	6727	0.490583	16	-0.297098	119	-0.214912	445	135	461	1.81374	-1.81374	386	13.0272	-13.0272	113	11295	-1.67905	101	309.443	-0.0460001	298	898	1446.5	0.503305	1772.5	0.656238	245	2030	BCC	SSP2 4.5 2030 BCC
Reithrodontomys chrysopsis	Rodentia	Granivore	Terrestrial	Very small	354	-0.252969	358	712	3396	2107	-0.379564	401	-0.599334	419	-0.0800173	230	820	631	1.56998	-1.56998	230	5.30979	-5.30979	52	4378	-2.07784	130	85.0973	-0.0403879	273	685	2217	0.771399	2028	0.750833	245	2030	BCC	SSP2 4.5 2030 BCC
Reithrodontomys fulvescens	Rodentia	Granivore	Terrestrial	Very small	97	0.0413426	146	243	52193	51173	-0.0195429	187	-0.378826	175	-0.0819963	244	362	431	1.68327	-1.68327	316	16.4384	-16.4384	149	148272	-2.89747	182	265.786	-0.00519387	71	718	1323	0.460334	1392	0.515365	245	2030	BCC	SSP2 4.5 2030 BCC
Reithrodontomys gracilis	Rodentia	Granivore	Terrestrial	Very small	190	0.131287	84	274	7066	8009	0.133456	71	-0.370028	170	-0.129031	400	241	471	1.47499	-1.47499	18	-100.94	-100.94	405	91823	-11.465	447	821.784	-0.102608	372	1242	1757	0.611343	1987	0.735653	245	2030	BCC	SSP2 4.5 2030 BCC
Reithrodontomys hirsutus	Rodentia	Granivore	Terrestrial	Small	421.5	0.0698413	122	543.5	1220	1199	-0.0172131	182	-0.433646	220	-0.0612636	149	402	331	1.54946	-1.54946	157	37.568	-37.568	286	8000	-6.67223	320	847.148	-0.706545	430	1193	2138.5	0.744085	2067.5	0.765457	245	2030	BCC	SSP2 4.5 2030 BCC
Reithrodontomys megalotis	Rodentia	Granivore	Terrestrial	Very small	223	-0.223698	344	567	41768	34959	-0.16302	299	-0.374236	174	-0.0626603	154	473	453	1.67171	-1.67171	308	20.0852	-20.0852	180	74024	-2.11745	137	127.571	-0.00364916	44	669	1709	0.594642	1689	0.625324	245	2030	BCC	SSP2 4.5 2030 BCC
Reithrodontomys mexicanus	Rodentia	Granivore	Terrestrial	Very small	162	-0.294347	369	531	9994	6933	-0.306284	373	-0.483033	302	-0.0251993	60	675	433	1.55971	-1.55971	198	-39.7743	-39.7743	289	25061	-3.61474	208	265.403	-0.0382811	263	958	2164	0.752958	1922	0.711588	245	2030	BCC	SSP2 4.5 2030 BCC
Reithrodontomys microdon	Rodentia	Granivore	Terrestrial	Small	288	-0.207009	335	623	8801	6298	-0.2844	358	-0.510792	346	-0.0457136	103	704	461	1.5531	-1.5531	181	-31.3181	-31.3181	261	22847	-3.62766	210	157.393	-0.0249909	226	878	2205	0.767223	1962	0.726398	245	2030	BCC	SSP2 4.5 2030 BCC
Reithrodontomys montanus	Rodentia	Granivore	Terrestrial	Very small	141	0.0634921	125	266	6177	5050	-0.182451	314	-0.0825052	24	-0.0420023	95	338	409	2.02797	-2.02797	441	14.4849	-14.4849	127	5936	-1.17545	73	5.54455	-0.00109793	23	664	1268	0.441197	1339	0.495742	245	2030	BCC	SSP2 4.5 2030 BCC
Reithrodontomys spectabilis	Rodentia	Granivore	Terrestrial	Very small	450	-0.181818	323.5	773.5	22	19	-0.136364	283.5	-0.159943	60.5	-0.159943	427.5	344	711	1.28906	-1.28906	2.5	-81.75	-81.75	364.5	7	-0.368421	10.5	2086.84	-109.834	449.5	827	1944.5	0.676583	2311.5	0.855794	245	2030	BCC	SSP2 4.5 2030 BCC
Reithrodontomys sumichrasti	Rodentia	Granivore	Terrestrial	Very small	133	-0.19344	330	463	9951	6892	-0.307406	375	-0.489779	317	-0.0511046	113	692	488	1.56391	-1.56391	212	-17.702	-17.702	159	20183	-2.92847	186	127.985	-0.01857	185	742	1897	0.660056	1693	0.626805	245	2030	BCC	SSP2 4.5 2030 BCC
Reithrodontomys tenuirostris	Rodentia	Granivore	Terrestrial	Very small	406.5	-0.4	399.5	806	172	111	-0.154271	297	-0.578032	406	-0.0071278	19	703	316	1.56574	-1.56574	217	-82.6577	-82.6577	367	308	-2.77477	175	0	0	8	767	2276	0.791928	1889	0.699371	245	2030	BCC	SSP2 4.5 2030 BCC
Reithrodontomys zacatecae	Rodentia	Granivore	Terrestrial	Very small	359	-0.0936782	272	631	12303	10405	-0.146828	289	-0.354877	160	-0.0634753	157	449	446	1.66205	-1.66205	303	42.509	-42.509	299	24634	-2.36752	155	135.79	-0.0130504	143	900	1980	0.688935	1977	0.731951	245	2030	BCC	SSP2 4.5 2030 BCC
Rheomys mexicanus	Rodentia	Piscivore	Semiaquatic	Small	435	-0.35	384	819	1403	1197	-0.315068	379	-0.409448	199	-0.071714	189	578	568	1.4903	-1.4903	29	-25.0122	-25.0122	217	7747	-6.47201	312	324.804	-0.271348	419	977	2374	0.826026	2364	0.875231	245	2030	BCC	SSP2 4.5 2030 BCC
Rheomys thomasi	Rodentia	Piscivore	Semiaquatic	Small	382	-0.0298507	222	604	584	400	1.36495	2	-0.533542	371	-0.030209	72	373	74	1.53991	-1.53991	132	-98.2013	-98.2013	398	1618	-4.045	225	0	0	8	763	1740	0.605428	1441	0.533506	245	2030	BCC	SSP2 4.5 2030 BCC
Rhogeessa aeneus	Chiroptera	Aerial insectivore	Volant	Very small	252	1.62227	4	256	2214	5236	0.273503	33	-0.282559	112	-0.124929	392	145	425	1.45737	-1.45737	13	-97.7832	-97.7832	397	56919	-10.8707	441	1156.57	-0.220888	411	1262	1663	0.578636	1943	0.719363	245	2030	BCC	SSP2 4.5 2030 BCC
Rhogeessa alleni	Chiroptera	Aerial insectivore	Volant	Very small	185	0.153605	72	257	10435	13289	-0.485207	422	-0.533238	369	-0.12361	385	791	807	1.57187	-1.57187	236	10.8881	-10.8881	97	46328	-3.48619	204	160.026	-0.012042	137	674	1722	0.599165	1738	0.643465	245	2030	BCC	SSP2 4.5 2030 BCC
Rhogeessa genowaysi	Chiroptera	Aerial insectivore	Volant	Very small	406.5	-0.617021	441	847.5	169	87	0.471264	17	-0.54475	382	0	4.5	399	21.5	1.51889	-1.51889	84	-95.3161	-95.3161	390	37	-0.425287	14	0	0	8	496	1742.5	0.606298	1365	0.505368	245	2030	BCC	SSP2 4.5 2030 BCC
Rhogeessa mira	Chiroptera	Aerial insectivore	Volant	Very small	351	0.0952381	105	456	435	640	0.191711	47	-0.475748	284	-0.169062	434	331	481	1.49152	-1.49152	31	-15.2899	-15.2899	138	7055	-11.0234	443	801.719	-1.25269	438	1050	1837	0.639179	1987	0.735653	245	2030	BCC	SSP2 4.5 2030 BCC
Rhogeessa parvula	Chiroptera	Aerial insectivore	Volant	Very small	133	0.255939	48	181	22513	26829	0.0477163	123	-0.444017	236	-0.145987	422	359	545	1.54892	-1.54892	155	-18.3775	-18.3775	162	206940	-7.7133	360	637.571	-0.0237642	218	895	1435	0.499304	1621	0.600148	245	2030	BCC	SSP2 4.5 2030 BCC
Rhogeessa tumida	Chiroptera	Aerial insectivore	Volant	Very small	28	0.0302079	153	181	16640	17434	0.0678714	111	-0.486468	310	-0.0900289	272	421	383	1.52069	-1.52069	91	-70.7116	-70.7116	349	147620	-8.46736	389	652.295	-0.0374151	259	1088	1690	0.588031	1652	0.611625	245	2030	BCC	SSP2 4.5 2030 BCC
Rhynchonycteris naso	Chiroptera	Aerial insectivore	Volant	Very small	116.5	0.0254163	157	273.5	7249	7741	-0.65704	445	-0.533521	370	-0.064141	159	815	604	1.50596	-1.50596	55	-114.791	-114.791	420	58048	-7.49877	348	376.676	-0.0486599	307	1130	2218.5	0.771921	2007.5	0.743243	245	2030	BCC	SSP2 4.5 2030 BCC
Romerolagus diazi	Lagomorpha	Herbivore grazer	Semifossorial	Medium	429	-0.484163	419	848	1662	570	-0.0213195	189	-0.623604	425	-0.123491	384	614	573	1.56781	-1.56781	224	-14.2743	-14.2743	125	1481	-2.59825	167	35.6667	-0.0625731	337	853	2315	0.805498	2274	0.84191	245	2030	BCC	SSP2 4.5 2030 BCC
Saccopteryx bilineata	Chiroptera	Aerial insectivore	Volant	Very small	103	0.134876	81	184	10413	10191	0.092521	93	-0.487218	313	-0.086204	256	406	349	1.48949	-1.48949	28	-85.5769	-85.5769	370	101836	-9.99274	431	692.208	-0.0679234	343	1172	1762	0.613083	1705	0.631248	245	2030	BCC	SSP2 4.5 2030 BCC
Saccopteryx leptura	Chiroptera	Aerial insectivore	Volant	Very small	81	0.897516	10	91	3102	3389	-0.51634	430	-0.605571	422	-0.0443033	99	852	529	1.52045	-1.52045	90	-136.833	-136.833	440	20728	-6.11626	300	200.236	-0.0590841	331	1161	2104	0.732081	1781	0.659385	245	2030	BCC	SSP2 4.5 2030 BCC
Scalopus aquaticus	Eulipotyphla	Insectivore omnivorous	Fossorial	Small	106.5	-0.605263	438.5	545	153	74	-0.0866873	245	-0.0811132	22	0	4.5	267	249.5	1.55165	-1.55165	174	-68.723	-68.723	346	371	-5.01351	259	151.216	-2.04346	444	1223	2035	0.708072	2017.5	0.746946	245	2030	BCC	SSP2 4.5 2030 BCC
Scapanus latimanus	Eulipotyphla	Insectivore omnivorous	Fossorial	Small	178	-0.397394	398	576	1292	1180	-0.323704	382	-0.130945	48	-0.073237	197	430	579	1.8769	-1.8769	417	7.85917	-7.85917	73	5184	-4.39322	236	29.661	-0.0251365	227	953	1959	0.681628	2108	0.780452	245	2030	BCC	SSP2 4.5 2030 BCC
Sciurus aberti	Rodentia	Frugivore granivore	Semiarboreal	Medium	334	-0.212121	340	674	7062	4776	-0.423364	410	-0.155435	57	-0.0186516	43	467	453	1.73038	-1.73038	345	51.7503	-51.7503	316	10576	-2.21441	143	108.813	-0.0227833	209	1013	2154	0.749478	2140	0.792299	245	2030	BCC	SSP2 4.5 2030 BCC
Sciurus alleni	Rodentia	Frugivore granivore	Semiarboreal	Medium	393	-0.322581	375	768	2414	1392	0.0957004	92	-0.29754	123	-0.036275	87	215	179	1.73538	-1.73538	351	17.0876	-17.0876	152	1503	-1.07974	64	189.605	-0.13621	387	954	1937	0.673974	1901	0.703813	245	2030	BCC	SSP2 4.5 2030 BCC
Sciurus arizonensis	Rodentia	Frugivore granivore	Semiarboreal	Medium	416	0.0477612	141	557	2884	3160	-0.0878524	247	-0.107381	41	-0.0645535	162	288	409	2.09227	-2.09227	447	5.10042	-5.10042	48	6747	-2.13513	138	0.316456	-0.000100144	18	651	1496	0.520529	1617	0.598667	245	2030	BCC	SSP2 4.5 2030 BCC
Sciurus aureogaster	Rodentia	Frugivore granivore	Semiarboreal	Medium	211	-0.0626144	248	459	23585	21513	0.115909	79	-0.56222	398	-0.0812195	241	477	320	1.55218	-1.55218	176	-45.4542	-45.4542	305	141284	-6.56738	317	334.032	-0.015527	164	962	1898	0.660404	1741	0.644576	245	2030	BCC	SSP2 4.5 2030 BCC
Sciurus carolinensis	Rodentia	Frugivore granivore	Semiarboreal	Medium	119	0.038674	149	268	880	982	0.191002	48	-0.593006	415	-0.264244	450	463	498	1.72174	-1.72174	342	5.99133	-5.99133	60	1765	-1.79735	111	832.077	-0.847329	432	945	1676	0.583159	1711	0.633469	245	2030	BCC	SSP2 4.5 2030 BCC
Sciurus colliaei	Rodentia	Frugivore granivore	Semiarboreal	Medium	340	0.200272	58	398	16204	19299	-0.320566	380	-0.407069	196	-0.129493	403	576	783	1.60101	-1.60101	271	19.5917	-19.5917	174	111472	-5.77605	288	514.637	-0.0266665	230	963	1937	0.673974	2144	0.79378	245	2030	BCC	SSP2 4.5 2030 BCC
Sciurus deppei	Rodentia	Frugivore granivore	Semiarboreal	Medium	116.5	-0.36942	391	507.5	13863	9419	-0.182697	316	-0.566778	403	-0.0375571	91	719	407	1.55657	-1.55657	190	-75.739	-75.739	356	52146	-5.53626	280	291.643	-0.0309633	243	1069	2295.5	0.798713	1983.5	0.734358	245	2030	BCC	SSP2 4.5 2030 BCC
Sciurus griseus	Rodentia	Frugivore granivore	Semiarboreal	Medium	255	-0.60372	437	692	1861	1521	0.044987	126	-0.106834	40	-0.060666	146	166	272	1.87227	-1.87227	415	7.14016	-7.14016	67	5867	-3.85733	221	63.3925	-0.0416782	276	979	1837	0.639179	1943	0.719363	245	2030	BCC	SSP2 4.5 2030 BCC
Sciurus nayaritensis	Rodentia	Frugivore granivore	Semiarboreal	Medium	369	0.0089529	172	541	24985	26109	-0.256882	345	-0.320758	143	-0.0758236	212	488	557	1.71462	-1.71462	338	38.1574	-38.1574	287	75027	-2.87361	181	235.945	-0.00903694	115	921	1950	0.678497	2019	0.747501	245	2030	BCC	SSP2 4.5 2030 BCC
Sciurus niger	Rodentia	Frugivore granivore	Semiarboreal	Medium	252	-0.083499	261	513	5485	4076	-0.300264	369	-0.0982138	33	-0.0562007	134	402	503	1.9458	-1.9458	432	22.1657	-22.1657	196	7559	-1.85451	115	0.981354	-0.000240764	19	762	1677	0.583507	1778	0.658275	245	2030	BCC	SSP2 4.5 2030 BCC
Sciurus oculatus	Rodentia	Frugivore granivore	Semiarboreal	Medium	410.5	-0.290675	368	778.5	7953	5565	-0.465324	418	-0.624538	427	-0.105864	328	845	746	1.57501	-1.57501	244	1.01211	-1.01211	8	12439	-2.23522	145	35.4376	-0.00636793	86	483	2106.5	0.732951	2007.5	0.743243	245	2030	BCC	SSP2 4.5 2030 BCC
Sciurus variegatoides	Rodentia	Frugivore granivore	Semiarboreal	Medium	254	-0.413793	402	656	1341	717	0.313934	24	-0.434344	223	-0.0246927	59	247	83	1.52432	-1.52432	99	-51.2475	-51.2475	314	2615	-3.64714	211	237.908	-0.33181	423	1047	1950	0.678497	1786	0.661237	245	2030	BCC	SSP2 4.5 2030 BCC
Sciurus yucatanensis	Rodentia	Frugivore granivore	Semiarboreal	Medium	234.5	0.649301	19	253.5	4708	6186	-0.0625	231	-0.301729	125	-0.137076	414	356	645	1.46323	-1.46323	15	-100.725	-100.725	404	70494	-11.3957	445	1024.8	-0.165665	398	1262	1871.5	0.651183	2160.5	0.799889	245	2030	BCC	SSP2 4.5 2030 BCC
Scotinomys teguina	Rodentia	Insectivore under canopy	Terrestrial	Very small	181	-0.231959	350	531	1936	1815	-0.124456	274	-0.4759	285	-0.0679477	169	559	443	1.52342	-1.52342	98	-65.803	-65.803	340	13675	-7.53444	349	257.085	-0.141645	389	1176	2266	0.788448	2150	0.796001	245	2030	BCC	SSP2 4.5 2030 BCC
Sigmodon alleni	Rodentia	Herbivore	Terrestrial	Medium	414	-0.0335628	226	640	10574	9258	0.219305	42	-0.455502	255	-0.0943604	289	297	331	1.50976	-1.50976	62	0.342854	-0.342854	5	72070	-7.78462	363	631.915	-0.0682561	345	775	1712	0.595685	1746	0.646427	245	2030	BCC	SSP2 4.5 2030 BCC
Sigmodon arizonae	Rodentia	Granivore	Terrestrial	Small	295	0.242812	49	344	17218	20994	-0.101347	255	-0.352218	158	-0.129838	405	413	660	1.66101	-1.66101	302	20.1592	-20.1592	181	94523	-4.50238	239	436.564	-0.0207947	198	920	1677	0.583507	1924	0.712329	245	2030	BCC	SSP2 4.5 2030 BCC
Sigmodon fulviventer	Rodentia	Herbivore	Terrestrial	Medium	219	-0.0931113	271	490	16705	15012	0.185464	52	-0.380954	179	-0.0788511	227	231	279	1.70347	-1.70347	326	42.3364	-42.3364	297	29610	-1.97242	125	102.605	-0.00683484	92	840	1561	0.543145	1609	0.595705	245	2030	BCC	SSP2 4.5 2030 BCC
Sigmodon hirsutus	Rodentia	Herbivore	Terrestrial	Small	39	0.133081	83	122	41345	49013	0.0476213	124	-0.478682	293	-0.110731	346	417	470	1.56849	-1.56849	228	-20.7401	-20.7401	187	270814	-5.52535	279	450.845	-0.00919848	119	813	1352	0.470424	1405	0.520178	245	2030	BCC	SSP2 4.5 2030 BCC
Sigmodon hispidus	Rodentia	Herbivore	Terrestrial	Very small	21	-0.0922997	268	289	42544	44570	-0.498311	424	-0.363367	166	-0.108497	340	590	764	1.71213	-1.71213	334	-6.75704	-6.75704	64	181675	-4.07617	228	440.603	-0.00988563	124	750	1629	0.566806	1803	0.667531	245	2030	BCC	SSP2 4.5 2030 BCC
Sigmodon leucotis	Rodentia	Herbivore	Terrestrial	Small	281	-0.465041	410	691	3257	1634	0.0285844	139	-0.379417	177	-0.0196666	46	316	185	1.61015	-1.61015	276	18.8147	-18.8147	165	4113	-2.51714	163	64.3207	-0.0393639	265	869	1876	0.652749	1745	0.646057	245	2030	BCC	SSP2 4.5 2030 BCC
Sigmodon mascotensis	Rodentia	Granivore	Terrestrial	Small	258	0.0558526	131	389	17597	18100	-0.0458277	212	-0.528607	364	-0.121586	378	576	590	1.53	-1.53	118	-3.57447	-3.57447	32	126743	-7.00238	335	397.503	-0.0219615	204	689	1654	0.575505	1668	0.617549	245	2030	BCC	SSP2 4.5 2030 BCC
Sigmodon ochrognathus	Rodentia	Herbivore	Terrestrial	Small	333	-0.029745	221	554	18395	17552	-0.113412	267	-0.330223	150	-0.0675032	167	417	434	1.71452	-1.71452	337	43.5953	-43.5953	301	35600	-2.02826	127	109.347	-0.00622986	83	848	1819	0.632916	1836	0.679748	245	2030	BCC	SSP2 4.5 2030 BCC
Sigmodon toltecus	Rodentia	Herbivore	Terrestrial	Small	193	0.202871	57	250	9708	8607	0.0179869	148	-0.514315	351	-0.0733034	198	499	346	1.52042	-1.52042	89	-96.6862	-96.6862	394	72562	-8.43058	387	546.921	-0.0635438	338	1208	1957	0.680932	1804	0.667901	245	2030	BCC	SSP2 4.5 2030 BCC
Sorex arizonae	Eulipotyphla	Insectivore under canopy	Semifossorial	Very small	346.5	0.120075	88	434.5	2891	2943	0.22269	40	-0.0926194	30	-0.0717175	190	70	230	2.08626	-2.08626	446	5.54989	-5.54989	55	7849	-2.66701	171	7.81516	-0.00265551	36	708	1212.5	0.421886	1372.5	0.508145	245	2030	BCC	SSP2 4.5 2030 BCC
Sorex emarginatus	Eulipotyphla	Insectivore under canopy	Semifossorial	Very small	393	0.236025	50	443	4037	4936	-0.306183	372	-0.476643	286	-0.113197	352	658	724	1.57203	-1.57203	238	56.3984	-56.3984	325	17552	-3.55592	205	253.718	-0.0514015	316	1084	2185	0.760264	2251	0.833395	245	2030	BCC	SSP2 4.5 2030 BCC
Sorex ixtlanensis	Eulipotyphla	Insectivore under canopy	Semifossorial	Very small	402	-0.331081	379	781	3057	2121	-0.240056	338	-0.42258	206	-0.00842317	20	544	358	1.51285	-1.51285	69	-42.4957	-42.4957	298	13898	-6.55257	315	399.491	-0.18835	402	1084	2409	0.838205	2223	0.823029	245	2030	BCC	SSP2 4.5 2030 BCC
Sorex macrodon	Eulipotyphla	Insectivore under canopy	Semifossorial	Very small	417.5	-0.183727	326	743.5	3570	2713	0.0271621	140	-0.648181	436	-0.0334794	81	576	221	1.55636	-1.55636	189	-39.7469	-39.7469	288	9256	-3.41172	201	188.231	-0.069381	347	1025	2344.5	0.815762	1989.5	0.736579	245	2030	BCC	SSP2 4.5 2030 BCC
Sorex mediopua	Eulipotyphla	Insectivore under canopy	Semifossorial	Very small	363.5	-0.0490405	237	600.5	6001	6164	-0.259801	347	-0.540757	377	-0.0899985	270	724	617	1.55242	-1.55242	177	2.44438	-2.44438	25	35327	-5.73118	284	151.965	-0.0246536	222	708	2032.5	0.707203	1925.5	0.712884	245	2030	BCC	SSP2 4.5 2030 BCC
Sorex milleri	Eulipotyphla	Insectivore under canopy	Semifossorial	Very small	421.5	-0.107644	282	703.5	4030	2983	-0.331478	385	-0.152081	55	-0.0443951	101	440	486	1.82838	-1.82838	395	24.3904	-24.3904	213	2098	-0.703319	31	125.427	-0.0420474	278	917	2060.5	0.716945	2106.5	0.779896	245	2030	BCC	SSP2 4.5 2030 BCC
Sorex monticolus	Eulipotyphla	Insectivore under canopy	Semifossorial	Very small	74	-0.339056	381	455	1976	1321	-0.520039	432	-0.0314516	7	-0.00261945	11	439	443	1.64226	-1.64226	294	64.7892	-64.7892	338	4420	-3.34595	198	107.275	-0.0812073	356	1186	2080	0.72373	2084	0.771566	245	2030	BCC	SSP2 4.5 2030 BCC
Sorex oreopolus	Eulipotyphla	Insectivore under canopy	Semifossorial	Very small	342.5	-0.438931	405	747.5	2046	982	-0.154423	298	-0.592142	413	-0.100734	309	711	607	1.5702	-1.5702	233	-14.6271	-14.6271	128	1839	-1.87271	117	15.611	-0.0158971	167	645	2103.5	0.731907	1999.5	0.740281	245	2030	BCC	SSP2 4.5 2030 BCC
Sorex orizabae	Eulipotyphla	Insectivore under canopy	Semifossorial	Very small	313	-0.121019	290	603	5336	4512	-0.229814	335	-0.624351	426	-0.107684	334	761	669	1.56418	-1.56418	213	-5.32302	-5.32302	53	18835	-4.17442	231	47.9543	-0.0106282	129	626	1990	0.692415	1898	0.702703	245	2030	BCC	SSP2 4.5 2030 BCC
Sorex ornatus	Eulipotyphla	Insectivore under canopy	Semifossorial	Very small	290	-0.655462	442	732	483	372	-0.427215	412	-0.302974	126	-0.178039	437	538	849	1.82373	-1.82373	393	8.58621	-8.58621	78	1968	-5.29032	266	47.2043	-0.126893	383	1120	2390	0.831594	2701	1	245	2030	BCC	SSP2 4.5 2030 BCC
Sorex salvini	Eulipotyphla	Insectivore under canopy	Semifossorial	Very small	404	-0.449664	407	811	1896	1086	-0.266722	352	-0.486637	311	-0.01745	39	663	391	1.56567	-1.56567	216	-57.8538	-57.8538	327	3147	-2.89779	183	53.3425	-0.0491184	309	1035	2509	0.872999	2237	0.828212	245	2030	BCC	SSP2 4.5 2030 BCC
Sorex saussurei	Eulipotyphla	Insectivore under canopy	Semifossorial	Very small	258	-0.245522	356	614	9643	7071	-0.376112	400	-0.521639	360	-0.064662	163	760	563	1.55635	-1.55635	188	-12.9197	-12.9197	112	23269	-3.29077	195	153.954	-0.0217726	201	696	2070	0.720251	1873	0.693447	245	2030	BCC	SSP2 4.5 2030 BCC
Sorex ventralis	Eulipotyphla	Insectivore under canopy	Semifossorial	Very small	306	-0.207154	336	642	4270	2664	-0.302108	371	-0.597686	417	-0.0661879	165	788	536	1.56377	-1.56377	211	-24.1403	-24.1403	210	5017	-1.88326	119	62.0908	-0.0233074	214	754	2184	0.759916	1932	0.715291	245	2030	BCC	SSP2 4.5 2030 BCC
Sorex veraecrucis	Eulipotyphla	Insectivore under canopy	Semifossorial	Very small	198.5	-0.237899	352	550.5	6405	4470	-0.368582	397	-0.509732	345	-0.0570469	139	742	536	1.55752	-1.55752	196	-22.4859	-22.4859	200	11567	-2.5877	166	123.604	-0.0276519	234	796	2088.5	0.726688	1882.5	0.696964	245	2030	BCC	SSP2 4.5 2030 BCC
Sorex veraepacis	Eulipotyphla	Insectivore under canopy	Semifossorial	Very small	297	-0.284627	366	663	4577	2890	0.0688506	109	-0.448046	242	-0.0181324	40	351	149	1.55053	-1.55053	165	-47.0035	-47.0035	306	8763	-3.03218	190	159.612	-0.0552292	323	984	1998	0.695198	1796	0.664939	245	2030	BCC	SSP2 4.5 2030 BCC
Spilogale gracilis	Carnivora	Insectivore omnivorous	Terrestrial	Medium	355	0.150528	74	429	23413	25025	0.023601	145	-0.321339	144	-0.100841	311	289	456	1.69064	-1.69064	321	25.2063	-25.2063	221	60193	-2.40531	157	318.492	-0.012727	141	840	1558	0.542102	1725	0.638652	245	2030	BCC	SSP2 4.5 2030 BCC
Spilogale putorius	Carnivora	Insectivore omnivorous	Terrestrial	Medium	308	0.0882457	110	418	38939	39858	0.148398	63	-0.438336	231	-0.124141	389	294	452	1.555	-1.555	186	-8.67784	-8.67784	81	218946	-5.49315	276	521.843	-0.0130925	144	687	1399	0.486778	1557	0.576453	245	2030	BCC	SSP2 4.5 2030 BCC
Spilogale pygmaea	Carnivora	Insectivore omnivorous	Terrestrial	Medium	419	0	186.5	605.5	3996	4589	-0.217705	328	-0.448965	244	-0.104819	324	572	652	1.4949	-1.4949	34	2.20906	-2.20906	23	44784	-9.75899	429	818.769	-0.17842	400	886	2063.5	0.717989	2143.5	0.793595	245	2030	BCC	SSP2 4.5 2030 BCC
Sturnira hondurensis	Chiroptera	Frugivore	Volant	Small	28	-0.174456	318	346	16233	12699	0.0460753	125	-0.482656	300	-0.0501277	110	425	235	1.54722	-1.54722	149	-22.1834	-22.1834	197	61110	-4.81219	251	348.545	-0.0274466	233	830	1601	0.557063	1411	0.522399	245	2030	BCC	SSP2 4.5 2030 BCC
Sturnira lilium	Chiroptera	Frugivore	Volant	Very small	78	0.0419953	145	223	45621	47723	-0.104529	258	-0.438347	232	-0.0996336	303	490	561	1.59766	-1.59766	267	-16.7984	-16.7984	151	282219	-5.91369	292	410.664	-0.00860515	111	821	1534	0.533751	1605	0.594224	245	2030	BCC	SSP2 4.5 2030 BCC
Sturnira ludovici	Chiroptera	Frugivore	Volant	Small	37	-0.0443696	235	272	29169	26120	-0.0321661	197	-0.49865	330	-0.0867813	260	527	457	1.55151	-1.55151	171	-4.03363	-4.03363	38	138705	-5.3103	267	325.858	-0.0124754	140	616	1415	0.492345	1345	0.497964	245	2030	BCC	SSP2 4.5 2030 BCC
Sylvilagus audubonii	Lagomorpha	Herbivore grazer	Terrestrial	Medium	263	0.00938606	170	433	45607	44140	-0.295624	365	-0.280154	111	-0.09925	301	476	666	1.77853	-1.77853	370	19.7701	-19.7701	176	41021	-0.929338	49	161.614	-0.00366138	45	640	1549	0.53897	1739	0.643836	245	2030	BCC	SSP2 4.5 2030 BCC
Sylvilagus bachmani	Lagomorpha	Herbivore grazer	Terrestrial	Medium	234.5	-0.371646	394	628.5	5233	3686	-0.0609126	228	-0.0675499	15	-0.0524173	116	243	344	1.71166	-1.71166	333	2.13696	-2.13696	21	5178	-1.40477	82	338.7	-0.0918884	362	798	1669.5	0.580898	1770.5	0.655498	245	2030	BCC	SSP2 4.5 2030 BCC
Sylvilagus brasiliensis	Lagomorpha	Herbivore grazer	Terrestrial	Medium	365	-0.20207	332	697	13347	12534	-0.0595257	226	-0.632775	433	-0.046005	104	659	330	1.55134	-1.55134	168	-82.6803	-82.6803	368	86885	-6.93195	332	215.505	-0.0171936	178	1046	2402	0.835769	2073	0.767494	245	2030	BCC	SSP2 4.5 2030 BCC
Sylvilagus cunicularius	Lagomorpha	Herbivore grazer	Terrestrial	Medium-large	360	-0.0543634	242	602	12734	11976	0.0669688	114	-0.533857	372	-0.122408	379	486	493	1.53265	-1.53265	125	-8.51526	-8.51526	77	82128	-6.85772	326	384.7	-0.0321226	248	776	1864	0.648573	1871	0.692706	245	2030	BCC	SSP2 4.5 2030 BCC
Sylvilagus floridanus	Lagomorpha	Herbivore grazer	Terrestrial	Medium	88.5	0.0280497	155	243.5	32881	35083	0.276527	31	-0.445904	238	-0.103271	321	269	352	1.61039	-1.61039	277	3.02477	-3.02477	28	190851	-5.43999	273	403.999	-0.0115155	134	712	1224.5	0.426061	1307.5	0.48408	245	2030	BCC	SSP2 4.5 2030 BCC
Sylvilagus insonus	Lagomorpha	Herbivore grazer	Terrestrial	Medium	424	-0.666667	443	867	311	397	-0.423854	411	-0.432099	217	-0.00960293	23	628	434	1.49212	-1.49212	33	-28.552	-28.552	245	3319	-8.3602	386	821.965	-2.07044	445	1109	2604	0.906054	2410	0.892262	245	2030	BCC	SSP2 4.5 2030 BCC
Sylvilagus robustus	Lagomorpha	Herbivore grazer	Terrestrial	Medium	400	-0.772727	446	846	2968	1710	-0.112749	265	-0.0273047	6	-0.0143773	34	271	299	2.00354	-2.00354	437	14.9713	-14.9713	133	2766	-1.61754	96	1.75439	-0.00102596	22	688	1805	0.628045	1833	0.678638	245	2030	BCC	SSP2 4.5 2030 BCC
Tadarida brasiliensis	Chiroptera	Aerial insectivore	Volant	Very small	110.5	-0.0422335	234	344.5	47220	41896	-0.0177274	184	-0.343796	155	-0.0803953	232	339	416	1.68206	-1.68206	314	16.5405	-16.5405	150	80643	-1.92484	123	183.791	-0.00438683	58	645	1328.5	0.462248	1405.5	0.520363	245	2030	BCC	SSP2 4.5 2030 BCC
Tamandua mexicana	Pilosa	Myrmecophage	Semiarboreal	Medium-large	231	0.00926879	171	402	14723	14462	-1	450	-0.477596	288	-0.0751414	209	738	659	1.49635	-1.49635	36	-93.9325	-93.9325	385	138382	-9.56866	423	571.682	-0.0395299	267	1111	2251	0.783229	2172	0.804147	245	2030	BCC	SSP2 4.5 2030 BCC
Tamiasciurus mearnsi	Rodentia	Frugivore omivore	Semiarboreal	Medium	449	-1	450	899	104	0	-0.388862	403	0	3	0	4.5	406	407.5	0	0	1	0	0	1	0	0	2	0	0	8	12	0	0	0	0	245	2030	BCC	SSP2 4.5 2030 BCC
Tapirus bairdii	Perissodactyla	Frugivore herbivore	Terrestrial	Large	366	-0.474453	415	781	2083	1273	-0.113348	266	-0.261723	97	-0.0632528	156	363	422	1.41841	-1.41841	6	-87.4817	-87.4817	372	6237	-4.89945	255	1156.68	-0.908629	434	1067	2211	0.769311	2270	0.840429	245	2030	BCC	SSP2 4.5 2030 BCC
Taxidea taxus	Carnivora	Carnivorous	Semifossorial	Medium-large	335.5	-0.0993459	277	612.5	32193	28544	0.0163753	150	-0.296787	118	-0.116579	361	268	511	1.77094	-1.77094	365	13.5033	-13.5033	119	31107	-1.08979	67	274.016	-0.00959977	122	673	1553.5	0.540536	1796.5	0.665124	245	2030	BCC	SSP2 4.5 2030 BCC
Tayassu pecari	Artiodactyla	Frugivore herbivore	Terrestrial	Large	302	0.00373134	180	482	12641	12848	0.00215186	167	-0.480509	295	-0.0870179	262	462	429	1.50362	-1.50362	51	-112.013	-112.013	418	123133	-9.58383	424	531.957	-0.0414039	275	1168	2112	0.734864	2079	0.769715	245	2030	BCC	SSP2 4.5 2030 BCC
Thomomys bottae	Rodentia	Herbivore grazer	Fossorial	Small	169.5	-0.0391193	233	402.5	26024	26080	-0.0846721	242	-0.158227	59	-0.116365	359	301	601	1.83529	-1.83529	400	13.2552	-13.2552	116	36610	-1.40376	81	237.556	-0.00910874	118	715	1418.5	0.493563	1718.5	0.636246	245	2030	BCC	SSP2 4.5 2030 BCC
Thomomys umbrinus	Rodentia	Herbivore grazer	Fossorial	Small	327	-0.0690537	253	580	41643	38117	-0.298172	367	-0.326169	146	-0.0702916	183	513	550	1.704	-1.704	327	28.0945	-28.0945	243	83398	-2.18795	141	160.511	-0.004211	53	764	1857	0.646138	1894	0.701222	245	2030	BCC	SSP2 4.5 2030 BCC
Thyroptera tricolor	Chiroptera	Aerial insectivore	Volant	Very small	97	-0.389706	397	494	2844	1996	0.0320804	134	-0.629086	431	-0.0207227	50	565	184	1.55251	-1.55251	178	-145.273	-145.273	444	11485	-5.75401	286	118.923	-0.0595806	334	1242	2301	0.800626	1920	0.710848	245	2030	BCC	SSP2 4.5 2030 BCC
Tlacuatzin canescens	Didelphimorphia	Frugivore omivore	Semiarboreal	Small	258	-0.00733753	198	456	20698	21362	-0.0908432	250	-0.503952	339	-0.137885	416	589	666	1.52839	-1.52839	115	-8.1713	-8.1713	75	161992	-7.58319	351	488.054	-0.0228469	211	752	1797	0.625261	1874	0.693817	245	2030	BCC	SSP2 4.5 2030 BCC
Trachops cirrhosus	Chiroptera	Carnivorous	Volant	Small	9	-0.0109409	201	210	9665	8787	-0.150649	294	-0.467165	270	-0.0566097	137	564	431	1.49123	-1.49123	30	-91.4059	-91.4059	378	59216	-6.73905	322	480.578	-0.0546919	321	1051	1825	0.635003	1692	0.626435	245	2030	BCC	SSP2 4.5 2030 BCC
Trinycteris nicefori	Chiroptera	Insectivore	Volant	Small	69	-0.185393	327	396	1925	1635	-0.511811	429	-0.662395	440	-0.0254852	62	869	491	1.56512	-1.56512	214	-179.955	-179.955	449	10480	-6.40979	308	10.3976	-0.00635936	85	1056	2321	0.807585	1943	0.719363	245	2030	BCC	SSP2 4.5 2030 BCC
Tylomys bullaris	Rodentia	Insectivore omnivorous	Arboreal	Medium	443.5	-0.473684	414	857.5	254	124	-0.352609	390	-0.467341	271	-0.0357083	84	661	474	1.54776	-1.54776	153	-108.008	-108.008	415	987	-7.95968	366	0	0	8	942	2460.5	0.856124	2273.5	0.841725	245	2030	BCC	SSP2 4.5 2030 BCC
Tylomys nudicaudus	Rodentia	Insectivore omnivorous	Arboreal	Medium	172.5	-0.385878	396	568.5	9027	5844	0.0673718	113	-0.592221	414	-0.0331905	80	527	193	1.52482	-1.52482	101	-74.7556	-74.7556	355	35526	-6.07906	297	428.138	-0.0732612	352	1105	2200.5	0.765658	1866.5	0.69104	245	2030	BCC	SSP2 4.5 2030 BCC
Urocyon cinereoargenteus	Carnivora	Carnivorous ominivorous	Terrestrial	Medium-large	73	0.140691	78	151	40655	43394	-0.0976099	252	-0.395124	188	-0.0958914	291	440	543	1.61522	-1.61522	280	-7.98755	-7.98755	74	217034	-5.00147	258	432.322	-0.00996272	126	738	1329	0.462422	1432	0.530174	245	2030	BCC	SSP2 4.5 2030 BCC
Uroderma bilobatum	Chiroptera	Frugivore	Volant	Very small	58.5	0.122642	87	145.5	6485	5852	0.427458	18	-0.544627	381	-0.0503172	111	399	129	1.53131	-1.53131	123	-120.948	-120.948	426	58746	-10.0386	432	291.555	-0.0498214	311	1292	1836.5	0.639005	1566.5	0.57997	245	2030	BCC	SSP2 4.5 2030 BCC
Uroderma magnirostrum	Chiroptera	Frugivore	Volant	Very small	5	0.234644	51	56	5776	8245	-0.275937	354	-0.596186	416	-0.115136	355	770	709	1.51735	-1.51735	80	-97.3854	-97.3854	396	89803	-10.8918	442	347.232	-0.0421143	279	1197	2023	0.703897	1962	0.726398	245	2030	BCC	SSP2 4.5 2030 BCC
Ursus americanus	Carnivora	Frugivore omivore	Terrestrial	Large	176	-0.160349	310	486	14304	10357	-0.289993	362	-0.174808	67	-0.0299363	71	429	433	1.83702	-1.83702	401	19.2785	-19.2785	168	17584	-1.69779	102	100.244	-0.00967889	123	794	1709	0.594642	1713	0.63421	245	2030	BCC	SSP2 4.5 2030 BCC
Ursus arctos	Carnivora	Carnivorous ominivorous	Terrestrial	Large	87	-0.371481	393	480	17528	12445	-0.536617	437	-0.104112	36	-0.0336878	82	473	519	1.90187	-1.90187	423	25.0826	-25.0826	218	22015	-1.76898	107	50.0088	-0.00401839	51	799	1752	0.609603	1798	0.665679	245	2030	BCC	SSP2 4.5 2030 BCC
Vampyressa thyone	Chiroptera	Frugivore	Volant	Very small	47	-0.695652	444	491	2294	1063	-0.171547	305	-0.555162	391	-0.00991821	24	696	329	1.55658	-1.55658	191	-143.266	-143.266	442	4924	-4.63217	242	48.8617	-0.0459659	297	1172	2359	0.820807	1992	0.737505	245	2030	BCC	SSP2 4.5 2030 BCC
Vampyrodes caraccioli	Chiroptera	Frugivore	Volant	Very small	45.5	-0.154982	307	352.5	6488	5375	-0.552283	441	-0.617554	423	-0.0220427	52	864	493	1.55459	-1.55459	182	-107.21	-107.21	414	25626	-4.76763	248	174.627	-0.0324887	250	1094	2310.5	0.803932	1939.5	0.718067	245	2030	BCC	SSP2 4.5 2030 BCC
Vampyrodes major	Chiroptera	Frugivore	Volant	Very small	202.5	-0.501736	422	624.5	4380	1961	0.241456	36	-0.433886	221	-0.0111016	26	257	62	1.56219	-1.56219	203	-134.22	-134.22	435	12387	-6.31668	306	34.7272	-0.0177089	182	1126	2007.5	0.698504	1812.5	0.671048	245	2030	BCC	SSP2 4.5 2030 BCC
Vampyrum spectrum	Chiroptera	Carnivorous	Volant	Small	262	0.376749	33	295	5823	7229	-0.0710763	236	-0.552134	389	-0.0562386	135	625	371	1.53088	-1.53088	121	-122.815	-122.815	429	68114	-9.42233	414	406.835	-0.0562782	326	1290	2210	0.768963	1956	0.724176	245	2030	BCC	SSP2 4.5 2030 BCC
Vulpes macrotis	Carnivora	Carnivorous ominivorous	Terrestrial	Medium-large	247.5	-0.105494	281	528.5	18248	16951	-0.138462	285	-0.179947	68	-0.0801199	231	353	516	1.81914	-1.81914	388	16.3272	-16.3272	146	10391	-0.613002	24	72.1273	-0.00425505	54	612	1493.5	0.519659	1656.5	0.613291	245	2030	BCC	SSP2 4.5 2030 BCC
Xenomys nelsoni	Rodentia	Herbivore browser	Arboreal	Small	435	0.526316	21	456	715	616	-0.153651	296	-0.436063	227	-0.0852435	252	523	548	1.48394	-1.48394	23	11.2594	-11.2594	99	7261	-11.7873	450	927.597	-1.50584	441	1013	1992	0.693111	2017	0.74676	245	2030	BCC	SSP2 4.5 2030 BCC
Xerospermophilus spilosoma	Rodentia	Frugivore omivore	Semifossorial	Small	178	-0.177778	319	497	27185	23008	0.114583	81	-0.268041	101	-0.061908	151	182	232	1.76843	-1.76843	362	30.1296	-30.1296	253	17308	-0.75226	34	49.9935	-0.00217287	30	679	1358	0.472512	1408	0.521288	245	2030	BCC	SSP2 4.5 2030 BCC
Xerospermophilus tereticaudus	Rodentia	Frugivore omivore	Semifossorial	Small	331	0	186.5	517.5	6674	7644	0.126897	73	-0.261514	96	-0.225868	447	169	520	1.96162	-1.96162	434	5.39668	-5.39668	54	9671	-1.26518	75	172.004	-0.0225019	206	769	1455.5	0.506437	1806.5	0.668826	245	2030	BCC	SSP2 4.5 2030 BCC
Zygogeomys trichopus	Rodentia	Herbivore grazer	Fossorial	Medium	441	0.811321	12	453	480	535	0.102804	85	-0.762156	445	-0.127299	396	530	481	1.56623	-1.56623	219	22.2084	-22.2084	198	980	-1.83178	113	13.0841	-0.0244563	220	750	1733	0.602992	1684	0.623473	245	2030	BCC	SSP2 4.5 2030 BCC

## Sheet: 245_2030_CAN
SPECIES	ORDER	FUNCTIONAL GROUP			VULNERABILITY				EXPOSURE										HAZARD													RISK				SSP YEAR GCM
					SENSITIVITY	ADAPTIVE CAPACITY
Scientific Name	Order	Trophic group	Locomotion group	Body mass group	Sensitivity Score	NPA	NPA Score	Vulnerability Score	PDA	Future PDA	Current PDA vs Projected PDA	Future PDA Score	Relative LUCC/WP	LUCC/WP Score	Relative LUCC/WoP	LUCC/WoP Score	Exposure WP Score	Exposure WoP Score	T°Change	AT°Change	T°Change Score	P Change	APChange	P Change Score	Fires	Relative Fires	Fires Score	Hurricanes	Relative Hurricanes	Hurricanes Score	Hazard Score	Scores addition LUCC/WP	Final Risk Score LUCC/WP	Scores addition LUCC/WoP	Final Risk Score LUCC/WoP	SSP	Year	GCM	ID
Alouatta palliata	Primates	Frugivore herbivore	Arboreal	Medium-large	361	-0.0130058	200	561	5630	5718	0.0156306	162	-0.643172	435	-0.0433287	98	597	260	1.54619	-1.54619	143	-134.165	-134.165	437	57082	-9.98286	422	81.7419	-0.0142955	162	1164	2322	0.794389	1985	0.724717	245	2030	CAN	SSP2 4.5 2030 CAN
Alouatta pigra	Primates	Frugivore herbivore	Arboreal	Medium-large	375	-0.385246	379	754	4611	3038	-0.341141	360	-0.390418	186	-0.0486381	106	546	466	1.53287	-1.53287	119	-134.193	-134.193	438	33598	-11.0592	440	531.402	-0.174918	395	1392	2692	0.920972	2612	0.953633	245	2030	CAN	SSP2 4.5 2030 CAN
Ammospermophilus harrisii	Rodentia	Frugivore granivore	Terrestrial	Small	90	0.0301003	164	254	6289	7343	0.167594	95	-0.185405	66	-0.160241	430	161	525	2.01042	-2.01042	437	4.79319	-4.79319	45	4745	-0.646194	25	43.9398	-0.0059839	85	592	1007	0.344509	1371	0.500548	245	2030	CAN	SSP2 4.5 2030 CAN
Ammospermophilus interpres	Rodentia	Frugivore herbivore	Terrestrial	Small	160	-0.167273	291	451	8505	6066	-0.286772	337	-0.082354	30	-0.0679758	179	367	516	1.93768	-1.93768	428	15.9114	-15.9114	140	7422	-1.22354	75	2.4728	-0.000407649	26	669	1487	0.508724	1636	0.597298	245	2030	CAN	SSP2 4.5 2030 CAN
Ammospermophilus leucurus	Rodentia	Frugivore granivore	Terrestrial	Small	223	-0.0108578	198	421	6567	6239	-0.0499467	204	-0.0706857	18	-0.0686374	184	222	388	1.70127	-1.70127	328	0.267618	-0.267618	3	3006	-0.481808	15	382.116	-0.0612463	340	686	1329	0.45467	1495	0.54582	245	2030	CAN	SSP2 4.5 2030 CAN
Anoura geoffroyi	Chiroptera	Nectarivore	Volant	Very small	112.5	-0.66443	417	529.5	9944	4146	-0.583065	417	-0.456069	255	-0.070906	195	672	612	2.04232	-2.04232	444	13.836	-13.836	121	2586	-0.623734	23	1.68837	-0.00040723	25	613	1814.5	0.620766	1754.5	0.640562	245	2030	CAN	SSP2 4.5 2030 CAN
Antilocapra americana	Artiodactyla	Herbivore browser	Terrestrial	Large	72	-0.0932203	259	331	12233	10463	-0.144691	254	-0.156896	56	-0.0854117	254	310	508	1.84745	-1.84745	404	5.80373	-5.80373	57	5032	-0.480933	14	111.486	-0.0106553	137	612	1253	0.428669	1451	0.529755	245	2030	CAN	SSP2 4.5 2030 CAN
Antrozous pallidus	Chiroptera	Insectivore under canopy	Volant	Small	174	0.0309703	162	336	36417	36301	-0.00318533	173	-0.234313	88	-0.0871137	264	261	437	1.78214	-1.78214	372	22.7758	-22.7758	193	34449	-0.948982	51	161.367	-0.00444525	61	677	1274	0.435854	1450	0.52939	245	2030	CAN	SSP2 4.5 2030 CAN
Artibeus hirsutus	Chiroptera	Frugivore	Volant	Small	190	0.157851	91	281	14905	17972	0.20577	75	-0.445662	244	-0.135732	414	319	489	1.59967	-1.59967	265	12.6776	-12.6776	109	102770	-5.71834	292	343.352	-0.0191048	197	863	1463	0.500513	1633	0.596203	245	2030	CAN	SSP2 4.5 2030 CAN
Artibeus intermedius	Chiroptera	Frugivore	Volant	Small	7	0.0740834	141	148	32699	34832	0.0652314	133	-0.484516	300	-0.103939	320	433	453	1.52897	-1.52897	103	-37.8807	-37.8807	285	259166	-7.44046	347	485.668	-0.0139432	160	895	1476	0.504961	1496	0.546185	245	2030	CAN	SSP2 4.5 2030 CAN
Artibeus jamaicensis	Chiroptera	Frugivore	Volant	Small	75.5	0.170915	88	163.5	27350	31436	0.149397	101	-0.482864	296	-0.10762	338	397	439	1.52553	-1.52553	96	-45.5473	-45.5473	304	257106	-8.17871	378	568.736	-0.0180919	187	965	1525.5	0.521895	1567.5	0.572289	245	2030	CAN	SSP2 4.5 2030 CAN
Artibeus lituratus	Chiroptera	Frugivore	Volant	Small	110.5	0.0383171	156	266.5	32867	34751	0.0573219	138	-0.469836	271	-0.102894	316	409	454	1.53039	-1.53039	110	-38.1364	-38.1364	288	261679	-7.53011	353	522.794	-0.015044	169	920	1595.5	0.545843	1640.5	0.598941	245	2030	CAN	SSP2 4.5 2030 CAN
Ateles geoffroyi	Primates	Frugivore herbivore	Arboreal	Medium-large	352	0.0307692	163	515	14210	14674	0.0326531	156	-0.463109	267	-0.0749708	212	423	368	1.50803	-1.50803	54	-102.911	-102.911	403	135381	-9.22591	403	563.229	-0.0383828	275	1135	2073	0.709203	2018	0.736765	245	2030	CAN	SSP2 4.5 2030 CAN
Baiomys musculus	Rodentia	Insectivore omnivorous	Semifossorial	Very small	22.5	0.242284	72	94.5	20667	22945	0.110224	117	-0.544219	380	-0.107983	339	497	456	1.53772	-1.53772	126	-17.043	-17.043	151	150975	-6.57986	322	330.653	-0.0144107	164	763	1354.5	0.463394	1313.5	0.479555	245	2030	CAN	SSP2 4.5 2030 CAN
Baiomys taylori	Rodentia	Insectivore omnivorous	Semifossorial	Very small	28	0.112709	114	142	34273	33359	-0.0266682	189	-0.440587	237	-0.110545	349	426	538	1.63694	-1.63694	294	27.2292	-27.2292	230	86482	-2.59246	173	331.486	-0.00993693	129	826	1394	0.476907	1506	0.549836	245	2030	CAN	SSP2 4.5 2030 CAN
Balantiopteryx io	Chiroptera	Aerial insectivore	Volant	Very small	350	-0.719665	424	774	1908	949	-0.502621	403	-0.535037	371	-0.00772564	23	774	426	1.57602	-1.57602	238	-123.711	-123.711	431	5802	-6.1138	307	180.495	-0.190195	399	1375	2923	1	2575	0.940124	245	2030	CAN	SSP2 4.5 2030 CAN
Balantiopteryx plicata	Chiroptera	Aerial insectivore	Volant	Very small	66.5	0.26962	61	127.5	21192	27449	0.295253	51	-0.457647	259	-0.132854	411	310	462	1.57173	-1.57173	230	-17.5816	-17.5816	158	171108	-6.23367	310	507.688	-0.0184957	191	889	1326.5	0.453815	1478.5	0.539796	245	2030	CAN	SSP2 4.5 2030 CAN
Bassariscus astutus	Carnivora	Carnivorous ominivorous	Semiarboreal	Medium	83	-0.101968	264	347	34697	31588	-0.0896043	231	-0.354799	165	-0.0837452	248	396	479	1.69267	-1.69267	323	11.395	-11.395	97	90536	-2.86615	185	140.35	-0.00444315	60	665	1408	0.481697	1491	0.544359	245	2030	CAN	SSP2 4.5 2030 CAN
Bassariscus sumichrasti	Carnivora	Frugivore omivore	Arboreal	Medium	201	-0.321534	361	562	4924	3569	-0.275183	334	-0.431922	227	-0.0561656	135	561	469	1.49576	-1.49576	30	-38.7399	-38.7399	289	28651	-8.02774	371	622.917	-0.174535	394	1084	2207	0.755046	2115	0.77218	245	2030	CAN	SSP2 4.5 2030 CAN
Bauerus dubiaquercus	Chiroptera	Insectivore under canopy	Volant	Very small	270	-0.580559	411	681	6816	3976	-0.416667	385	-0.324732	146	-0.0357094	89	531	474	1.50253	-1.50253	41	-102.457	-102.457	401	22307	-5.61041	288	679.404	-0.170876	393	1123	2335	0.798837	2278	0.83169	245	2030	CAN	SSP2 4.5 2030 CAN
Bison bison	Artiodactyla	Herbivore grazer	Terrestrial	Large	167	-0.362522	368	535	9105	4112	-0.54838	413	-0.185771	67	-0.0535227	126	480	539	1.82068	-1.82068	392	16.782	-16.782	149	7039	-1.71182	105	34.5331	-0.00839812	115	761	1776	0.607595	1835	0.669953	245	2030	CAN	SSP2 4.5 2030 CAN
Cabassous centralis	Cingulata	Myrmecophage	Semifossorial	Medium-large	388	-0.0708661	247	635	570	448	-0.214035	304	-0.306136	130	-0.0184435	48	434	352	1.57694	-1.57694	240	-155.434	-155.434	446	4010	-8.95089	393	2.23214	-0.00498246	74	1153	2222	0.760178	2140	0.781307	245	2030	CAN	SSP2 4.5 2030 CAN
Callospermophilus madrensis	Rodentia	Frugivore omivore	Semifossorial	Small	448	0.0853333	134	582	4036	4467	0.106789	120	-0.0528167	11	-0.00189052	13	131	133	1.77847	-1.77847	371	39.2718	-39.2718	290	10747	-2.40587	162	158.659	-0.035518	263	1086	1799	0.615464	1801	0.657539	245	2030	CAN	SSP2 4.5 2030 CAN
Caluromys derbianus	Didelphimorphia	Frugivore omivore	Arboreal	Medium	299.5	-0.822368	436	735.5	2275	602	-0.735385	436	-0.686597	444	-0.0284847	78	880	514	1.55317	-1.55317	168	-135.096	-135.096	439	2973	-4.93854	261	19.9336	-0.0331122	252	1120	2735.5	0.935854	2369.5	0.865097	245	2030	CAN	SSP2 4.5 2030 CAN
Canis latrans	Carnivora	Carnivorous ominivorous	Terrestrial	Medium-large	1	0.11395	113	114	33609	35717	0.0627213	135	-0.35941	170	-0.105247	329	305	464	1.6855	-1.6855	319	12.6138	-12.6138	108	83018	-2.32433	152	272.252	-0.00762249	107	686	1105	0.378036	1264	0.461482	245	2030	CAN	SSP2 4.5 2030 CAN
Canis lupus baileyi	Carnivora	Carnivorous	Terrestrial	Large	51.5	-0.26063	337	388.5	22977	14484	-0.36963	367	-0.278628	110	-0.0451278	101	477	468	1.759	-1.759	359	27.5211	-27.5211	232	33069	-2.28314	148	101.404	-0.00700113	93	832	1697.5	0.580739	1688.5	0.616466	245	2030	CAN	SSP2 4.5 2030 CAN
Carollia perspicillata	Chiroptera	Frugivore	Volant	Small	157	0.0162455	173	330	16299	16750	0.0276704	159	-0.511239	340	-0.0906548	276	499	435	1.50977	-1.50977	59	-95.8678	-95.8678	393	156484	-9.34233	407	621.706	-0.0371168	268	1127	1956	0.669176	1892	0.690763	245	2030	CAN	SSP2 4.5 2030 CAN
Carollia sowelli	Chiroptera	Frugivore	Volant	Very small	182	-0.363847	369	551	3234	2507	-0.224799	312	-0.302205	128	-0.0425715	97	440	409	1.46434	-1.46434	12	-112.888	-112.888	418	11987	-4.78141	256	956.562	-0.381556	425	1111	2102	0.719124	2071	0.756115	245	2030	CAN	SSP2 4.5 2030 CAN
Carollia subrufa	Chiroptera	Frugivore	Volant	Very small	38	0.654367	29	67	11599	15226	0.312699	46	-0.51811	356	-0.0821178	239	402	285	1.51259	-1.51259	65	-79.2716	-79.2716	362	144266	-9.47498	413	493.365	-0.0324028	248	1088	1557	0.532672	1440	0.525739	245	2030	CAN	SSP2 4.5 2030 CAN
Castor canadensis	Rodentia	Herbivore browser	Semiaquatic	Large	318	0.685039	27	345	9733	14939	0.534881	26	-0.221337	82	-0.0977321	302	108	328	1.96257	-1.96257	434	15.1267	-15.1267	134	14056	-0.940893	50	111.933	-0.00749268	104	722	1175	0.401984	1395	0.50931	245	2030	CAN	SSP2 4.5 2030 CAN
Centronycteris centralis	Chiroptera	Insectivore	Volant	Small	247.5	0	186	433.5	226	36	-0.840708	446	-0.796307	448	-0.183437	436	894	882	1.56372	-1.56372	204	-170.931	-170.931	448	84	-2.33333	155	0	0	12	819	2146.5	0.734348	2134.5	0.779299	245	2030	CAN	SSP2 4.5 2030 CAN
Centurio senex	Chiroptera	Frugivore	Volant	Small	16.5	-0.369727	372	388.5	12265	10060	-0.17978	279	-0.484916	301	-0.100965	312	580	591	1.51228	-1.51228	64	-64.2282	-64.2282	338	87461	-8.69394	389	656.319	-0.0652405	344	1135	2103.5	0.719637	2114.5	0.771997	245	2030	CAN	SSP2 4.5 2030 CAN
Chaetodipus ammophilus	Rodentia	Granivore	Semifossorial	Small	420	-0.0945946	260	680	770	657	-0.146753	256	-0.0592261	13	-0.0507807	116	269	372	1.29744	-1.29744	5	-4.11319	-4.11319	37	23	-0.0350076	5	1197.85	-1.82322	440	487	1436	0.491276	1539	0.561884	245	2030	CAN	SSP2 4.5 2030 CAN
Chaetodipus arenarius	Rodentia	Granivore	Semifossorial	Very small	377	-0.00337584	192	569	6152	5428	-0.117685	243	-0.0715212	23	-0.0655844	168	266	411	1.7495	-1.7495	357	1.61411	-1.61411	17	5088	-0.937362	49	317.249	-0.0584468	337	760	1595	0.545672	1740	0.635268	245	2030	CAN	SSP2 4.5 2030 CAN
Chaetodipus artus	Rodentia	Granivore	Semifossorial	Small	325	0.803714	21	346	6465	10125	0.566125	24	-0.353489	160	-0.187072	437	184	461	1.68708	-1.68708	321	31.5251	-31.5251	260	34081	-3.36602	204	559.045	-0.0552143	329	1114	1644	0.562436	1921	0.701351	245	2030	CAN	SSP2 4.5 2030 CAN
Chaetodipus baileyi	Rodentia	Granivore	Semifossorial	Small	283	-0.0188216	203	486	10553	12055	0.142329	103	-0.190197	68	-0.153724	425	171	528	1.85814	-1.85814	408	4.88656	-4.88656	46	11571	-0.959851	54	288.978	-0.0239716	218	726	1383	0.473144	1740	0.635268	245	2030	CAN	SSP2 4.5 2030 CAN
Chaetodipus californicus	Rodentia	Granivore	Semifossorial	Small	318	-0.504354	403	721	3415	1890	-0.446559	393	-0.103486	38	-0.0959645	295	431	688	1.84751	-1.84751	405	4.50029	-4.50029	41	4322	-2.28677	149	108.37	-0.0573388	335	930	2082	0.712282	2339	0.853961	245	2030	CAN	SSP2 4.5 2030 CAN
Chaetodipus eremicus	Rodentia	Granivore	Semifossorial	Very small	337.5	-0.0543008	230	567.5	23595	22430	-0.0493749	202	-0.213429	80	-0.0716618	199	282	401	1.82718	-1.82718	397	24.4679	-24.4679	211	12713	-0.566786	22	42.9889	-0.00191658	33	663	1512.5	0.517448	1631.5	0.595655	245	2030	CAN	SSP2 4.5 2030 CAN
Chaetodipus fallax	Rodentia	Granivore	Semifossorial	Very small	367	-0.082373	250	617	4391	3903	-0.111136	240	-0.0851844	31	-0.07152	198	271	438	1.84714	-1.84714	403	3.56229	-3.56229	34	6055	-1.55137	89	109.854	-0.028146	240	766	1654	0.565857	1821	0.664841	245	2030	CAN	SSP2 4.5 2030 CAN
Chaetodipus formosus	Rodentia	Granivore	Semifossorial	Small	272	0.0291798	165	437	6093	7023	0.152634	99	-0.114315	41	-0.104712	326	140	425	1.86848	-1.86848	412	2.62774	-2.62774	25	9648	-1.37377	83	196.044	-0.0279146	237	757	1334	0.45638	1619	0.591092	245	2030	CAN	SSP2 4.5 2030 CAN
Chaetodipus goldmani	Rodentia	Granivore	Semifossorial	Small	447	1.22791	10	457	6438	10812	0.679404	17	-0.252208	96	-0.155746	426	113	443	1.79467	-1.79467	382	22.4833	-22.4833	191	22508	-2.08176	132	377.649	-0.0349287	260	965	1535	0.525145	1865	0.680905	245	2030	CAN	SSP2 4.5 2030 CAN
Chaetodipus hispidus	Rodentia	Granivore	Semifossorial	Small	280	0.0285436	166	446	33303	32825	-0.0143531	178	-0.271945	104	-0.0724654	202	282	380	1.8051	-1.8051	387	25.8544	-25.8544	221	28187	-0.858705	39	138.739	-0.00422663	56	703	1431	0.489566	1529	0.558233	245	2030	CAN	SSP2 4.5 2030 CAN
Chaetodipus intermedius	Rodentia	Granivore	Semifossorial	Very small	206.5	0.502955	37	243.5	18646	25091	0.345651	41	-0.183008	65	-0.121781	387	106	428	1.93406	-1.93406	427	9.12811	-9.12811	79	23163	-0.92316	48	114.091	-0.00454708	65	619	968.5	0.331338	1290.5	0.471157	245	2030	CAN	SSP2 4.5 2030 CAN
Chaetodipus lineatus	Rodentia	Granivore	Semifossorial	Very small	412.5	-0.316327	359	771.5	1531	637	-0.583932	418	-0.241369	91	-0.00922078	29	509	447	1.66819	-1.66819	307	29.1327	-29.1327	246	128	-0.200942	9	154.27	-0.242182	412	974	2254.5	0.771297	2192.5	0.800475	245	2030	CAN	SSP2 4.5 2030 CAN
Chaetodipus nelsoni	Rodentia	Granivore	Semifossorial	Very small	274.5	-0.08	249	523.5	25639	23960	-0.0654862	217	-0.309462	132	-0.0827376	243	349	460	1.7442	-1.7442	355	32.573	-32.573	264	20680	-0.863105	40	52.7053	-0.00219972	35	694	1566.5	0.535922	1677.5	0.61245	245	2030	CAN	SSP2 4.5 2030 CAN
Chaetodipus penicillatus	Rodentia	Granivore	Semifossorial	Very small	277.5	0.0789627	137	414.5	21886	25210	0.151878	100	-0.144769	52	-0.108274	341	152	441	1.89696	-1.89696	421	13.3567	-13.3567	115	17273	-0.685165	29	90.883	-0.00360504	47	612	1178.5	0.403182	1467.5	0.535779	245	2030	CAN	SSP2 4.5 2030 CAN
Chaetodipus pernix	Rodentia	Granivore	Semifossorial	Very small	384	0.365967	44	428	6574	10413	0.583967	22	-0.302723	129	-0.174792	435	151	457	1.71955	-1.71955	346	23.6395	-23.6395	206	28976	-2.78268	180	546.28	-0.0524613	321	1053	1632	0.55833	1938	0.707558	245	2030	CAN	SSP2 4.5 2030 CAN
Chaetodipus rudinoris	Rodentia	Granivore	Semifossorial	Small	301	-0.0155774	202	503	7270	7020	-0.0343879	195	-0.0923578	33	-0.0899397	274	228	469	1.73402	-1.73402	351	0.463468	-0.463468	6	2976	-0.423932	13	369.65	-0.0526566	322	692	1423	0.486829	1664	0.607521	245	2030	CAN	SSP2 4.5 2030 CAN
Chaetodipus spinatus	Rodentia	Granivore	Semifossorial	Small	374	0.00331736	181	555	6322	6331	0.0014236	168	-0.0694743	17	-0.0643021	163	185	331	1.70234	-1.70234	329	0.264386	-0.264386	2	1914	-0.302322	11	411.564	-0.0650077	343	685	1425	0.487513	1571	0.573567	245	2030	CAN	SSP2 4.5 2030 CAN
Chiroderma salvini	Chiroptera	Frugivore	Volant	Small	28	-0.0543851	231	259	20612	18936	-0.0813119	225	-0.450906	247	-0.0862438	257	472	482	1.55257	-1.55257	165	5.27201	-5.27201	52	98245	-5.18827	269	390.435	-0.0206187	205	691	1422	0.486486	1432	0.522819	245	2030	CAN	SSP2 4.5 2030 CAN
Chiroderma villosum	Chiroptera	Frugivore	Volant	Small	42	0.0774487	138	180	12972	15149	0.167823	94	-0.472925	277	-0.0797846	226	371	320	1.50815	-1.50815	55	-93.7693	-93.7693	390	150483	-9.93353	421	628.142	-0.0414642	293	1159	1710	0.585015	1659	0.605696	245	2030	CAN	SSP2 4.5 2030 CAN
Chironectes minimus	Didelphimorphia	Piscivore	Semiaquatic	Medium	127	-0.728232	427	554	4041	1730	-0.571888	415	-0.53953	375	-0.0211264	54	790	469	1.5533	-1.5533	169	-114.454	-114.454	421	6746	-3.89942	224	72.0173	-0.0416285	296	1110	2454	0.839548	2133	0.778751	245	2030	CAN	SSP2 4.5 2030 CAN
Choeroniscus godmani	Chiroptera	Nectarivore	Volant	Very small	125	-0.266419	339	464	5866	4537	-0.22656	314	-0.51371	346	-0.0658961	171	660	485	1.5251	-1.5251	95	-76.3417	-76.3417	360	30316	-6.68195	325	433.56	-0.0955609	369	1149	2273	0.777626	2098	0.765973	245	2030	CAN	SSP2 4.5 2030 CAN
Choeronycteris mexicana	Chiroptera	Nectarivore	Volant	Very small	293.5	0.119447	109	402.5	29520	31102	0.0535908	141	-0.431925	228	-0.0799989	229	369	370	1.60418	-1.60418	268	15.6952	-15.6952	139	106058	-3.41001	205	205.525	-0.00660811	89	701	1472.5	0.503763	1473.5	0.53797	245	2030	CAN	SSP2 4.5 2030 CAN
Chrotopterus auritus	Chiroptera	Carnivorous	Volant	Small	28	-0.310847	355	383	7033	5593	-0.204749	296	-0.502865	332	-0.0435947	99	628	395	1.52405	-1.52405	90	-85.1844	-85.1844	373	32057	-5.73163	293	481.788	-0.0861412	361	1117	2128	0.728019	1895	0.691858	245	2030	CAN	SSP2 4.5 2030 CAN
Coendou mexicanus	Rodentia	Frugivore herbivore	Arboreal	Medium-large	249.5	0.300135	57	306.5	13093	16273	0.242878	65	-0.523561	359	-0.0808413	232	424	297	1.50524	-1.50524	46	-89.8568	-89.8568	377	154674	-9.50495	415	600.816	-0.036921	267	1105	1835.5	0.627951	1708.5	0.623768	245	2030	CAN	SSP2 4.5 2030 CAN
Conepatus leuconotus	Carnivora	Insectivore omnivorous	Terrestrial	Medium-large	116.5	-0.0243478	209	325.5	36585	33339	-0.0887249	230	-0.440247	236	-0.107985	340	466	570	1.58115	-1.58115	244	12.2423	-12.2423	103	155189	-4.65488	250	380.72	-0.0114197	142	739	1530.5	0.523606	1634.5	0.596751	245	2030	CAN	SSP2 4.5 2030 CAN
Conepatus semistriatus	Carnivora	Frugivore omivore	Terrestrial	Medium-large	239.5	-0.892009	443	682.5	3459	617	-0.821625	445	-0.649449	437	-0.0221573	58	882	503	1.53185	-1.53185	114	-63.7667	-63.7667	335	3381	-5.47974	286	433.712	-0.702936	430	1165	2729.5	0.933801	2350.5	0.85816	245	2030	CAN	SSP2 4.5 2030 CAN
Corynorhinus mexicanus	Chiroptera	Aerial insectivore	Volant	Very small	378	-0.138358	278	656	26274	20396	-0.223719	310	-0.412822	207	-0.0709717	196	517	506	1.63416	-1.63416	293	13.3964	-13.3964	116	50354	-2.46882	167	141.277	-0.00692669	92	668	1841	0.629832	1830	0.668127	245	2030	CAN	SSP2 4.5 2030 CAN
Corynorhinus townsendii	Chiroptera	Aerial insectivore	Volant	Very small	122	-0.229567	323	445	41216	33198	-0.194536	288	-0.350868	159	-0.0882103	267	447	555	1.69409	-1.69409	325	22.4255	-22.4255	190	61410	-1.84981	116	107.068	-0.00322514	44	675	1567	0.536093	1675	0.611537	245	2030	CAN	SSP2 4.5 2030 CAN
Cratogeomys castanops	Rodentia	Herbivore grazer	Fossorial	Medium	219	-0.182941	297	516	25930	22014	-0.151022	259	-0.230466	86	-0.0616122	147	345	406	1.81599	-1.81599	390	25.3427	-25.3427	218	15082	-0.685109	28	64.5326	-0.00293143	41	677	1538	0.526172	1599	0.58379	245	2030	CAN	SSP2 4.5 2030 CAN
Cratogeomys fulvescens	Rodentia	Herbivore grazer	Fossorial	Medium	380	-0.9375	446	826	289	9	-0.968858	449	-0.916632	450	-0.0833055	247	899	696	1.5662	-1.5662	214	-20.8333	-20.8333	183	135	-15	450	0	0	12	859	2584	0.884023	2381	0.869295	245	2030	CAN	SSP2 4.5 2030 CAN
Cratogeomys fumosus	Rodentia	Herbivore grazer	Fossorial	Medium	306	-0.153846	284	590	9285	8884	-0.0431879	199	-0.583939	410	-0.115727	365	609	564	1.56157	-1.56157	199	3.55344	-3.55344	32	35582	-4.00518	230	94.0376	-0.0105851	136	597	1796	0.614437	1751	0.639284	245	2030	CAN	SSP2 4.5 2030 CAN
Cratogeomys goldmani	Rodentia	Herbivore grazer	Fossorial	Medium	325	0.0886243	132	457	12397	10797	-0.129063	245	-0.268698	101	-0.0501883	113	346	358	1.71062	-1.71062	336	30.006	-30.006	253	5708	-0.528665	20	77.9902	-0.00722332	99	708	1511	0.516935	1523	0.556042	245	2030	CAN	SSP2 4.5 2030 CAN
Cratogeomys gymnurus	Rodentia	Herbivore grazer	Fossorial	Medium	342.5	0.185745	84	426.5	4074	4247	0.0424644	150	-0.564546	397	-0.12403	391	547	541	1.55646	-1.55646	185	31.3663	-31.3663	259	24512	-5.7716	295	159.59	-0.0375772	270	1009	1982.5	0.678242	1976.5	0.721614	245	2030	CAN	SSP2 4.5 2030 CAN
Cratogeomys merriami	Rodentia	Herbivore grazer	Fossorial	Medium	297	-0.0960854	263	560	5781	4817	-0.166753	269	-0.65094	438	-0.0816431	236	707	505	1.57019	-1.57019	227	-24.1381	-24.1381	209	11708	-2.43056	163	38.497	-0.0079919	111	710	1977	0.67636	1775	0.648047	245	2030	CAN	SSP2 4.5 2030 CAN
Cratogeomys perotensis	Rodentia	Herbivore grazer	Fossorial	Medium	380	-0.477987	394	774	1161	540	-0.534884	411	-0.765875	446	-0.0510091	118	857	529	1.5687	-1.5687	224	-22.7662	-22.7662	192	1230	-2.27778	146	2.46296	-0.00456104	66	628	2259	0.772836	1931	0.705002	245	2030	CAN	SSP2 4.5 2030 CAN
Cratogeomys planiceps	Rodentia	Herbivore grazer	Fossorial	Medium	380	-0.316993	360	740	675	388	-0.425185	387	-0.594054	415	-0.0543226	127	802	514	1.56638	-1.56638	215	-13.9843	-13.9843	124	1350	-3.47938	211	25.7732	-0.0664258	347	897	2439	0.834417	2151	0.785323	245	2030	CAN	SSP2 4.5 2030 CAN
Cryptotis alticola	Eulipotyphla	Insectivore under canopy	Semifossorial	Very small	415	-0.190323	302	717	2648	1767	-0.332704	357	-0.658455	439	-0.0643106	164	796	521	1.56792	-1.56792	223	-7.92218	-7.92218	72	3635	-2.05716	131	29.4284	-0.0166544	179	605	2118	0.724598	1843	0.672873	245	2030	CAN	SSP2 4.5 2030 CAN
Cryptotis goldmani	Eulipotyphla	Insectivore under canopy	Semifossorial	Very small	306	-0.19554	304	610	4572	3698	-0.191164	287	-0.480584	290	-0.0723236	201	577	488	1.51841	-1.51841	73	-33.5196	-33.5196	270	22429	-6.06517	302	326.928	-0.0884067	363	1008	2195	0.750941	2106	0.768894	245	2030	CAN	SSP2 4.5 2030 CAN
Cryptotis goodwini	Eulipotyphla	Insectivore under canopy	Semifossorial	Small	252	-0.878049	441	693	243	59	-0.757202	438	-0.280334	112	0	5.5	550	443.5	1.54724	-1.54724	144	-63.5	-63.5	334	139	-2.35593	157	135.593	-2.29819	442	1077	2320	0.793705	2213.5	0.808142	245	2030	CAN	SSP2 4.5 2030 CAN
Cryptotis magna	Eulipotyphla	Insectivore under canopy	Semifossorial	Very small	417.5	-0.284345	342	759.5	1930	1101	-0.429534	389	-0.487976	305	-0.0251593	69	694	458	1.56247	-1.56247	200	-49.3969	-49.3969	312	2252	-2.04541	129	61.1262	-0.0555188	331	972	2425.5	0.829798	2189.5	0.799379	245	2030	CAN	SSP2 4.5 2030 CAN
Cryptotis mayensis	Eulipotyphla	Insectivore under canopy	Semifossorial	Small	303	-0.205467	309	612	6951	4650	-0.331032	356	-0.365912	172	-0.132108	408	528	764	1.48045	-1.48045	20	-91.5631	-91.5631	383	53098	-11.4189	444	1179.59	-0.253675	415	1262	2402	0.821758	2638	0.963125	245	2030	CAN	SSP2 4.5 2030 CAN
Cryptotis merriami	Eulipotyphla	Insectivore under canopy	Semifossorial	Small	206.5	-0.486486	399	605.5	755	586	-0.223841	311	-0.289109	118	-0.00662769	22	429	333	1.54797	-1.54797	148	-64.4326	-64.4326	339	2146	-3.66212	217	188.362	-0.321436	421	1125	2159.5	0.738796	2063.5	0.753377	245	2030	CAN	SSP2 4.5 2030 CAN
Cryptotis mexicana	Eulipotyphla	Insectivore under canopy	Semifossorial	Very small	357	-0.242958	331	688	4250	2613	-0.385176	373	-0.495367	320	-0.0243265	65	693	438	1.56898	-1.56898	226	-42.8321	-42.8321	298	7061	-2.70226	178	137.731	-0.0527098	323	1025	2406	0.823127	2151	0.785323	245	2030	CAN	SSP2 4.5 2030 CAN
Cryptotis obscura	Eulipotyphla	Insectivore under canopy	Semifossorial	Very small	393	-0.205202	308	701	3080	2435	-0.209416	298	-0.392682	189	-0.0253113	70	487	368	1.63996	-1.63996	296	-5.17593	-5.17593	50	2319	-0.952361	53	133.117	-0.0546682	328	727	1915	0.655149	1796	0.655714	245	2030	CAN	SSP2 4.5 2030 CAN
Cryptotis parva	Eulipotyphla	Insectivore under canopy	Semifossorial	Very small	71	-0.103513	266	337	18499	13736	-0.257473	324	-0.517509	355	-0.061229	146	679	470	1.56585	-1.56585	210	-15.3192	-15.3192	136	51759	-3.76813	219	246.737	-0.0179628	186	751	1767	0.604516	1558	0.568821	245	2030	CAN	SSP2 4.5 2030 CAN
Cryptotis peregrina	Eulipotyphla	Insectivore under canopy	Semifossorial	Very small	428	-0.0641026	240	668	749	446	-0.404539	379	-0.513071	344	-0.0557502	133	723	512	1.56058	-1.56058	197	-28.0764	-28.0764	235	750	-1.68161	101	117.332	-0.263076	417	950	2341	0.800889	2130	0.777656	245	2030	CAN	SSP2 4.5 2030 CAN
Cryptotis phillipsii	Eulipotyphla	Insectivore under canopy	Semifossorial	Very small	433	-0.311475	356	789	1102	453	-0.588929	420	-0.271653	103	-0.00172572	12	523	432	1.49704	-1.49704	32	-31.2506	-31.2506	258	1380	-3.04636	193	839.073	-1.85226	441	924	2236	0.764967	2145	0.783133	245	2030	CAN	SSP2 4.5 2030 CAN
Cryptotis tropicalis	Eulipotyphla	Insectivore under canopy	Semifossorial	Very small	362	-0.3083	353	715	1163	949	-0.184007	283	-0.405322	195	-0.0107414	35	478	318	1.54789	-1.54789	147	-108.525	-108.525	409	4594	-4.84089	258	233.414	-0.245958	413	1227	2420	0.827917	2260	0.825119	245	2030	CAN	SSP2 4.5 2030 CAN
Cuniculus paca	Rodentia	Frugivore granivore	Terrestrial	Medium-large	153.5	-0.00577478	195	348.5	12598	12608	0.000793777	169	-0.453697	250	-0.0816326	235	419	404	1.51408	-1.51408	68	-110.331	-110.331	413	123449	-9.79132	419	628.944	-0.0498845	314	1214	1981.5	0.677899	1966.5	0.717963	245	2030	CAN	SSP2 4.5 2030 CAN
Cyclopes didactylus	Pilosa	Myrmecophage	Arboreal	Medium	284	1.03811	15	299	5054	9015	0.783736	15	-0.573398	405	-0.0947123	288	420	303	1.54087	-1.54087	132	-117.856	-117.856	425	90269	-10.0132	423	356.021	-0.0394921	280	1260	1979	0.677044	1862	0.67981	245	2030	CAN	SSP2 4.5 2030 CAN
Cynomops mexicanus	Chiroptera	Insectivore	Volant	Medium	266	-0.212806	313	579	8630	7223	-0.163036	265	-0.456044	254	-0.0801524	230	519	495	1.50346	-1.50346	43	-29.0609	-29.0609	245	67463	-9.34002	406	541.96	-0.0750326	353	1047	2145	0.733835	2121	0.77437	245	2030	CAN	SSP2 4.5 2030 CAN
Cynomys ludovicianus	Rodentia	Herbivore grazer	Semifossorial	Medium	398	0.797009	25	423	6397	8278	0.294044	52	-0.081872	29	-0.0641327	161	81	213	2.02829	-2.02829	439	12.571	-12.571	107	9712	-1.17323	73	35.7913	-0.00432366	58	677	1181	0.404037	1313	0.479372	245	2030	CAN	SSP2 4.5 2030 CAN
Cynomys mexicanus	Rodentia	Herbivore grazer	Semifossorial	Medium	431.5	-0.772358	432	863.5	1812	508	-0.719647	435	-0.147373	53	-0.0524926	121	488	556	1.76331	-1.76331	360	19.2047	-19.2047	170	263	-0.517717	19	0	0	12	561	1912.5	0.654294	1980.5	0.723074	245	2030	CAN	SSP2 4.5 2030 CAN
Dasyprocta mexicana	Rodentia	Frugivore granivore	Terrestrial	Medium-large	410.5	-0.498824	402	812.5	5000	2868	-0.4264	388	-0.558919	392	-0.0217305	57	780	445	1.55791	-1.55791	190	-93.0676	-93.0676	388	12400	-4.32357	240	172.137	-0.06002	338	1156	2748.5	0.940301	2413.5	0.881161	245	2030	CAN	SSP2 4.5 2030 CAN
Dasyprocta punctata	Rodentia	Frugivore granivore	Terrestrial	Medium-large	198.5	-0.0706714	246	444.5	6592	6965	0.0565837	139	-0.329945	149	-0.129624	404	288	543	1.47766	-1.47766	18	-103.491	-103.491	404	82264	-11.8111	445	945.812	-0.135795	382	1249	1981.5	0.677899	2236.5	0.816539	245	2030	CAN	SSP2 4.5 2030 CAN
Dasypus novemcinctus	Cingulata	Insectivore omnivorous	Semifossorial	Medium-large	195.5	-0.00159272	190	385.5	34464	35869	0.0407672	153	-0.497653	323	-0.107286	337	476	490	1.54053	-1.54053	131	-37.5322	-37.5322	283	247211	-6.89205	334	566.908	-0.0158049	173	921	1782.5	0.609819	1796.5	0.655896	245	2030	CAN	SSP2 4.5 2030 CAN
Dermanura azteca	Chiroptera	Frugivore	Volant	Small	84	-0.124914	271	355	20008	16264	-0.187125	285	-0.446091	245	-0.0623536	152	530	437	1.57136	-1.57136	229	-9.46374	-9.46374	84	64437	-3.96194	226	236.393	-0.0145347	166	705	1590	0.543962	1497	0.54655	245	2030	CAN	SSP2 4.5 2030 CAN
Dermanura phaeotis	Chiroptera	Frugivore	Volant	Very small	22.5	0.0261122	168	190.5	22370	23541	0.0523469	143	-0.477221	284	-0.0995492	308	427	451	1.50755	-1.50755	52	-68.7677	-68.7677	348	213191	-9.05616	398	615.373	-0.0261405	230	1028	1645.5	0.562949	1669.5	0.609529	245	2030	CAN	SSP2 4.5 2030 CAN
Dermanura tolteca	Chiroptera	Frugivore	Volant	Very small	66.5	-0.0244334	210	276.5	26085	25581	-0.0193214	180	-0.489787	311	-0.0773783	220	491	400	1.54555	-1.54555	140	-20.1848	-20.1848	176	163159	-6.37813	318	406.174	-0.0158779	174	808	1575.5	0.539001	1484.5	0.541986	245	2030	CAN	SSP2 4.5 2030 CAN
Dermanura watsoni	Chiroptera	Frugivore	Volant	Very small	99.5	-0.0298507	216	315.5	6046	5799	-0.0408535	198	-0.61493	421	-0.0312092	81	619	279	1.54922	-1.54922	152	-127.79	-127.79	433	41742	-7.19814	341	90.2207	-0.015558	171	1097	2031.5	0.695005	1691.5	0.617561	245	2030	CAN	SSP2 4.5 2030 CAN
Desmodus rotundus	Chiroptera	Sanguinivore	Volant	Small	79.5	0.189822	82	161.5	35426	40252	0.136228	106	-0.478342	286	-0.106083	334	392	440	1.5444	-1.5444	138	-31.9327	-31.9327	261	274995	-6.83183	331	497.852	-0.0123684	146	876	1429.5	0.489052	1477.5	0.53943	245	2030	CAN	SSP2 4.5 2030 CAN
Diaemus youngi	Chiroptera	Sanguinivore	Volant	Small	101	0.316374	55	156	7654	12563	0.641364	19	-0.631553	428	-0.0945706	287	447	306	1.58584	-1.58584	254	-65.9627	-65.9627	341	79777	-6.35016	317	482.883	-0.0384369	276	1188	1791	0.612727	1650	0.60241	245	2030	CAN	SSP2 4.5 2030 CAN
Diclidurus albus	Chiroptera	Aerial insectivore	Volant	Small	242	0.120206	108	350	10406	12497	0.200942	78	-0.581678	408	-0.0926694	281	486	359	1.5076	-1.5076	53	-71.9047	-71.9047	354	93596	-7.48948	351	513.411	-0.0410828	290	1048	1884	0.644543	1757	0.641475	245	2030	CAN	SSP2 4.5 2030 CAN
Dicotyles tajacu	Artiodactyla	Frugivore herbivore	Terrestrial	Large	92.5	0.111069	117	209.5	40271	44621	0.108018	118	-0.411853	204	-0.0851383	252	322	370	1.61918	-1.61918	281	-24.4031	-24.4031	210	246535	-5.52509	287	448.324	-0.0100474	131	909	1440.5	0.492816	1488.5	0.543447	245	2030	CAN	SSP2 4.5 2030 CAN
Didelphis marsupialis	Didelphimorphia	Frugivore omivore	Semiarboreal	Medium-large	13	0.0712903	143	156	21724	24070	0.107991	119	-0.515695	351	-0.0949589	290	470	409	1.53648	-1.53648	123	-66.9966	-66.9966	342	184286	-7.65625	359	602.79	-0.0250432	225	1049	1675	0.573041	1614	0.589266	245	2030	CAN	SSP2 4.5 2030 CAN
Didelphis virginiana	Didelphimorphia	Frugivore omivore	Semiarboreal	Medium-large	33	0.253988	65	98	30844	38487	0.247795	60	-0.483804	297	-0.11749	372	357	432	1.57247	-1.57247	234	-20.4293	-20.4293	178	257062	-6.67919	324	523.223	-0.0135948	156	892	1347	0.460828	1422	0.519168	245	2030	CAN	SSP2 4.5 2030 CAN
Diphylla ecaudata	Chiroptera	Sanguinivore	Volant	Small	49	-0.0602241	236	285	13695	13262	-0.0316174	193	-0.470579	273	-0.0763025	215	466	408	1.53569	-1.53569	122	-79.1789	-79.1789	361	107047	-8.07171	374	635.482	-0.0479175	311	1168	1919	0.656517	1861	0.679445	245	2030	CAN	SSP2 4.5 2030 CAN
Dipodomys agilis	Rodentia	Granivore	Semifossorial	Small	321	-0.0960542	262	583	6039	5037	-0.165922	267	-0.0801196	27	-0.0647069	165	294	432	1.6928	-1.6928	324	1.60448	-1.60448	16	5418	-1.07564	64	384.55	-0.0763451	354	758	1635	0.559357	1773	0.647317	245	2030	CAN	SSP2 4.5 2030 CAN
Dipodomys compactus	Rodentia	Granivore	Semifossorial	Small	244	0.103093	121	365	579	645	0.11399	115	-0.700192	445	-0.309637	450	560	565	1.69576	-1.69576	326	0.967071	-0.967071	10	817	-1.26667	80	1169.38	-1.81299	439	855	1780	0.608963	1785	0.651698	245	2030	CAN	SSP2 4.5 2030 CAN
Dipodomys deserti	Rodentia	Granivore	Semifossorial	Small	273	-0.895404	444	717	1988	419	-0.789235	443	-0.0714485	22	-0.0730071	204	465	647	2.01788	-2.01788	438	3.13772	-3.13772	29	266	-0.634845	24	19.0931	-0.0455682	304	795	1977	0.67636	2159	0.788244	245	2030	CAN	SSP2 4.5 2030 CAN
Dipodomys gravipes	Rodentia	Granivore	Semifossorial	Small	443.5	-0.727273	426	869.5	368	144	-0.608696	427	-0.325725	147	-0.240728	449	574	876	1.79899	-1.79899	383	7.78788	-7.78788	68	144	-1	59	0	0	12	522	1965.5	0.672426	2267.5	0.827857	245	2030	CAN	SSP2 4.5 2030 CAN
Dipodomys merriami	Rodentia	Granivore	Semifossorial	Small	162	0.00934915	178	340	38570	38061	-0.0131968	177	-0.242202	92	-0.0870775	262	269	439	1.78839	-1.78839	381	23.6626	-23.6626	207	38581	-1.01366	61	112.681	-0.00296054	42	691	1300	0.444749	1470	0.536692	245	2030	CAN	SSP2 4.5 2030 CAN
Dipodomys nelsoni	Rodentia	Granivore	Semifossorial	Small	313	-0.290139	346	659	15442	10384	-0.327548	355	-0.156068	55	-0.0496675	110	410	465	1.80352	-1.80352	385	28.0421	-28.0421	234	8264	-0.79584	36	9.56183	-0.000920823	28	683	1752	0.599384	1807	0.65973	245	2030	CAN	SSP2 4.5 2030 CAN
Dipodomys ordii	Rodentia	Granivore	Semifossorial	Small	198.5	-0.00851064	197	395.5	33541	31875	-0.0496706	203	-0.2199	81	-0.0694705	190	284	393	1.83336	-1.83336	399	26.4482	-26.4482	227	24247	-0.76069	31	44.3702	-0.00139201	29	686	1365.5	0.467157	1474.5	0.538335	245	2030	CAN	SSP2 4.5 2030 CAN
Dipodomys phillipsii	Rodentia	Granivore	Semifossorial	Small	279	-0.315997	358	637	13401	10103	-0.246101	320	-0.547273	383	-0.098319	305	703	625	1.61145	-1.61145	274	28.2108	-28.2108	237	8975	-0.88835	45	79.6447	-0.00788327	109	665	2005	0.685939	1927	0.703541	245	2030	CAN	SSP2 4.5 2030 CAN
Dipodomys simulans	Rodentia	Granivore	Semifossorial	Small	330	-0.0274653	214	544	8592	8089	-0.0585428	210	-0.108617	40	-0.103981	321	250	531	1.7432	-1.7432	354	1.44973	-1.44973	13	8931	-1.10409	67	368.168	-0.0455146	303	737	1531	0.523777	1812	0.661555	245	2030	CAN	SSP2 4.5 2030 CAN
Dipodomys spectabilis	Rodentia	Granivore	Semifossorial	Small	368	-0.0214153	206	574	23833	19707	-0.173121	274	-0.194411	70	-0.0673018	177	344	451	1.86552	-1.86552	411	28.1208	-28.1208	236	13254	-0.672553	27	42.0348	-0.00213299	34	708	1626	0.556278	1733	0.632713	245	2030	CAN	SSP2 4.5 2030 CAN
Eira barbara	Carnivora	Carnivorous ominivorous	Semiarboreal	Medium-large	142.5	0.939189	17	159.5	7318	9414	0.286417	53	-0.57063	401	-0.0525125	122	454	175	1.52571	-1.52571	97	-91.2019	-91.2019	380	60933	-6.47259	320	391.077	-0.0415421	295	1092	1705.5	0.583476	1426.5	0.520811	245	2030	CAN	SSP2 4.5 2030 CAN
Enchisthenes hartii	Chiroptera	Frugivore	Volant	Very small	60	-0.302817	349	409	7292	4526	-0.37932	372	-0.471622	275	-0.0192756	51	647	423	1.53675	-1.53675	124	-50.1575	-50.1575	314	20008	-4.42068	244	354.547	-0.0783356	355	1037	2093	0.716045	1869	0.682366	245	2030	CAN	SSP2 4.5 2030 CAN
Eptesicus brasiliensis	Chiroptera	Aerial insectivore	Volant	Very small	36	0.989059	16	52	5883	8955	0.522183	28	-0.506139	337	-0.106916	336	365	364	1.53182	-1.53182	113	-41.7521	-41.7521	297	75751	-8.45907	382	327.665	-0.0365902	265	1057	1474	0.504276	1473	0.537788	245	2030	CAN	SSP2 4.5 2030 CAN
Eptesicus furinalis	Chiroptera	Aerial insectivore	Volant	Very small	88.5	0.0570552	149	237.5	12627	14195	0.124178	111	-0.586601	412	-0.103828	318	523	429	1.52414	-1.52414	91	-71.4909	-71.4909	353	134812	-9.49715	414	589.414	-0.0415226	294	1152	1912.5	0.654294	1818.5	0.663928	245	2030	CAN	SSP2 4.5 2030 CAN
Eptesicus fuscus	Chiroptera	Aerial insectivore	Volant	Very small	24	-0.137655	277	301	52093	40748	-0.217784	308	-0.311824	133	-0.0629428	156	441	464	1.66489	-1.66489	305	17.4837	-17.4837	157	88211	-2.16479	139	202.149	-0.00496096	72	673	1415	0.484092	1438	0.525009	245	2030	CAN	SSP2 4.5 2030 CAN
Erethizon dorsatum	Rodentia	Herbivore browser	Semiarboreal	Medium-large	219	0.0978571	125	344	19484	18479	-0.0515808	206	-0.206059	77	-0.0616653	148	283	354	1.87563	-1.87563	414	23.7427	-23.7427	208	21435	-1.15997	70	69.5958	-0.00376621	49	741	1368	0.468012	1439	0.525374	245	2030	CAN	SSP2 4.5 2030 CAN
Euderma maculatum	Chiroptera	Aerial insectivore	Volant	Very small	192	-0.27821	340	532	3862	3220	-0.166235	268	-0.1215	44	-0.0958134	293	312	561	1.82446	-1.82446	395	34.5903	-34.5903	272	9428	-2.92795	190	127.55	-0.0396117	282	1139	1983	0.678413	2232	0.814896	245	2030	CAN	SSP2 4.5 2030 CAN
Eumops auripendulus	Chiroptera	Aerial insectivore	Volant	Small	45.5	-0.367397	371	416.5	6033	4624	-0.233549	316	-0.494457	319	-0.028364	77	635	393	1.48444	-1.48444	23	-109.819	-109.819	411	21575	-4.66587	252	528.865	-0.114374	376	1062	2113.5	0.723059	1871.5	0.683279	245	2030	CAN	SSP2 4.5 2030 CAN
Eumops bonariensis	Chiroptera	Aerial insectivore	Volant	Small	142.5	0.34272	49	191.5	6044	11660	0.929186	12	-0.454554	252	-0.105473	330	264	342	1.49216	-1.49216	27	-104.069	-104.069	405	122015	-10.4644	434	563.722	-0.0483467	312	1178	1633.5	0.558844	1711.5	0.624863	245	2030	CAN	SSP2 4.5 2030 CAN
Eumops nanus	Chiroptera	Aerial insectivore	Volant	Small	49	2.82234	3	52	1153	4043	2.5065	1	-0.528634	368	-0.104647	325	369	326	1.52445	-1.52445	93	-131.531	-131.531	435	50923	-12.5953	449	267.012	-0.0660431	346	1323	1744	0.596647	1701	0.62103	245	2030	CAN	SSP2 4.5 2030 CAN
Eumops perotis	Chiroptera	Aerial insectivore	Volant	Small	190	0.243726	71	261	30278	34451	0.137823	105	-0.335213	151	-0.0896834	270	256	375	1.72678	-1.72678	350	23.0432	-23.0432	197	65646	-1.90549	122	191.718	-0.00556494	80	749	1266	0.433117	1385	0.505659	245	2030	CAN	SSP2 4.5 2030 CAN
Eumops underwoodi	Chiroptera	Aerial insectivore	Volant	Small	229	0.0404286	153	382	18944	20149	0.0636085	134	-0.440046	235	-0.126708	396	369	530	1.54727	-1.54727	145	-13.8585	-13.8585	122	138863	-6.89181	333	525.191	-0.0260654	229	829	1580	0.540541	1741	0.635633	245	2030	CAN	SSP2 4.5 2030 CAN
Galictis vittata	Carnivora	Carnivorous	Terrestrial	Medium-large	185	-0.144068	280	465	8697	8482	-0.0247212	187	-0.55314	386	-0.0381319	93	573	280	1.52677	-1.52677	100	-120.856	-120.856	428	78201	-9.21964	402	344.485	-0.0406136	287	1217	2255	0.771468	1962	0.71632	245	2030	CAN	SSP2 4.5 2030 CAN
Geomys arenarius	Rodentia	Herbivore grazer	Fossorial	Medium	371	0.123711	107	478	1984	1778	-0.103831	237	-0.128116	46	-0.128667	402	283	639	2.15046	-2.15046	450	4.75624	-4.75624	43	496	-0.278965	10	0	0	12	515	1276	0.436538	1632	0.595838	245	2030	CAN	SSP2 4.5 2030 CAN
Geomys personatus	Rodentia	Herbivore grazer	Fossorial	Medium	353	-0.0900901	257	610	1508	1554	0.030504	157	-0.47324	280	-0.213333	446	437	603	1.88597	-1.88597	419	15.5165	-15.5165	138	790	-0.508366	17	320.837	-0.206459	402	976	2023	0.692097	2189	0.799197	245	2030	CAN	SSP2 4.5 2030 CAN
Geomys tropicalis	Rodentia	Herbivore grazer	Fossorial	Medium	438.5	0	186	624.5	115	221	0.921739	13	-0.854093	449	-0.168871	433	462	446	1.51847	-1.51847	75	8.65158	-8.65158	76	511	-2.31222	151	511.719	-2.31547	443	745	1831.5	0.626582	1815.5	0.662833	245	2030	CAN	SSP2 4.5 2030 CAN
Glaucomys volans	Rodentia	Frugivore omivore	Semiarboreal	Small	188	-0.235987	328	516	25550	20954	-0.179883	280	-0.514784	347	-0.0779689	222	627	502	1.55567	-1.55567	183	-26.0555	-26.0555	223	113925	-5.43691	282	290.244	-0.0138515	158	846	1989	0.680465	1864	0.68054	245	2030	CAN	SSP2 4.5 2030 CAN
Glossophaga commissarisi	Chiroptera	Nectarivore	Volant	Very small	42	0.12614	104	146	12917	14496	0.122242	112	-0.486364	304	-0.0787431	223	416	335	1.52599	-1.52599	99	-36.2521	-36.2521	279	108214	-7.46509	349	477.996	-0.0329743	251	978	1540	0.526856	1459	0.532676	245	2030	CAN	SSP2 4.5 2030 CAN
Glossophaga leachii	Chiroptera	Nectarivore	Volant	Very small	16.5	0.191962	81	97.5	24643	27451	0.113947	116	-0.489208	309	-0.117361	370	425	486	1.55023	-1.55023	157	-33.305	-33.305	268	202232	-7.36702	345	530.796	-0.0193361	199	969	1491.5	0.510263	1552.5	0.566813	245	2030	CAN	SSP2 4.5 2030 CAN
Glossophaga morenoi	Chiroptera	Nectarivore	Volant	Very small	172.5	-0.00402145	193	365.5	10558	11015	0.0432847	148	-0.488542	308	-0.0914099	278	456	426	1.52109	-1.52109	82	-35.6267	-35.6267	278	95637	-8.68243	388	360.81	-0.0327562	249	997	1818.5	0.622135	1788.5	0.652976	245	2030	CAN	SSP2 4.5 2030 CAN
Glossophaga soricina	Chiroptera	Nectarivore	Volant	Very small	75.5	0.146292	94	169.5	29263	33029	0.128695	107	-0.482764	295	-0.111288	353	402	460	1.55548	-1.55548	181	-37.9969	-37.9969	287	246225	-7.45481	348	563.515	-0.0170612	181	997	1568.5	0.536606	1626.5	0.59383	245	2030	CAN	SSP2 4.5 2030 CAN
Glyphonycteris sylvestris	Chiroptera	Insectivore under canopy	Volant	Very small	156	-0.0324022	217	373	6158	5989	-0.027444	190	-0.457816	260	-0.0969078	299	450	489	1.52702	-1.52702	101	-26.03	-26.03	222	48873	-8.16046	377	617.07	-0.103034	373	1073	1896	0.648649	1935	0.706462	245	2030	CAN	SSP2 4.5 2030 CAN
Habromys lophurus	Rodentia	Granivore	Arboreal	Small	386	-0.454545	389.5	775.5	273	173	-0.3663	366	-0.563271	395	-0.00489138	17	761	383	1.56619	-1.56619	213	-83.8988	-83.8988	371	493	-2.84971	183	0	0	12	779	2315.5	0.792166	1937.5	0.707375	245	2030	CAN	SSP2 4.5 2030 CAN
Habromys simulatus	Rodentia	Granivore	Arboreal	Very small	426	-0.602273	412	838	2330	753	-0.676824	431	-0.619929	423	-0.0106934	34	854	465	1.55078	-1.55078	161	-46.575	-46.575	307	1688	-2.2417	144	177.224	-0.235358	411	1023	2715	0.92884	2326	0.849215	245	2030	CAN	SSP2 4.5 2030 CAN
Herpailurus yagouaroundi	Carnivora	Carnivorous	Semiarboreal	Medium-large	233	0.0675719	145	378	25900	27109	0.0466795	146	-0.515231	349	-0.0847508	251	495	397	1.52931	-1.52931	104	-55.7285	-55.7285	321	213366	-7.87067	365	463.954	-0.0171144	182	972	1845	0.631201	1747	0.637824	245	2030	CAN	SSP2 4.5 2030 CAN
Heteromys desmarestianus	Rodentia	Frugivore granivore	Semifossorial	Small	165	-0.0560606	232	397	5931	4826	-0.186309	284	-0.525147	364	-0.0355143	88	648	372	1.54932	-1.54932	153	-106.83	-106.83	408	29432	-6.09863	306	158.947	-0.0329356	250	1117	2162	0.739651	1886	0.688572	245	2030	CAN	SSP2 4.5 2030 CAN
Heteromys gaumeri	Rodentia	Frugivore granivore	Semifossorial	Small	325	-0.413194	385	710	4666	2257	-0.516288	407	-0.297866	126	-0.114983	361	533	768	1.4595	-1.4595	10	-92.0948	-92.0948	385	24665	-10.9282	438	1389.46	-0.615622	428	1261	2504	0.856654	2739	1	245	2030	CAN	SSP2 4.5 2030 CAN
Heteromys irroratus	Rodentia	Granivore	Semifossorial	Small	123.5	-0.000324781	189	312.5	29979	26181	-0.126689	244	-0.454448	251	-0.0806621	231	495	475	1.60512	-1.60512	270	20.6518	-20.6518	179	60477	-2.30996	150	185.915	-0.00710114	94	693	1500.5	0.513342	1480.5	0.540526	245	2030	CAN	SSP2 4.5 2030 CAN
Heteromys nelsoni	Rodentia	Frugivore granivore	Semifossorial	Small	438.5	1.33333	9	447.5	587	462	-0.212947	303	-0.538787	374	-0.0497891	111	677	414	1.55783	-1.55783	188	-87.1115	-87.1115	375	3538	-7.65801	360	0	0	12	935	2059.5	0.704584	1796.5	0.655896	245	2030	CAN	SSP2 4.5 2030 CAN
Heteromys pictus	Rodentia	Granivore	Semifossorial	Small	249.5	0.261846	64	313.5	28586	33941	0.187329	82	-0.462686	266	-0.105865	332	348	414	1.5946	-1.5946	260	-4.62529	-4.62529	42	183477	-5.40576	280	368.998	-0.0108717	138	720	1381.5	0.472631	1447.5	0.528478	245	2030	CAN	SSP2 4.5 2030 CAN
Heteromys salvini	Rodentia	Granivore	Semifossorial	Small	321	0.116129	110	431	2067	2550	0.233672	70	-0.551863	385	-0.0967714	298	455	368	1.48393	-1.48393	22	-34.9515	-34.9515	274	24069	-9.43882	412	589.384	-0.231131	409	1117	2003	0.685255	1916	0.699525	245	2030	CAN	SSP2 4.5 2030 CAN
Heteromys spectabilis	Rodentia	Granivore	Semifossorial	Small	431.5	-0.0857143	253	684.5	1196	1056	-0.117057	242	-0.429237	225	-0.132215	409	467	651	1.53893	-1.53893	130	-11.9468	-11.9468	101	9606	-9.09659	399	91.1742	-0.0863392	362	992	2143.5	0.733322	2327.5	0.849763	245	2030	CAN	SSP2 4.5 2030 CAN
Hodomys alleni	Rodentia	Granivore	Arboreal	Medium	290	0.0938567	128	418	6661	7254	0.0890257	124	-0.491361	313	-0.136033	415	437	539	1.50946	-1.50946	57	0.26893	-0.26893	4	62822	-8.66033	385	649.658	-0.0895586	364	810	1665	0.56962	1767	0.645126	245	2030	CAN	SSP2 4.5 2030 CAN
Hylonycteris underwoodi	Chiroptera	Nectarivore	Volant	Very small	42	-0.242548	330	372	14284	9453	-0.338211	359	-0.379585	180	-0.0234329	61	539	420	1.5488	-1.5488	150	-23.0288	-23.0288	196	50619	-5.35481	278	448.614	-0.0474573	309	933	1844	0.630859	1725	0.629792	245	2030	CAN	SSP2 4.5 2030 CAN
Ictidomys mexicanus	Rodentia	Frugivore omivore	Semifossorial	Medium	268	-0.0902913	258	526	10575	10895	0.03026	158	-0.633138	431	-0.131955	407	589	565	1.60545	-1.60545	271	27.6597	-27.6597	233	23060	-2.11657	135	34.2855	-0.0031469	43	682	1797	0.614779	1773	0.647317	245	2030	CAN	SSP2 4.5 2030 CAN
Idionycteris phyllotis	Chiroptera	Aerial insectivore	Volant	Very small	230	-0.233839	326	556	17558	12968	-0.261419	328	-0.432448	229	-0.0667994	175	557	503	1.62472	-1.62472	286	17.2481	-17.2481	153	16134	-1.24414	77	100.447	-0.00774578	108	624	1737	0.594252	1683	0.614458	245	2030	CAN	SSP2 4.5 2030 CAN
Lampronycteris brachyotis	Chiroptera	Insectivore under canopy	Volant	Very small	18	-0.497951	401	419	9634	4937	-0.487544	397	-0.459917	263	-0.0301634	80	660	477	1.51414	-1.51414	69	-91.5037	-91.5037	382	25645	-5.19445	270	469.674	-0.0951335	368	1089	2168	0.741704	1985	0.724717	245	2030	CAN	SSP2 4.5 2030 CAN
Lasionycteris noctivagans	Chiroptera	Aerial insectivore	Volant	Very small	82	-0.760563	431	513	1357	444	-0.672808	430	-0.200154	75	-0.0254172	71	505	501	1.88412	-1.88412	417	-2.09198	-2.09198	20	2319	-5.22297	271	0	0	12	720	1738	0.594595	1734	0.633078	245	2030	CAN	SSP2 4.5 2030 CAN
Lasiurus blossevillii	Chiroptera	Aerial insectivore	Volant	Very small	241	0.0904167	131	372	40311	44582	0.105951	121	-0.449992	246	-0.116735	368	367	489	1.58141	-1.58141	246	1.65259	-1.65259	18	222739	-4.99616	263	405.345	-0.00909213	120	647	1386	0.47417	1508	0.550566	245	2030	CAN	SSP2 4.5 2030 CAN
Lasiurus borealis	Chiroptera	Aerial insectivore	Volant	Very small	151	0.0129409	175	326	25364	23624	-0.0686012	218	-0.401543	190	-0.0899907	275	408	493	1.63051	-1.63051	290	18.7358	-18.7358	165	63060	-2.66932	176	354.661	-0.0150127	168	799	1533	0.524461	1618	0.590727	245	2030	CAN	SSP2 4.5 2030 CAN
Lasiurus cinereus	Chiroptera	Aerial insectivore	Volant	Small	135	-0.18174	296	431	50388	39691	-0.212293	301	-0.317516	142	-0.0581081	140	443	441	1.70271	-1.70271	330	24.7101	-24.7101	213	83603	-2.10635	134	148.426	-0.00373953	48	725	1599	0.547041	1597	0.58306	245	2030	CAN	SSP2 4.5 2030 CAN
Lasiurus ega	Chiroptera	Aerial insectivore	Volant	Very small	246	0.360292	45	291	33184	38812	0.1696	92	-0.442225	239	-0.115837	366	331	458	1.57255	-1.57255	235	-26.3662	-26.3662	226	235453	-6.0665	304	573.273	-0.0147705	167	932	1554	0.531646	1681	0.613728	245	2030	CAN	SSP2 4.5 2030 CAN
Lasiurus intermedius	Chiroptera	Aerial insectivore	Volant	Very small	127	0.197398	78	205	27182	32118	0.181591	83	-0.482534	292	-0.109269	346	375	429	1.54254	-1.54254	134	-29.2831	-29.2831	247	224882	-7.00174	340	589.241	-0.0183461	190	911	1491	0.510092	1545	0.564074	245	2030	CAN	SSP2 4.5 2030 CAN
Lasiurus xanthinus	Chiroptera	Aerial insectivore	Volant	Very small	91	0.113966	112	203	31188	37090	0.189239	81	-0.379963	181	-0.130992	406	262	487	1.64431	-1.64431	298	-4.75742	-4.75742	44	202023	-5.44683	283	532.864	-0.0143668	163	788	1253	0.428669	1478	0.539613	245	2030	CAN	SSP2 4.5 2030 CAN
Leopardus pardalis	Carnivora	Carnivorous	Semiarboreal	Medium-large	210	0.612844	33	243	10845	17772	0.638728	20	-0.470195	272	-0.121568	386	292	406	1.49817	-1.49817	34	-70.8426	-70.8426	351	178690	-10.0546	425	671.362	-0.0377764	272	1082	1617	0.553199	1731	0.631982	245	2030	CAN	SSP2 4.5 2030 CAN
Leopardus wiedii	Carnivora	Carnivorous	Semiarboreal	Medium-large	293.5	-0.0259976	211	504.5	31145	29190	-0.0627709	214	-0.503911	333	-0.0892455	269	547	483	1.54366	-1.54366	135	-17.3044	-17.3044	154	180640	-6.18842	308	385.496	-0.0132065	154	751	1802.5	0.616661	1738.5	0.634721	245	2030	CAN	SSP2 4.5 2030 CAN
Leptonycteris curasoae	Chiroptera	Nectarivore	Volant	Small	337.5	0.0755707	139	476.5	32273	35617	0.103616	122	-0.472964	278	-0.117178	369	400	491	1.56594	-1.56594	211	11.6893	-11.6893	99	160901	-4.51753	247	372.529	-0.0104593	134	691	1567.5	0.536264	1658.5	0.605513	245	2030	CAN	SSP2 4.5 2030 CAN
Leptonycteris nivalis	Chiroptera	Nectarivore	Volant	Small	356	-0.03615	219	575	39549	38710	-0.0212142	182	-0.466973	270	-0.118311	374	452	556	1.58258	-1.58258	249	7.90993	-7.90993	71	172591	-4.45856	246	363.396	-0.00938766	123	689	1716	0.587068	1820	0.664476	245	2030	CAN	SSP2 4.5 2030 CAN
Leptonycteris yerbabuenae	Chiroptera	Nectarivore	Volant	Small	328	0.179813	86	414	31545	38185	0.210493	74	-0.439958	234	-0.115309	362	308	436	1.58454	-1.58454	252	10.538	-10.538	90	157700	-4.12989	235	380.93	-0.00997591	130	707	1429	0.488881	1557	0.568456	245	2030	CAN	SSP2 4.5 2030 CAN
Lepus alleni	Lagomorpha	Herbivore grazer	Terrestrial	Medium-large	389	0.837786	19	408	9793	14081	0.437864	32	-0.239625	90	-0.164669	432	122	464	1.83009	-1.83009	398	16.9805	-16.9805	150	23445	-1.66501	98	350.587	-0.0248978	224	870	1400	0.47896	1742	0.635999	245	2030	CAN	SSP2 4.5 2030 CAN
Lepus californicus	Lagomorpha	Herbivore grazer	Terrestrial	Medium	335.5	-0.0513709	226	561.5	43165	39183	-0.0922507	232	-0.268961	102	-0.0916713	280	334	512	1.77217	-1.77217	366	19.5983	-19.5983	172	34076	-0.869663	42	182.006	-0.00464503	67	647	1542.5	0.527711	1720.5	0.628149	245	2030	CAN	SSP2 4.5 2030 CAN
Lepus callotis	Lagomorpha	Herbivore grazer	Terrestrial	Medium-large	446	-0.0832178	252	698	15374	13841	-0.0997138	234	-0.506845	338	-0.109225	345	572	579	1.61846	-1.61846	280	28.7444	-28.7444	241	55440	-4.00549	231	104.259	-0.00753263	105	857	2127	0.727677	2134	0.779116	245	2030	CAN	SSP2 4.5 2030 CAN
Lichonycteris obscura	Chiroptera	Nectarivore	Volant	Very small	212	0.126984	103	315	2651	2082	-0.214636	305	-0.391285	187	-0.0296547	79	492	384	1.52961	-1.52961	106	-149.039	-149.039	442	12668	-6.08453	305	259.145	-0.124469	379	1232	2039	0.697571	1931	0.705002	245	2030	CAN	SSP2 4.5 2030 CAN
Lonchorhina aurita	Chiroptera	Aerial insectivore	Volant	Very small	15	-0.149618	283	298	4697	4699	0.000425804	171	-0.476401	283	-0.0332911	84	454	255	1.4838	-1.4838	21	-126.077	-126.077	432	26766	-5.69611	290	597.167	-0.127084	380	1123	1875	0.641464	1676	0.611902	245	2030	CAN	SSP2 4.5 2030 CAN
Lontra canadensis	Carnivora	Piscivore	Semiaquatic	Medium-large	171	-0.0454545	222	393	3258	2598	-0.202578	294	-0.318315	143	-0.142072	421	437	715	1.77045	-1.77045	365	11.8772	-11.8772	100	6796	-2.61586	174	357.413	-0.137573	383	1022	1852	0.633596	2130	0.777656	245	2030	CAN	SSP2 4.5 2030 CAN
Lontra longicaudis	Carnivora	Piscivore	Semiaquatic	Medium-large	282	0.0995137	122	404	55472	59683	0.0759122	128	-0.410443	201	-0.097514	301	329	429	1.62149	-1.62149	283	-12.3421	-12.3421	105	308475	-5.16856	268	367.232	-0.00615305	86	742	1475	0.504619	1575	0.575027	245	2030	CAN	SSP2 4.5 2030 CAN
Lophostoma brasiliense	Chiroptera	Insectivore under canopy	Volant	Very small	102	-0.285714	343	445	4501	3702	-0.177516	276	-0.559246	393	-0.0242706	63	669	339	1.54805	-1.54805	149	-147.646	-147.646	441	22353	-6.03809	300	101.035	-0.0272919	234	1124	2238	0.765652	1908	0.696605	245	2030	CAN	SSP2 4.5 2030 CAN
Lophostoma evotis	Chiroptera	Insectivore under canopy	Volant	Small	244	0.801613	22	266	3478	7556	1.17251	7	-0.484116	298	-0.064222	162	305	169	1.50722	-1.50722	50	-123.405	-123.405	430	80252	-10.621	435	597.337	-0.0790547	356	1271	1842	0.630174	1706	0.622855	245	2030	CAN	SSP2 4.5 2030 CAN
Lynx rufus	Carnivora	Carnivorous	Semiarboreal	Large	114	-0.00451827	194	308	49638	45275	-0.0878964	229	-0.296307	124	-0.0840075	249	353	478	1.72515	-1.72515	349	20.8685	-20.8685	184	71504	-1.57933	91	178.169	-0.00393526	51	675	1336	0.457065	1461	0.533406	245	2030	CAN	SSP2 4.5 2030 CAN
Macrophyllum macrophyllum	Chiroptera	Insectivore under canopy	Volant	Very small	127	0.487047	40	167	3306	5054	0.528736	27	-0.621026	424	-0.0555539	132	451	159	1.52953	-1.52953	105	-130.705	-130.705	434	39243	-7.76474	364	145.055	-0.0287011	241	1144	1762	0.602805	1470	0.536692	245	2030	CAN	SSP2 4.5 2030 CAN
Macrotus californicus	Chiroptera	Insectivore under canopy	Volant	Very small	58.5	0.0982309	124	182.5	13429	16720	0.245067	63	-0.198303	71	-0.12016	381	134	444	1.82188	-1.82188	394	10.8051	-10.8051	92	19344	-1.15694	69	312.955	-0.0187174	194	749	1065.5	0.364523	1375.5	0.502191	245	2030	CAN	SSP2 4.5 2030 CAN
Macrotus waterhousii	Chiroptera	Insectivore under canopy	Volant	Very small	139.5	0.277391	59	198.5	28623	38268	0.336967	44	-0.408134	199	-0.126158	394	243	438	1.59511	-1.59511	261	-7.77786	-7.77786	67	220876	-5.77182	296	489.299	-0.0127861	151	775	1216.5	0.416182	1411.5	0.515334	245	2030	CAN	SSP2 4.5 2030 CAN
Marmosa mexicana	Didelphimorphia	Frugivore omivore	Semiarboreal	Small	144.5	-0.49677	400	544.5	11297	6581	-0.417456	386	-0.564728	398	-0.0272974	75	784	461	1.55474	-1.55474	176	-73.3349	-73.3349	356	29135	-4.42714	245	260.003	-0.0395081	281	1058	2386.5	0.816456	2063.5	0.753377	245	2030	CAN	SSP2 4.5 2030 CAN
Mazama pandora	Artiodactyla	Frugivore herbivore	Terrestrial	Large	427	-0.924528	445	872	2323	175	-0.924666	447	-0.222345	84	-0.0135675	37	531	484	1.46521	-1.46521	13	-96.1629	-96.1629	395	1573	-8.98857	396	1424.4	-8.13943	447	1251	2654	0.907971	2607	0.951807	245	2030	CAN	SSP2 4.5 2030 CAN
Mazama temama	Artiodactyla	Frugivore herbivore	Terrestrial	Large	344	-0.666888	418	762	9442	3726	-0.60538	426	-0.494011	317	-0.0170381	44	743	470	1.57096	-1.57096	228	-64.0949	-64.0949	336	16415	-4.40553	243	207.807	-0.0557722	332	1139	2644	0.90455	2371	0.865644	245	2030	CAN	SSP2 4.5 2030 CAN
Megadontomys nelsoni	Rodentia	Frugivore omivore	Terrestrial	Small	387	-0.044898	221	608	3267	3154	-0.0345883	196	-0.642366	434	-0.0461618	104	630	300	1.56485	-1.56485	207	-68.3087	-68.3087	345	11450	-3.63031	214	119.899	-0.0380148	273	1039	2277	0.778994	1947	0.710843	245	2030	CAN	SSP2 4.5 2030 CAN
Megadontomys thomasi	Rodentia	Frugivore omivore	Terrestrial	Small	329	-0.279597	341	670	5797	4029	-0.304985	348	-0.443145	242	-0.0173837	45	590	393	1.55023	-1.55023	158	-49.1155	-49.1155	311	16327	-4.05237	233	187.056	-0.0464275	306	1008	2268	0.775915	2071	0.756115	245	2030	CAN	SSP2 4.5 2030 CAN
Megasorex gigas	Eulipotyphla	Insectivore under canopy	Semifossorial	Very small	373	-0.230216	324	697	6062	4286	-0.292973	342	-0.412137	205	-0.0505916	115	547	457	1.51984	-1.51984	77	11.2114	-11.2114	95	40369	-9.41881	410	649.96	-0.151647	389	971	2215	0.757783	2125	0.775831	245	2030	CAN	SSP2 4.5 2030 CAN
Mephitis macroura	Carnivora	Insectivore omnivorous	Semifossorial	Medium	53	-0.00711382	196	249	33817	33728	-0.00263181	172	-0.460835	264	-0.110295	348	436	520	1.57196	-1.57196	232	10.0183	-10.0183	88	157155	-4.65948	251	327.429	-0.00970791	128	699	1384	0.473486	1468	0.535962	245	2030	CAN	SSP2 4.5 2030 CAN
Mephitis mephitis	Carnivora	Insectivore omnivorous	Terrestrial	Medium-large	277.5	-0.0577563	234	511.5	26582	25987	-0.0223836	184	-0.172706	62	-0.0627169	155	246	339	1.90954	-1.90954	424	18.811	-18.811	166	34534	-1.3289	81	114.302	-0.00439842	59	730	1487.5	0.508895	1580.5	0.577035	245	2030	CAN	SSP2 4.5 2030 CAN
Metachirus nudicaudatus	Didelphimorphia	Frugivore omivore	Semiarboreal	Medium	6	-0.473684	393	399	834	388	-0.534772	410	-0.457974	261	-0.00789293	24	671	434	1.56768	-1.56768	220	-186.278	-186.278	450	2411	-6.21392	309	84.9227	-0.218873	404	1383	2453	0.839206	2216	0.809054	245	2030	CAN	SSP2 4.5 2030 CAN
Micronycteris megalotis	Chiroptera	Insectivore under canopy	Volant	Very small	35	0.857801	18	53	15474	21632	0.397958	33	-0.493985	316	-0.103692	317	349	350	1.5088	-1.5088	56	-56.4973	-56.4973	323	199976	-9.24445	405	587.959	-0.02718	233	1017	1419	0.48546	1420	0.518437	245	2030	CAN	SSP2 4.5 2030 CAN
Micronycteris microtis	Chiroptera	Insectivore under canopy	Volant	Very small	133	-0.126743	273	406	13580	13738	0.0116348	163	-0.490988	312	-0.108401	342	475	505	1.51321	-1.51321	66	-47.4599	-47.4599	309	110539	-8.04622	372	567.53	-0.041311	292	1039	1920	0.656859	1950	0.711939	245	2030	CAN	SSP2 4.5 2030 CAN
Micronycteris schmidtorum	Chiroptera	Insectivore under canopy	Volant	Very small	123.5	0.250143	69	192.5	9874	13118	0.32854	45	-0.457124	257	-0.0961845	296	302	341	1.50538	-1.50538	47	-113.489	-113.489	419	133584	-10.1833	427	510.548	-0.0389197	278	1171	1665.5	0.569791	1704.5	0.622307	245	2030	CAN	SSP2 4.5 2030 CAN
Microtus californicus	Rodentia	Insectivore under canopy	Semifossorial	Small	153.5	-0.380865	376	529.5	3612	2763	-0.23505	317	-0.176696	63	-0.0675964	178	380	495	1.81217	-1.81217	388	5.73048	-5.73048	55	6423	-2.32465	153	142.392	-0.0515354	320	916	1825.5	0.62453	1940.5	0.70847	245	2030	CAN	SSP2 4.5 2030 CAN
Microtus guatemalensis	Rodentia	Insectivore under canopy	Semifossorial	Small	395	-0.382353	378	773	203	92	-0.546798	412	-0.452091	249	0	5.5	661	417.5	1.55286	-1.55286	166	-75.3043	-75.3043	357	203	-2.20652	142	76.087	-0.827032	433	1098	2532	0.866233	2288.5	0.835524	245	2030	CAN	SSP2 4.5 2030 CAN
Microtus mexicanus	Rodentia	Herbivore grazer	Semifossorial	Small	213	-0.197183	305	518	23096	17873	-0.226143	313	-0.454604	253	-0.0767048	217	566	530	1.57933	-1.57933	242	11.2746	-11.2746	96	65287	-3.65283	216	196.811	-0.0110116	139	693	1777	0.607937	1741	0.635633	245	2030	CAN	SSP2 4.5 2030 CAN
Microtus oaxacensis	Rodentia	Insectivore under canopy	Semifossorial	Small	438.5	-0.611111	413	851.5	495	241	-0.513131	406	-0.526382	365	0	5.5	771	411.5	1.55589	-1.55589	184	-61.2822	-61.2822	331	301	-1.24896	78	53.8174	-0.223309	405	998	2620.5	0.89651	2261	0.825484	245	2030	CAN	SSP2 4.5 2030 CAN
Microtus quasiater	Rodentia	Insectivore under canopy	Semifossorial	Small	409	-0.4	383	792	3462	2073	-0.401213	377	-0.515379	350	-0.0152684	41	727	418	1.59517	-1.59517	262	-35.5527	-35.5527	277	3983	-1.92137	124	105.075	-0.0506873	319	982	2501	0.855628	2192	0.800292	245	2030	CAN	SSP2 4.5 2030 CAN
Microtus umbrosus	Rodentia	Insectivore under canopy	Semifossorial	Small	438.5	0	186	624.5	104	82	-0.211538	299	-0.429266	226	0	5.5	525	304.5	1.55076	-1.55076	160	-52.6037	-52.6037	319	161	-1.96341	125	0	0	12	616	1765.5	0.604003	1545	0.564074	245	2030	CAN	SSP2 4.5 2030 CAN
Mimon cozumelae	Chiroptera	Insectivore under canopy	Volant	Small	130.5	-0.773349	433	563.5	4725	1507	-0.681058	432	-0.520854	358	-0.0870954	263	790	695	1.56727	-1.56727	218	-109.193	-109.193	410	7759	-5.14864	265	62.9728	-0.0417869	297	1190	2543.5	0.870168	2448.5	0.893939	245	2030	CAN	SSP2 4.5 2030 CAN
Mimon crenulatum	Chiroptera	Insectivore under canopy	Volant	Small	61.5	0.491244	38	99.5	4171	7632	0.829777	14	-0.41671	209	-0.121108	384	223	398	1.49259	-1.49259	28	-117.62	-117.62	424	95830	-12.5563	448	791.321	-0.103685	374	1274	1596.5	0.546185	1771.5	0.646769	245	2030	CAN	SSP2 4.5 2030 CAN
Molossus alvarezi	Chiroptera	Aerial insectivore	Volant	Small	304	1.53628	6	310	1247	3774	2.02646	2	-0.320703	144	-0.170328	434	146	436	1.46218	-1.46218	11	-93.2976	-93.2976	389	40880	-10.832	437	1323.45	-0.350676	423	1260	1716	0.587068	2006	0.732384	245	2030	CAN	SSP2 4.5 2030 CAN
Molossus aztecus	Chiroptera	Aerial insectivore	Volant	Very small	215.5	0.330579	51	266.5	5398	7325	0.356984	40	-0.546836	382	-0.133463	412	422	452	1.55023	-1.55023	159	-2.73351	-2.73351	26	43779	-5.97666	298	343.678	-0.0469185	308	791	1479.5	0.506158	1509.5	0.551114	245	2030	CAN	SSP2 4.5 2030 CAN
Molossus coibensis	Chiroptera	Aerial insectivore	Volant	Very small	158	0.0519481	150	308	453	594	0.311258	48	-0.589596	414	-0.10588	333	462	381	1.49847	-1.49847	35	-67.134	-67.134	343	5171	-8.70539	390	33.67	-0.0566836	333	1101	1871	0.640096	1790	0.653523	245	2030	CAN	SSP2 4.5 2030 CAN
Molossus molossus	Chiroptera	Aerial insectivore	Volant	Very small	34	0.621831	31	65	17079	23294	0.363897	39	-0.51129	341	-0.130924	405	380	444	1.51121	-1.51121	60	-52.3447	-52.3447	317	202028	-8.67296	386	645.507	-0.0277113	235	998	1443	0.493671	1507	0.550201	245	2030	CAN	SSP2 4.5 2030 CAN
Molossus pretiosus	Chiroptera	Aerial insectivore	Volant	Small	94.5	0.648746	30	124.5	2356	3169	0.345076	42	-0.37592	179	-0.0788278	224	221	266	1.45337	-1.45337	9	-48.8903	-48.8903	310	23711	-7.48217	350	812.701	-0.256454	416	1085	1430.5	0.489394	1475.5	0.5387	245	2030	CAN	SSP2 4.5 2030 CAN
Molossus rufus	Chiroptera	Aerial insectivore	Volant	Small	10.5	0.252603	67	77.5	22747	27306	0.200422	79	-0.497671	324	-0.113889	359	403	438	1.51846	-1.51846	74	-50.8029	-50.8029	315	216402	-7.92507	368	651.888	-0.0238734	217	974	1454.5	0.497605	1489.5	0.543812	245	2030	CAN	SSP2 4.5 2030 CAN
Molossus sinaloae	Chiroptera	Aerial insectivore	Volant	Small	64	0.303096	56	120	12616	16450	0.3039	50	-0.484329	299	-0.138141	417	349	467	1.50638	-1.50638	48	-28.8626	-28.8626	244	147771	-8.98304	395	707.633	-0.0430172	300	987	1456	0.498118	1574	0.574662	245	2030	CAN	SSP2 4.5 2030 CAN
Mormoops megalophylla	Chiroptera	Aerial insectivore	Volant	Very small	204	0.0715742	142	346	34838	37706	0.0823239	126	-0.477772	285	-0.115479	363	411	489	1.57286	-1.57286	236	-14.1805	-14.1805	126	215273	-5.70925	291	488.647	-0.0129594	152	805	1562	0.534382	1640	0.598759	245	2030	CAN	SSP2 4.5 2030 CAN
Musonycteris harrisoni	Chiroptera	Nectarivore	Volant	Very small	423	0.671053	28	451	1057	2083	0.970672	9	-0.472024	276	-0.200521	443	285	452	1.50172	-1.50172	39	-11.0662	-11.0662	94	20322	-9.75612	418	514.513	-0.247006	414	965	1701	0.581936	1868	0.682001	245	2030	CAN	SSP2 4.5 2030 CAN
Mustela frenata	Carnivora	Carnivorous	Semifossorial	Medium	92.5	-0.303155	350	442.5	32435	23061	-0.289009	338	-0.512267	343	-0.0735721	209	681	547	1.58403	-1.58403	251	-11.0514	-11.0514	93	88562	-3.84034	222	287.898	-0.0124842	148	714	1837.5	0.628635	1703.5	0.621942	245	2030	CAN	SSP2 4.5 2030 CAN
Mustela nigripes	Carnivora	Carnivorous	Semifossorial	Medium	401	-0.0826446	251	652	931	734	-0.2116	300	-0.141699	50	-0.0681232	180	350	480	1.99587	-1.99587	435	14.6505	-14.6505	130	266	-0.362398	12	1.3624	-0.00185613	32	609	1611	0.551146	1741	0.635633	245	2030	CAN	SSP2 4.5 2030 CAN
Myotis albescens	Chiroptera	Aerial insectivore	Volant	Very small	4	1.06312	12	16	10626	16908	0.591191	21	-0.498482	326	-0.105785	331	347	352	1.54091	-1.54091	133	-71.2822	-71.2822	352	128279	-7.58688	356	439.771	-0.0260096	228	1069	1432	0.489908	1437	0.524644	245	2030	CAN	SSP2 4.5 2030 CAN
Myotis auriculus	Chiroptera	Aerial insectivore	Volant	Very small	286	0.00328947	182	468	26132	21882	-0.162636	264	-0.275892	106	-0.0576327	139	370	403	1.73717	-1.73717	352	25.0898	-25.0898	215	49900	-2.28041	147	163.084	-0.00745288	102	816	1654	0.565857	1687	0.615918	245	2030	CAN	SSP2 4.5 2030 CAN
Myotis californicus	Chiroptera	Aerial insectivore	Volant	Very small	79.5	-0.102956	265	344.5	47349	38438	-0.188198	286	-0.315564	140	-0.0636298	160	426	446	1.6607	-1.6607	304	20.8787	-20.8787	185	71858	-1.86945	118	191.367	-0.0049786	73	680	1450.5	0.496237	1470.5	0.536875	245	2030	CAN	SSP2 4.5 2030 CAN
Myotis ciliolabrum	Chiroptera	Aerial insectivore	Volant	Very small	97	-0.649501	416	513	16513	7824	-0.526191	409	-0.419107	212	-0.0767814	218	621	627	1.70972	-1.70972	335	18.9794	-18.9794	167	15025	-1.92037	123	45.3809	-0.00580021	84	709	1843	0.630517	1849	0.675064	245	2030	CAN	SSP2 4.5 2030 CAN
Myotis elegans	Chiroptera	Aerial insectivore	Volant	Very small	137	0.107991	119	256	8155	10118	0.240711	67	-0.63207	429	-0.0558024	134	496	201	1.5475	-1.5475	146	-96.1879	-96.1879	396	90353	-8.92993	392	244.044	-0.0241198	219	1153	1905	0.651728	1610	0.587806	245	2030	CAN	SSP2 4.5 2030 CAN
Myotis evotis	Chiroptera	Aerial insectivore	Volant	Very small	209	-0.22747	320	529	23063	19106	-0.171574	271	-0.191352	69	-0.0759088	213	340	484	1.78633	-1.78633	377	23.352	-23.352	200	19839	-1.03836	62	170.74	-0.00893646	117	756	1625	0.555936	1769	0.645856	245	2030	CAN	SSP2 4.5 2030 CAN
Myotis fortidens	Chiroptera	Aerial insectivore	Volant	Very small	219	0.267001	63	282	19640	24503	0.247607	61	-0.482666	294	-0.111937	357	355	418	1.61322	-1.61322	275	-20.9973	-20.9973	187	143815	-5.86928	297	467.338	-0.0190727	196	955	1592	0.544646	1655	0.604235	245	2030	CAN	SSP2 4.5 2030 CAN
Myotis keaysi	Chiroptera	Aerial insectivore	Volant	Very small	108	-0.287796	344	452	16370	11568	-0.293341	343	-0.498266	325	-0.0633982	158	668	501	1.53207	-1.53207	116	-79.5739	-79.5739	364	80512	-6.95989	338	533.637	-0.0461304	305	1123	2243	0.767362	2076	0.757941	245	2030	CAN	SSP2 4.5 2030 CAN
Myotis lucifugus	Chiroptera	Aerial insectivore	Volant	Very small	309	-0.5625	408	717	3812	1540	-0.596013	423	-0.355832	167	-0.0661334	172	590	595	1.75382	-1.75382	358	-4.33535	-4.33535	39	2437	-1.58247	92	34.5779	-0.0224532	213	702	2009	0.687308	2014	0.735305	245	2030	CAN	SSP2 4.5 2030 CAN
Myotis melanorhinus	Chiroptera	Aerial insectivore	Volant	Very small	49	-0.480272	397	446	23230	11556	-0.50254	402	-0.406419	197	-0.0686257	183	599	585	1.66016	-1.66016	302	32.2272	-32.2272	262	20970	-1.81464	115	82.9777	-0.00718048	97	776	1821	0.62299	1807	0.65973	245	2030	CAN	SSP2 4.5 2030 CAN
Myotis nigricans	Chiroptera	Aerial insectivore	Volant	Very small	28	0.0404551	152	180	20518	21488	0.0472756	145	-0.524423	362	-0.0738899	210	507	355	1.53848	-1.53848	127	-45.8929	-45.8929	305	158757	-7.38817	346	479.295	-0.0223052	212	990	1677	0.573726	1525	0.556773	245	2030	CAN	SSP2 4.5 2030 CAN
Myotis occultus	Chiroptera	Aerial insectivore	Volant	Very small	64	-0.529745	407	471	12285	4899	-0.601221	424	-0.427131	222	-0.0817498	237	646	661	1.7692	-1.7692	363	13.3283	-13.3283	114	8105	-1.65442	97	21.9759	-0.0044858	62	636	1753	0.599726	1768	0.645491	245	2030	CAN	SSP2 4.5 2030 CAN
Myotis peninsularis	Chiroptera	Aerial insectivore	Volant	Very small	403	-0.172414	293	696	237	89	-0.624473	429	-0.0186688	5	0	5.5	434	434.5	1.27011	-1.27011	2	-7.05682	-7.05682	63	2	-0.0224719	4	1410.79	-15.8515	448	517	1647	0.563462	1647.5	0.601497	245	2030	CAN	SSP2 4.5 2030 CAN
Myotis planiceps	Chiroptera	Aerial insectivore	Volant	Very small	406.5	-0.796053	435	841.5	1352	389	-0.712278	434	-0.170753	61	-0.0623116	151	495	585	1.77417	-1.77417	368	19.9743	-19.9743	174	192	-0.493573	16	0	0	12	570	1906.5	0.652241	1996.5	0.728916	245	2030	CAN	SSP2 4.5 2030 CAN
Myotis thysanodes	Chiroptera	Aerial insectivore	Volant	Very small	180	-0.259092	336	516	30385	21181	-0.302913	347	-0.362918	171	-0.0649519	166	518	513	1.68183	-1.68183	316	22.7856	-22.7856	194	36047	-1.70186	102	95.4166	-0.00450482	63	675	1709	0.584673	1704	0.622125	245	2030	CAN	SSP2 4.5 2030 CAN
Myotis velifer	Chiroptera	Aerial insectivore	Volant	Very small	121	0.0807481	136	257	44537	41876	-0.0597481	211	-0.338111	153	-0.0692992	189	364	400	1.68986	-1.68986	322	20.8148	-20.8148	182	92730	-2.21439	143	162.641	-0.00388388	50	697	1318	0.450907	1354	0.494341	245	2030	CAN	SSP2 4.5 2030 CAN
Myotis vivesi	Chiroptera	Piscivore	Volant	Very small	425	0.580614	35	460	2668	6558	1.45802	4	-0.227853	85	-0.189379	438	89	442	1.78374	-1.78374	374	3.77948	-3.77948	36	5710	-0.870692	43	416.409	-0.0634963	342	795	1344	0.459802	1697	0.619569	245	2030	CAN	SSP2 4.5 2030 CAN
Myotis volans	Chiroptera	Aerial insectivore	Volant	Very small	56	-0.480089	395	451	16773	8212	-0.510404	404	-0.205557	76	-0.0269098	74	480	478	1.66883	-1.66883	309	19.9705	-19.9705	173	14873	-1.81113	114	228.864	-0.0278694	236	832	1763	0.603147	1761	0.642935	245	2030	CAN	SSP2 4.5 2030 CAN
Myotis yumanensis	Chiroptera	Aerial insectivore	Volant	Very small	168	-0.0153196	201	369	36062	34477	-0.0439521	200	-0.354103	163	-0.0831954	245	363	445	1.66852	-1.66852	308	28.696	-28.696	240	75802	-2.19863	141	245.575	-0.00712286	95	784	1516	0.518645	1598	0.583425	245	2030	CAN	SSP2 4.5 2030 CAN
Nasua narica	Carnivora	Frugivore omivore	Semiarboreal	Medium-large	104	0.111715	115	219	32254	36716	0.138339	104	-0.423532	219	-0.09412	285	323	389	1.5926	-1.5926	259	-35.5075	-35.5075	276	242477	-6.60412	323	531.965	-0.0144887	165	1023	1565	0.535409	1631	0.595473	245	2030	CAN	SSP2 4.5 2030 CAN
Natalus lanatus	Chiroptera	Aerial insectivore	Volant	Very small	165	-0.162602	287	452	17779	14706	-0.172844	273	-0.356808	169	-0.0701084	191	442	464	1.56613	-1.56613	212	7.87169	-7.87169	70	87964	-5.9815	299	570.218	-0.0387745	277	858	1752	0.599384	1774	0.647682	245	2030	CAN	SSP2 4.5 2030 CAN
Natalus mexicanus	Chiroptera	Aerial insectivore	Volant	Very small	13	0.134598	98	111	33345	38696	0.160474	96	-0.44108	238	-0.118719	377	334	473	1.5847	-1.5847	253	-15.9662	-15.9662	142	241524	-6.24158	312	585.295	-0.0151255	170	877	1322	0.452275	1461	0.533406	245	2030	CAN	SSP2 4.5 2030 CAN
Natalus stramineus	Chiroptera	Aerial insectivore	Volant	Very small	146	0.0196897	171	317	31479	36306	0.15334	98	-0.426003	220	-0.126735	397	318	495	1.59635	-1.59635	264	-16.7666	-16.7666	148	227216	-6.25836	314	603.423	-0.0166205	178	904	1539	0.526514	1716	0.626506	245	2030	CAN	SSP2 4.5 2030 CAN
Nelsonia goldmani	Rodentia	Herbivore browser	Terrestrial	Small	406.5	-0.192771	303	709.5	976	827	-0.152664	261	-0.501231	329	-0.0461491	103	590	364	1.55857	-1.55857	193	28.8235	-28.8235	243	3862	-4.66989	253	164.764	-0.199231	401	1090	2389.5	0.817482	2163.5	0.789887	245	2030	CAN	SSP2 4.5 2030 CAN
Nelsonia neotomodon	Rodentia	Herbivore browser	Terrestrial	Small	346.5	-0.309524	354	700.5	5664	3630	-0.35911	363	-0.290211	119	-0.035961	90	482	453	1.59995	-1.59995	266	50.9774	-50.9774	316	9529	-2.62507	175	152.377	-0.0419772	298	1055	2237.5	0.765481	2208.5	0.806316	245	2030	CAN	SSP2 4.5 2030 CAN
Neotamias bulleri	Rodentia	Granivore	Terrestrial	Small	332	-0.401728	384	716	5859	3305	-0.435911	390	-0.0934352	34	-0.00517955	19	424	409	1.61724	-1.61724	279	65.3393	-65.3393	340	9605	-2.9062	189	298.508	-0.0903202	365	1173	2313	0.79131	2298	0.838992	245	2030	CAN	SSP2 4.5 2030 CAN
Neotamias dorsalis	Rodentia	Granivore	Terrestrial	Small	130.5	-0.339585	364	494.5	10627	7323	-0.310906	350	-0.0776058	25	-0.0333778	85	375	435	1.81673	-1.81673	391	32.7307	-32.7307	265	13746	-1.8771	119	134.231	-0.01833	189	964	1833.5	0.627267	1893.5	0.691311	245	2030	CAN	SSP2 4.5 2030 CAN
Neotamias durangae	Rodentia	Granivore	Terrestrial	Very small	292	-0.397421	381	673	7605	5367	-0.29428	344	-0.282731	113	-0.0666822	174	457	518	1.61359	-1.61359	276	57.3691	-57.3691	327	16587	-3.09055	194	170.624	-0.0317914	246	1043	2173	0.743414	2234	0.815626	245	2030	CAN	SSP2 4.5 2030 CAN
Neotamias merriami	Rodentia	Granivore	Terrestrial	Small	120	-0.733333	428	548	190	107	-0.436842	391	-0.212079	79	-0.121486	385	470	776	1.96203	-1.96203	433	9.26168	-9.26168	82	647	-6.04673	301	0	0	12	828	1846	0.631543	2152	0.785688	245	2030	CAN	SSP2 4.5 2030 CAN
Neotamias obscurus	Rodentia	Frugivore	Terrestrial	Small	149	-0.295623	347	496	2944	2076	-0.294837	345	-0.0367679	7	-0.0263106	73	352	418	1.85215	-1.85215	406	3.5779	-3.5779	35	3686	-1.77553	109	79.4798	-0.0382851	274	824	1672	0.572015	1738	0.634538	245	2030	CAN	SSP2 4.5 2030 CAN
Neotoma albigula	Rodentia	Frugivore herbivore	Semiarboreal	Medium	54.5	0.329361	52	106.5	31911	34748	0.0889035	125	-0.261685	98	-0.104943	327	223	452	1.81543	-1.81543	389	23.6161	-23.6161	205	26581	-0.764965	32	96.1471	-0.00276698	39	665	994.5	0.340233	1223.5	0.446696	245	2030	CAN	SSP2 4.5 2030 CAN
Neotoma angustapalata	Rodentia	Frugivore herbivore	Semiarboreal	Medium	370	-0.635688	414	784	759	381	-0.498024	401	-0.231485	87	-0.0228166	59	488	460	1.66886	-1.66886	310	13.8609	-13.8609	123	570	-1.49606	87	593.543	-1.55786	438	958	2230	0.762915	2202	0.803943	245	2030	CAN	SSP2 4.5 2030 CAN
Neotoma bryanti	Rodentia	Frugivore herbivore	Semiarboreal	Medium	310	-0.0278758	215	525	7320	6882	-0.0598361	212	-0.0708362	19	-0.0630653	157	231	369	1.71788	-1.71788	345	1.06107	-1.06107	11	5461	-0.793519	35	375.416	-0.0545504	327	718	1474	0.504276	1612	0.588536	245	2030	CAN	SSP2 4.5 2030 CAN
Neotoma devia	Rodentia	Frugivore herbivore	Terrestrial	Medium	149	0.0632319	147	296	986	1041	0.0557809	140	-0.198683	72	-0.19291	439	212	579	2.07051	-2.07051	446	2.98079	-2.98079	27	1772	-1.70221	103	10.5668	-0.0101506	132	708	1216	0.416011	1583	0.577948	245	2030	CAN	SSP2 4.5 2030 CAN
Neotoma goldmani	Rodentia	Frugivore herbivore	Semiarboreal	Small	321	-0.711645	423	744	13978	7071	-0.494134	400	-0.343873	157	-0.056349	138	557	538	1.70381	-1.70381	332	28.5829	-28.5829	239	6416	-0.907368	46	38.1558	-0.0053961	77	694	1995	0.682518	1976	0.721431	245	2030	CAN	SSP2 4.5 2030 CAN
Neotoma insularis	Rodentia	Frugivore herbivore	Terrestrial	Medium	372	-0.518325	406	778	256	114	-0.554688	414	0	2	0	5.5	416	419.5	1.91019	-1.91019	425	1.81132	-1.81132	19	0	0	2	140.351	-1.23115	436	882	2076	0.710229	2079.5	0.759219	245	2030	CAN	SSP2 4.5 2030 CAN
Neotoma lepida	Rodentia	Frugivore herbivore	Semiarboreal	Small	86	-0.0210593	204	290	8575	9078	0.0586589	137	-0.134993	48	-0.126842	398	185	535	1.77023	-1.77023	364	1.54597	-1.54597	15	9504	-1.04693	63	339.947	-0.0374474	269	711	1186	0.405748	1536	0.560789	245	2030	CAN	SSP2 4.5 2030 CAN
Neotoma leucodon	Rodentia	Frugivore herbivore	Semiarboreal	Medium	198.5	0.488772	39	237.5	18279	19123	0.0461732	147	-0.332901	150	-0.0773566	219	297	366	1.71492	-1.71492	340	33.2148	-33.2148	267	12768	-0.667678	26	68.597	-0.00358715	46	679	1213.5	0.415156	1282.5	0.468237	245	2030	CAN	SSP2 4.5 2030 CAN
Neotoma macrotis	Rodentia	Frugivore herbivore	Terrestrial	Medium	256	-0.567308	410	666	1214	579	-0.523064	408	-0.144629	51	-0.0819075	238	459	646	1.90354	-1.90354	423	9.14375	-9.14375	80	3659	-6.31952	315	0	0	12	830	1955	0.668833	2142	0.782037	245	2030	CAN	SSP2 4.5 2030 CAN
Neotoma mexicana	Rodentia	Frugivore herbivore	Semiarboreal	Medium	19.5	-0.063389	238	257.5	26329	25110	-0.0462988	201	-0.371985	176	-0.0864917	260	377	461	1.63221	-1.63221	291	25.3588	-25.3588	219	92573	-3.6867	218	317.53	-0.0126456	149	877	1511.5	0.517106	1595.5	0.582512	245	2030	CAN	SSP2 4.5 2030 CAN
Neotoma micropus	Rodentia	Frugivore herbivore	Semiarboreal	Medium	77	0.340342	50	127	13148	17168	0.30575	49	-0.286582	115	-0.0989112	307	164	356	1.83965	-1.83965	402	17.4115	-17.4115	156	17375	-1.01206	60	229.402	-0.0133622	155	773	1064	0.36401	1256	0.458562	245	2030	CAN	SSP2 4.5 2030 CAN
Neotoma palatina	Rodentia	Frugivore herbivore	Semiarboreal	Medium	396.5	-0.304556	352	748.5	2165	1618	-0.252656	323	-0.288178	116	-0.0262017	72	439	395	1.59092	-1.59092	257	62.2954	-62.2954	332	3380	-2.089	133	431.829	-0.266891	418	1140	2327.5	0.796271	2283.5	0.833698	245	2030	CAN	SSP2 4.5 2030 CAN
Neotoma phenax	Rodentia	Frugivore herbivore	Semiarboreal	Medium	346.5	4.17284	2	348.5	5036	10507	1.08638	8	-0.29622	123	-0.217113	447	131	455	1.71124	-1.71124	338	17.3896	-17.3896	155	21424	-2.03902	128	509.474	-0.048489	313	934	1413.5	0.483579	1737.5	0.634356	245	2030	CAN	SSP2 4.5 2030 CAN
Neotomodon alstoni	Rodentia	Frugivore herbivore	Semifossorial	Small	297	-0.219973	315	612	4385	3016	-0.312201	351	-0.670712	442	-0.0824389	241	793	592	1.56882	-1.56882	225	-9.47154	-9.47154	85	5922	-1.96353	126	25.2885	-0.00838477	114	550	1955	0.668833	1754	0.64038	245	2030	CAN	SSP2 4.5 2030 CAN
Noctilio albiventris	Chiroptera	Aerial insectivore	Volant	Small	57	0.798235	24	81	3160	7562	1.39304	6	-0.442337	240	-0.0735667	208	246	214	1.51161	-1.51161	61	-122.15	-122.15	429	77797	-10.2879	430	418.122	-0.0552925	330	1250	1577	0.539514	1545	0.564074	245	2030	CAN	SSP2 4.5 2030 CAN
Noctilio leporinus	Chiroptera	Piscivore	Volant	Small	137	1.58977	4	141	7074	17231	1.43582	5	-0.516629	352	-0.129321	403	357	408	1.49884	-1.49884	36	-70.3199	-70.3199	350	161626	-9.37995	408	693.901	-0.0402705	285	1079	1577	0.539514	1628	0.594378	245	2030	CAN	SSP2 4.5 2030 CAN
Notiosorex cockrumi	Eulipotyphla	Insectivore under canopy	Semifossorial	Very small	260.5	1.04918	14	274.5	3362	3122	-0.0713861	222	-0.0742446	24	-0.0561849	136	246	358	2.09669	-2.09669	448	5.7831	-5.7831	56	5922	-1.89686	121	0	0	12	637	1157.5	0.395997	1269.5	0.46349	245	2030	CAN	SSP2 4.5 2030 CAN
Notiosorex crawfordi	Eulipotyphla	Insectivore under canopy	Semifossorial	Very small	226	-0.212616	312	538	19076	15662	-0.178968	278	-0.258239	97	-0.132545	410	375	688	1.74265	-1.74265	353	23.4619	-23.4619	203	45025	-2.87479	186	473.242	-0.030216	243	985	1898	0.649333	2211	0.807229	245	2030	CAN	SSP2 4.5 2030 CAN
Notiosorex evotis	Eulipotyphla	Insectivore under canopy	Semifossorial	Very small	363.5	0.267454	62	425.5	8406	13839	0.646324	18	-0.407095	198	-0.161003	431	216	449	1.58236	-1.58236	248	24.4971	-24.4971	212	71451	-5.16302	267	604.141	-0.043655	301	1028	1669.5	0.57116	1902.5	0.694597	245	2030	CAN	SSP2 4.5 2030 CAN
Notiosorex villai	Eulipotyphla	Insectivore under canopy	Semifossorial	Very small	430	-0.365385	370	800	3379	1395	-0.587156	419	-0.263138	99	-0.0348333	87	518	506	1.7236	-1.7236	348	18.4494	-18.4494	164	1348	-0.966308	56	173.599	-0.124443	378	946	2264	0.774547	2252	0.822198	245	2030	CAN	SSP2 4.5 2030 CAN
Notocitellus adocetus	Rodentia	Frugivore omivore	Semifossorial	Medium	376	0.0853659	133	509	4934	6285	0.273814	56	-0.488329	307	-0.133573	413	363	469	1.52095	-1.52095	81	-12.8098	-12.8098	111	59087	-9.40127	409	333.811	-0.0531123	324	925	1797	0.614779	1903	0.694779	245	2030	CAN	SSP2 4.5 2030 CAN
Notocitellus annulatus	Rodentia	Frugivore omivore	Semifossorial	Medium	349	-0.159836	286	635	4414	4298	-0.02628	188	-0.505948	336	-0.128199	401	524	589	1.48717	-1.48717	24	7.38752	-7.38752	66	45932	-10.6868	436	905.444	-0.210666	403	929	2088	0.714335	2153	0.786053	245	2030	CAN	SSP2 4.5 2030 CAN
Nycticeius humeralis	Chiroptera	Aerial insectivore	Volant	Very small	236	0.0963855	127	363	6617	6268	-0.0527429	207	-0.416743	210	-0.0955545	292	417	499	1.80377	-1.80377	386	17.6374	-17.6374	159	6027	-0.961551	55	512.348	-0.0817403	357	957	1737	0.594252	1819	0.664111	245	2030	CAN	SSP2 4.5 2030 CAN
Nyctinomops aurispinosus	Chiroptera	Aerial insectivore	Volant	Small	137	0.353524	47	184	11255	16323	0.450289	31	-0.473178	279	-0.149478	424	310	455	1.54968	-1.54968	155	-3.33003	-3.33003	31	113517	-6.95442	337	574.179	-0.0351761	261	784	1278	0.437222	1423	0.519533	245	2030	CAN	SSP2 4.5 2030 CAN
Nyctinomops femorosaccus	Chiroptera	Aerial insectivore	Volant	Very small	139.5	0.207948	77	216.5	35782	45817	0.280448	55	-0.35442	164	-0.112642	358	219	413	1.67218	-1.67218	311	14.3617	-14.3617	129	167168	-3.6486	215	330.491	-0.00721329	98	753	1188.5	0.406603	1382.5	0.504746	245	2030	CAN	SSP2 4.5 2030 CAN
Nyctinomops laticaudatus	Chiroptera	Aerial insectivore	Volant	Very small	94.5	0.355288	46	140.5	15709	21457	0.365905	38	-0.519401	357	-0.122751	389	395	427	1.51623	-1.51623	71	-60.3618	-60.3618	330	190203	-8.86438	391	710.64	-0.0331193	253	1045	1580.5	0.540712	1612.5	0.588719	245	2030	CAN	SSP2 4.5 2030 CAN
Nyctinomops macrotis	Chiroptera	Aerial insectivore	Volant	Small	232	0.247717	70	302	22197	24764	0.115646	114	-0.42322	217	-0.118542	376	331	490	1.58831	-1.58831	255	12.303	-12.303	104	112459	-4.54123	248	433.718	-0.017514	185	792	1425	0.487513	1584	0.578313	245	2030	CAN	SSP2 4.5 2030 CAN
Nyctomys sumichrasti	Rodentia	Frugivore granivore	Arboreal	Small	51.5	-0.231421	325	376.5	11310	9616	-0.149779	257	-0.540972	377	-0.0593195	143	634	400	1.52414	-1.52414	92	-56.5878	-56.5878	324	65497	-6.81125	330	388.483	-0.0403996	286	1032	2042.5	0.698768	1808.5	0.660277	245	2030	CAN	SSP2 4.5 2030 CAN
Odocoileus hemionus	Artiodactyla	Herbivore browser	Terrestrial	Large	175	-0.0679657	243	418	17941	15561	-0.132657	247	-0.0883798	32	-0.0748823	211	279	458	1.86055	-1.86055	409	9.44119	-9.44119	83	11590	-0.744811	30	141.234	-0.00907618	119	641	1338	0.457749	1517	0.553852	245	2030	CAN	SSP2 4.5 2030 CAN
Odocoileus virginianus	Artiodactyla	Herbivore browser	Terrestrial	Large	68	-0.0541201	229	297	47613	47368	-0.00514565	174	-0.445428	243	-0.104194	322	417	496	1.62091	-1.62091	282	-29.9898	-29.9898	252	266948	-5.63562	289	427.172	-0.00901816	118	941	1655	0.566199	1734	0.633078	245	2030	CAN	SSP2 4.5 2030 CAN
Oligoryzomys fulvescens	Rodentia	Granivore	Terrestrial	Very small	109	0.0382215	157	266	19463	20939	0.0758362	129	-0.556833	389	-0.0856198	255	518	384	1.5454	-1.5454	139	-64.1875	-64.1875	337	167258	-7.98787	369	422.828	-0.0201933	202	1047	1831	0.626411	1697	0.619569	245	2030	CAN	SSP2 4.5 2030 CAN
Ondatra zibethicus	Rodentia	Carnivorous ominivorous	Semiaquatic	Medium	61.5	-0.228571	322	383.5	12256	9649	-0.212712	302	-0.165309	59	-0.0954646	291	361	593	2.00169	-2.00169	436	8.85654	-8.85654	77	11260	-1.16696	72	27.2691	-0.00282611	40	625	1369.5	0.468525	1601.5	0.584702	245	2030	CAN	SSP2 4.5 2030 CAN
Onychomys arenicola	Rodentia	Insectivore omnivorous	Terrestrial	Small	185	-0.0422705	220	405	17678	11086	-0.372893	368	-0.278145	108	-0.0656488	169	476	537	1.82446	-1.82446	396	25.3265	-25.3265	217	8659	-0.781075	33	62.0007	-0.0055927	81	727	1608	0.55012	1669	0.609346	245	2030	CAN	SSP2 4.5 2030 CAN
Onychomys leucogaster	Rodentia	Insectivore omnivorous	Terrestrial	Small	206.5	1.16158	11	217.5	9763	12154	0.244904	64	-0.267913	100	-0.097481	300	164	364	1.93799	-1.93799	429	14.7823	-14.7823	132	10523	-0.865805	41	209.832	-0.0172645	183	785	1166.5	0.399076	1366.5	0.498905	245	2030	CAN	SSP2 4.5 2030 CAN
Onychomys torridus	Rodentia	Insectivore omnivorous	Terrestrial	Small	178	0.610169	34	212	26664	29985	0.12455	110	-0.275827	105	-0.11997	380	215	490	1.7883	-1.7883	380	21.4492	-21.4492	188	52665	-1.75638	108	245.13	-0.0081751	112	788	1215	0.415669	1490	0.543994	245	2030	CAN	SSP2 4.5 2030 CAN
Orthogeomys grandis	Rodentia	Herbivore grazer	Fossorial	Medium	169.5	-0.175166	295	464.5	6306	5231	-0.170473	270	-0.510661	339	-0.0842287	250	609	520	1.50129	-1.50129	38	-43.8726	-43.8726	300	44416	-8.49092	384	532.269	-0.101753	372	1094	2167.5	0.741533	2078.5	0.758854	245	2030	CAN	SSP2 4.5 2030 CAN
Orthogeomys hispidus	Rodentia	Herbivore grazer	Fossorial	Medium	144.5	-0.0953307	261	405.5	10732	9193	-0.143403	252	-0.528615	367	-0.0798391	228	619	480	1.52295	-1.52295	84	-80.2662	-80.2662	365	74361	-8.08887	375	635.651	-0.0691451	349	1173	2197.5	0.751796	2058.5	0.751552	245	2030	CAN	SSP2 4.5 2030 CAN
Oryzomys alfaroi	Rodentia	Frugivore granivore	Semiaquatic	Small	165	-0.201058	307	472	10685	9076	-0.150585	258	-0.563913	396	-0.0251581	68	654	326	1.5556	-1.5556	182	-67.2013	-67.2013	344	35616	-3.9242	225	179.492	-0.0197766	201	952	2078	0.710913	1750	0.638919	245	2030	CAN	SSP2 4.5 2030 CAN
Oryzomys chapmani	Rodentia	Frugivore granivore	Semiaquatic	Small	391	-0.517341	405	796	3231	2024	-0.373569	369	-0.451828	248	-0.00984992	31	617	400	1.55256	-1.55256	164	-44.771	-44.771	302	5049	-2.49457	168	294.298	-0.145404	386	1020	2433	0.832364	2216	0.809054	245	2030	CAN	SSP2 4.5 2030 CAN
Oryzomys couesi	Rodentia	Frugivore omivore	Semiaquatic	Small	225	0.130171	100	325	23735	26694	0.124668	109	-0.511314	342	-0.100189	309	451	418	1.52314	-1.52314	86	-55.7628	-55.7628	322	220508	-8.26058	379	628.091	-0.0235293	216	1003	1779	0.608621	1746	0.637459	245	2030	CAN	SSP2 4.5 2030 CAN
Oryzomys melanotis	Rodentia	Frugivore omivore	Semiaquatic	Small	287	-0.0639233	239	526	21349	20248	-0.0515715	205	-0.489268	310	-0.0934558	284	515	489	1.5233	-1.5233	89	-57.1897	-57.1897	326	168028	-8.2985	380	715.76	-0.0353497	262	1057	2098	0.717756	2072	0.75648	245	2030	CAN	SSP2 4.5 2030 CAN
Oryzomys palustris	Rodentia	Frugivore omivore	Semiaquatic	Small	70	0.216702	76	146	36801	43098	0.171109	89	-0.500088	327	-0.119442	378	416	467	1.55827	-1.55827	191	-29.4418	-29.4418	248	279120	-6.4764	321	486.801	-0.0112952	141	901	1463	0.500513	1514	0.552756	245	2030	CAN	SSP2 4.5 2030 CAN
Oryzomys rostratus	Rodentia	Frugivore granivore	Semiaquatic	Small	274.5	0.195674	79	353.5	15021	17423	0.159909	97	-0.550456	384	-0.0887921	268	481	365	1.53868	-1.53868	129	-82.5194	-82.5194	369	151165	-8.67618	387	504.271	-0.0289429	242	1127	1961.5	0.671057	1845.5	0.673786	245	2030	CAN	SSP2 4.5 2030 CAN
Osgoodomys banderanus	Rodentia	Granivore	Semiarboreal	Small	265	-0.0677765	242	507	9778	9442	-0.0343629	194	-0.505105	335	-0.122044	388	529	582	1.51397	-1.51397	67	-5.42647	-5.42647	53	86281	-9.138	401	551.012	-0.0583576	336	857	1893	0.647622	1946	0.710478	245	2030	CAN	SSP2 4.5 2030 CAN
Otonyctomys hatti	Rodentia	Frugivore granivore	Arboreal	Small	346.5	-0.473364	392	738.5	5113	3574	-0.300997	346	-0.278668	111	-0.123125	390	457	736	1.44414	-1.44414	6	-92.1088	-92.1088	386	39186	-10.9642	439	1253.16	-0.350632	422	1253	2448.5	0.837667	2727.5	0.995801	245	2030	CAN	SSP2 4.5 2030 CAN
Otospermophilus beecheyi	Rodentia	Frugivore omivore	Semifossorial	Medium	339	-0.148172	282	621	4309	3639	-0.155489	262	-0.0692718	15	-0.0532751	125	277	387	1.72173	-1.72173	347	2.45428	-2.45428	23	5148	-1.41467	85	364.389	-0.100134	371	826	1724	0.589805	1834	0.669587	245	2030	CAN	SSP2 4.5 2030 CAN
Otospermophilus variegatus	Rodentia	Frugivore omivore	Semifossorial	Medium	271	0.00505689	180	451	35905	32882	-0.0841944	227	-0.374561	178	-0.0864794	259	405	486	1.67547	-1.67547	313	26.2663	-26.2663	225	65931	-2.00508	127	132.642	-0.00403389	53	718	1574	0.538488	1655	0.604235	245	2030	CAN	SSP2 4.5 2030 CAN
Ototylomys phyllotis	Rodentia	Frugivore herbivore	Semiarboreal	Small	206.5	0.00592417	179	385.5	8182	8213	0.00378881	167	-0.339073	154	-0.110758	350	321	517	1.49148	-1.49148	26	-112.589	-112.589	417	91483	-11.1388	441	819.447	-0.0997744	370	1254	1960.5	0.670715	2156.5	0.787331	245	2030	CAN	SSP2 4.5 2030 CAN
Ovis canadensis	Artiodactyla	Herbivore browser	Terrestrial	Large	223	-0.14491	281	504	10647	8533	-0.198554	289	-0.0814289	28	-0.0733423	207	317	496	1.83616	-1.83616	401	5.13713	-5.13713	49	9951	-1.16618	71	238.931	-0.0280008	239	760	1581	0.540883	1760	0.64257	245	2030	CAN	SSP2 4.5 2030 CAN
Panthera onca	Carnivora	Carnivorous	Terrestrial	Large	187	0.187381	83	270	31036	38552	0.24217	66	-0.410946	203	-0.1014	314	269	380	1.6158	-1.6158	277	-34.6045	-34.6045	273	248735	-6.45194	319	504.622	-0.0130894	153	1022	1561	0.53404	1672	0.610442	245	2030	CAN	SSP2 4.5 2030 CAN
Pappogeomys bulleri	Rodentia	Herbivore grazer	Fossorial	Small	313	-0.021764	207	520	4700	4884	0.0391489	155	-0.438567	233	-0.126204	395	388	550	1.52597	-1.52597	98	37.8874	-37.8874	286	34116	-6.98526	339	716.785	-0.146762	387	1110	2018	0.690387	2180	0.795911	245	2030	CAN	SSP2 4.5 2030 CAN
Parastrellus hesperus	Chiroptera	Aerial insectivore	Volant	Very small	129	0.133647	99	228	29898	35907	0.200983	77	-0.20981	78	-0.104423	324	155	401	1.78711	-1.78711	378	20.7757	-20.7757	181	51339	-1.42978	86	185.493	-0.00516594	76	721	1104	0.377694	1350	0.492881	245	2030	CAN	SSP2 4.5 2030 CAN
Perimyotis subflavus	Chiroptera	Aerial insectivore	Volant	Very small	311	-0.454545	389.5	700.5	1466	1264	-0.13779	250	-0.649157	436	-0.0239526	62	686	312	1.56438	-1.56438	206	-152.679	-152.679	444	5874	-4.64715	249	26.5823	-0.0210303	207	1106	2492.5	0.85272	2118.5	0.773457	245	2030	CAN	SSP2 4.5 2030 CAN
Perognathus amplus	Rodentia	Granivore	Semifossorial	Very small	290	0.0215264	169	459	1466	2003	0.366303	37	-0.152398	54	-0.144833	422	91	459	2.10799	-2.10799	449	6.19548	-6.19548	59	1986	-0.991513	57	7.98802	-0.00398803	52	617	1167	0.399247	1535	0.560424	245	2030	CAN	SSP2 4.5 2030 CAN
Perognathus flavescens	Rodentia	Granivore	Semifossorial	Very small	276	0.129983	101	377	30480	30711	0.00757874	164	-0.313868	137	-0.0831287	244	301	408	1.77384	-1.77384	367	29.8171	-29.8171	250	33577	-1.09332	66	56.8125	-0.00184991	31	714	1392	0.476223	1499	0.54728	245	2030	CAN	SSP2 4.5 2030 CAN
Perognathus flavus	Rodentia	Granivore	Semifossorial	Very small	269	-0.0894354	256	525	36182	33627	-0.0706152	220	-0.292806	121	-0.0774517	221	341	441	1.77709	-1.77709	370	26.8533	-26.8533	228	30773	-0.915128	47	56.1578	-0.00167002	30	675	1541	0.527198	1641	0.599124	245	2030	CAN	SSP2 4.5 2030 CAN
Perognathus longimembris	Rodentia	Granivore	Semifossorial	Very small	318	-0.163235	288	606	6051	5881	-0.0280945	191	-0.128754	47	-0.12068	383	238	574	1.95321	-1.95321	432	3.27535	-3.27535	30	5599	-0.952049	52	55.2627	-0.00939682	125	639	1483	0.507355	1819	0.664111	245	2030	CAN	SSP2 4.5 2030 CAN
Perognathus merriami	Rodentia	Granivore	Semifossorial	Very small	315	-0.0515532	227	542	13891	12310	-0.113815	241	-0.276685	107	-0.086004	256	348	497	1.87223	-1.87223	413	19.0797	-19.0797	169	15117	-1.22803	76	236.896	-0.0192442	198	856	1746	0.597332	1895	0.691858	245	2030	CAN	SSP2 4.5 2030 CAN
Peromyscus aztecus	Rodentia	Omnivore granivore	Terrestrial	Small	159	-0.25529	335	494	10626	6876	-0.352908	362	-0.423332	218	-0.0231731	60	580	422	1.55309	-1.55309	167	-31.0505	-31.0505	256	27326	-3.97411	227	253.329	-0.0368425	266	916	1990	0.680807	1832	0.668857	245	2030	CAN	SSP2 4.5 2030 CAN
Peromyscus beatae	Rodentia	Omnivore granivore	Terrestrial	Small	238	-0.141481	279	517	9682	6695	-0.308511	349	-0.540068	376	-0.0604081	145	725	494	1.56652	-1.56652	216	-26.8539	-26.8539	229	17318	-2.58671	172	116.173	-0.0173522	184	801	2043	0.698939	1812	0.661555	245	2030	CAN	SSP2 4.5 2030 CAN
Peromyscus boylii	Rodentia	Omnivore granivore	Terrestrial	Small	112.5	-0.0584932	235	347.5	39377	35347	-0.102344	235	-0.34012	155	-0.0685009	182	390	417	1.70378	-1.70378	331	25.609	-25.609	220	84470	-2.38974	159	198.894	-0.00562689	82	792	1529.5	0.523264	1556.5	0.568273	245	2030	CAN	SSP2 4.5 2030 CAN
Peromyscus californicus	Rodentia	Omnivore granivore	Terrestrial	Small	149	-0.72093	425	574	2838	1763	-0.378788	371	-0.126285	45	-0.0932819	283	416	654	1.89251	-1.89251	420	7.10847	-7.10847	64	6828	-3.87294	223	27.4986	-0.0155976	172	879	1869	0.639412	2107	0.769259	245	2030	CAN	SSP2 4.5 2030 CAN
Peromyscus crinitus	Rodentia	Omnivore granivore	Terrestrial	Small	237	-0.562887	409	646	4605	2941	-0.361346	364	-0.11433	42	-0.100864	311	406	675	1.92346	-1.92346	426	4.33057	-4.33057	38	5015	-1.7052	104	62.2237	-0.0211573	208	776	1828	0.625385	2097	0.765608	245	2030	CAN	SSP2 4.5 2030 CAN
Peromyscus difficilis	Rodentia	Omnivore granivore	Terrestrial	Small	153.5	-0.245549	333	486.5	25398	19094	-0.248209	322	-0.412397	206	-0.0701303	192	528	514	1.62916	-1.62916	287	21.5282	-21.5282	189	31864	-1.6688	99	104.807	-0.00548899	78	653	1667.5	0.570476	1653.5	0.603687	245	2030	CAN	SSP2 4.5 2030 CAN
Peromyscus eremicus	Rodentia	Omnivore granivore	Terrestrial	Very small	183	0.115815	111	294	34726	37148	0.069746	132	-0.222262	83	-0.0978641	303	215	435	1.78279	-1.78279	373	19.377	-19.377	171	44775	-1.20531	74	212.193	-0.00571211	83	701	1210	0.413958	1430	0.522088	245	2030	CAN	SSP2 4.5 2030 CAN
Peromyscus eva	Rodentia	Omnivore granivore	Terrestrial	Very small	227.5	0.10951	118	345.5	4279	4503	0.0523487	142	-0.0693453	16	-0.0623054	150	158	292	1.62468	-1.62468	285	-0.880342	-0.880342	9	681	-0.151233	8	552.607	-0.12272	377	679	1182.5	0.40455	1316.5	0.48065	245	2030	CAN	SSP2 4.5 2030 CAN
Peromyscus fraterculus	Rodentia	Omnivore granivore	Terrestrial	Very small	194	-0.0267961	212	406	5220	5105	-0.0220307	183	-0.0709932	20	-0.0626151	154	203	337	1.74857	-1.74857	356	1.49798	-1.49798	14	4324	-0.847013	38	119.694	-0.0234465	215	623	1232	0.421485	1366	0.498722	245	2030	CAN	SSP2 4.5 2030 CAN
Peromyscus furvus	Rodentia	Omnivore granivore	Terrestrial	Very small	341	-0.37551	375	716	2195	1439	-0.344419	361	-0.527104	366	-0.00881401	27	727	388	1.57441	-1.57441	237	-47.1045	-47.1045	308	2482	-1.72481	107	68.817	-0.0478228	310	962	2405	0.822785	2066	0.75429	245	2030	CAN	SSP2 4.5 2030 CAN
Peromyscus gratus	Rodentia	Omnivore granivore	Terrestrial	Small	162	-0.236509	329	491	24280	19020	-0.216639	307	-0.463154	268	-0.0815023	234	575	541	1.63387	-1.63387	292	32.5041	-32.5041	263	31764	-1.67003	100	264.151	-0.0138881	159	814	1880	0.643175	1846	0.673969	245	2030	CAN	SSP2 4.5 2030 CAN
Peromyscus guardia	Rodentia	Omnivore granivore	Terrestrial	Small	443.5	-0.707865	422	865.5	228	53	-0.767544	440	0	2	0	5.5	442	445.5	1.88	-1.88	416	1.35294	-1.35294	12	0	0	2	222.598	-4.19996	445	875	2182.5	0.746664	2186	0.798101	245	2030	CAN	SSP2 4.5 2030 CAN
Peromyscus guatemalensis	Rodentia	Omnivore granivore	Terrestrial	Small	99.5	-0.227941	321	420.5	2935	2117	-0.278705	336	-0.504387	334	-0.0133487	36	670	372	1.54964	-1.54964	154	-114.326	-114.326	420	9919	-4.6854	254	497.186	-0.234854	410	1238	2328.5	0.796613	2030.5	0.741329	245	2030	CAN	SSP2 4.5 2030 CAN
Peromyscus gymnotis	Rodentia	Omnivore granivore	Terrestrial	Small	239.5	0.00985222	177	416.5	2784	2495	-0.103807	236	-0.572836	404	-0.0191026	49	640	285	1.51197	-1.51197	62	-56.8799	-56.8799	325	18286	-7.32906	342	0	0	12	741	1797.5	0.61495	1442.5	0.526652	245	2030	CAN	SSP2 4.5 2030 CAN
Peromyscus hooperi	Rodentia	Omnivore granivore	Terrestrial	Small	267	-0.828947	437	704	3417	759	-0.777875	441	-0.0368955	8	-0.0282937	76	449	517	1.90224	-1.90224	422	17.861	-17.861	161	2166	-2.85375	184	224.244	-0.295446	419	1186	2339	0.800205	2407	0.878788	245	2030	CAN	SSP2 4.5 2030 CAN
Peromyscus hylocetes	Rodentia	Omnivore granivore	Terrestrial	Small	244	-0.049236	223	467	3041	2420	-0.204209	295	-0.478691	288	-0.055363	131	583	426	1.54968	-1.54968	156	7.00083	-7.00083	62	9662	-3.99256	228	355.263	-0.146803	388	834	1884	0.644543	1727	0.630522	245	2030	CAN	SSP2 4.5 2030 CAN
Peromyscus leucopus	Rodentia	Omnivore granivore	Terrestrial	Small	85	0.192642	80	165	39147	47539	0.214371	71	-0.355919	168	-0.0942292	286	239	357	1.70786	-1.70786	333	-17.0661	-17.0661	152	202617	-4.26212	236	222.486	-0.00468007	69	790	1194	0.408484	1312	0.479007	245	2030	CAN	SSP2 4.5 2030 CAN
Peromyscus levipes	Rodentia	Omnivore granivore	Terrestrial	Small	195.5	-0.077757	248	443.5	18229	14968	-0.178891	277	-0.50107	328	-0.0795733	225	605	502	1.57222	-1.57222	233	-9.49517	-9.49517	86	59894	-4.00147	229	190.079	-0.012699	150	698	1746.5	0.597503	1643.5	0.600037	245	2030	CAN	SSP2 4.5 2030 CAN
Peromyscus maniculatus	Rodentia	Omnivore granivore	Terrestrial	Small	105	-0.128639	275	380	40716	34102	-0.162442	263	-0.371166	175	-0.083275	246	438	509	1.64345	-1.64345	297	24.9086	-24.9086	214	81189	-2.38077	158	312.837	-0.00917355	122	791	1609	0.550462	1680	0.613363	245	2030	CAN	SSP2 4.5 2030 CAN
Peromyscus megalops	Rodentia	Omnivore granivore	Terrestrial	Small	285	-0.21957	314	599	4105	2496	-0.391961	375	-0.419346	213	-0.0140661	38	588	413	1.53287	-1.53287	118	-37.8529	-37.8529	284	8776	-3.51603	212	102.895	-0.0412239	291	905	2092	0.715703	1917	0.69989	245	2030	CAN	SSP2 4.5 2030 CAN
Peromyscus mekisturus	Rodentia	Omnivore granivore	Terrestrial	Small	390	-0.453271	388	778	1373	760	-0.446468	392	-0.576931	407	-0.0180999	47	799	439	1.56558	-1.56558	209	-68.5495	-68.5495	347	2906	-3.82368	221	149.422	-0.196608	400	1177	2754	0.942183	2394	0.874042	245	2030	CAN	SSP2 4.5 2030 CAN
Peromyscus melanocarpus	Rodentia	Omnivore granivore	Terrestrial	Small	323	-0.0673575	241	564	26892	25136	-0.0652982	216	-0.479589	289	-0.0979109	304	505	520	1.58922	-1.58922	256	13.2939	-13.2939	113	86860	-3.4556	210	127.514	-0.00507298	75	654	1723	0.589463	1738	0.634538	245	2030	CAN	SSP2 4.5 2030 CAN
Peromyscus melanophrys	Rodentia	Omnivore granivore	Terrestrial	Small	153.5	0.0130482	174	327.5	25460	25615	0.00608798	165	-0.478655	287	-0.094804	289	452	454	1.59631	-1.59631	263	14.263	-14.263	127	75232	-2.93703	192	158.373	-0.00618284	87	669	1448.5	0.495553	1450.5	0.529573	245	2030	CAN	SSP2 4.5 2030 CAN
Peromyscus melanotis	Rodentia	Insectivore	Terrestrial	Small	219	-0.247085	334	553	20818	15129	-0.273273	333	-0.409729	200	-0.0522152	120	533	453	1.60485	-1.60485	269	22.9484	-22.9484	195	43529	-2.87719	187	762.18	-0.0503787	316	967	2053	0.702361	1973	0.720336	245	2030	CAN	SSP2 4.5 2030 CAN
Peromyscus melanurus	Rodentia	Omnivore granivore	Terrestrial	Small	358	-0.197802	306	664	826	601	-0.272397	331	-0.345934	158	-0.00136443	11	489	342	1.49019	-1.49019	25	-36.9401	-36.9401	281	2073	-3.44925	209	327.875	-0.54555	427	942	2095	0.716729	1948	0.711208	245	2030	CAN	SSP2 4.5 2030 CAN
Peromyscus merriami	Rodentia	Omnivore granivore	Terrestrial	Very small	264	1.47709	7	271	10262	14143	0.378191	35	-0.237039	89	-0.158832	428	124	463	1.85578	-1.85578	407	16.6632	-16.6632	146	32979	-2.33182	154	268.057	-0.0189533	195	902	1297	0.443722	1636	0.597298	245	2030	CAN	SSP2 4.5 2030 CAN
Peromyscus mexicanus	Rodentia	Omnivore granivore	Terrestrial	Small	42	0.0395431	155	197	12532	11743	-0.0629588	215	-0.583531	409	-0.0486826	107	624	322	1.53868	-1.53868	128	-79.5686	-79.5686	363	78510	-6.68569	326	27.027	-0.00230154	36	853	1674	0.572699	1372	0.500913	245	2030	CAN	SSP2 4.5 2030 CAN
Peromyscus nasutus	Rodentia	Omnivore granivore	Terrestrial	Small	215.5	-0.951501	448	663.5	849	37	-0.956419	448	-0.0377164	9	-0.0377164	91	457	539	2.04056	-2.04056	443	10.625	-10.625	91	385	-10.4054	431	119.712	-3.23545	444	1409	2529.5	0.865378	2611.5	0.95345	245	2030	CAN	SSP2 4.5 2030 CAN
Peromyscus ochraventer	Rodentia	Omnivore granivore	Terrestrial	Small	383	0.0192308	172	555	1247	1144	-0.0825982	226	-0.294684	122	-0.0446321	100	348	326	1.63835	-1.63835	295	13.5945	-13.5945	118	1013	-0.88549	44	175.716	-0.153598	390	847	1750	0.5987	1728	0.630887	245	2030	CAN	SSP2 4.5 2030 CAN
Peromyscus pectoralis	Rodentia	Omnivore granivore	Terrestrial	Small	8	0.0377856	158	166	29916	29704	-0.00708651	176	-0.370995	174	-0.0718055	200	350	376	1.69616	-1.69616	327	30.2502	-30.2502	254	47395	-1.59558	93	410.287	-0.0138125	157	831	1347	0.460828	1373	0.501278	245	2030	CAN	SSP2 4.5 2030 CAN
Peromyscus perfulvus	Rodentia	Omnivore granivore	Terrestrial	Small	227.5	0.280347	58	285.5	6350	7498	0.180787	85	-0.496719	321	-0.111456	354	406	439	1.53199	-1.53199	115	2.30643	-2.30643	22	56506	-7.53614	355	0	0	12	504	1195.5	0.408998	1228.5	0.448521	245	2030	CAN	SSP2 4.5 2030 CAN
Peromyscus polius	Rodentia	Omnivore granivore	Terrestrial	Small	399	-0.751852	429	828	1784	333	-0.813341	444	-0.0592657	14	-0.00990275	32	458	476	2.03052	-2.03052	441	9.21021	-9.21021	81	897	-2.69369	177	215.969	-0.648556	429	1128	2414	0.825864	2432	0.887915	245	2030	CAN	SSP2 4.5 2030 CAN
Peromyscus schmidlyi	Rodentia	Omnivore granivore	Terrestrial	Small	316	0.042654	151	467	2599	2074	-0.202001	292	-0.0464793	10	-0.00437941	16	302	308	1.65586	-1.65586	300	58.2001	-58.2001	328	6866	-3.31051	200	651.798	-0.314271	420	1248	2017	0.690044	2023	0.738591	245	2030	CAN	SSP2 4.5 2030 CAN
Peromyscus simulus	Rodentia	Omnivore granivore	Terrestrial	Small	385	0.621795	32	417	5590	11000	0.9678	11	-0.482595	293	-0.157593	427	304	438	1.56145	-1.56145	198	10.4181	-10.4181	89	68610	-6.23727	311	382.494	-0.0347722	259	857	1578	0.539856	1712	0.625046	245	2030	CAN	SSP2 4.5 2030 CAN
Peromyscus spicilegus	Rodentia	Omnivore granivore	Terrestrial	Small	299.5	0.00325884	183	482.5	17880	17984	0.00581656	166	-0.392272	188	-0.0879428	266	354	432	1.58386	-1.58386	250	34.5613	-34.5613	271	87524	-4.86677	259	128.522	-0.00714644	96	876	1712.5	0.585871	1790.5	0.653706	245	2030	CAN	SSP2 4.5 2030 CAN
Peromyscus truei	Rodentia	Omnivore granivore	Terrestrial	Small	42	-0.243304	332	374	28547	20955	-0.265947	330	-0.353747	161	-0.0686785	185	491	515	1.67511	-1.67511	312	33.3793	-33.3793	269	34501	-1.64643	96	1284.33	-0.06129	341	1018	1883	0.644201	1907	0.69624	245	2030	CAN	SSP2 4.5 2030 CAN
Peromyscus yucatanicus	Rodentia	Omnivore granivore	Terrestrial	Very small	260.5	-0.35288	367	627.5	4992	3632	-0.272436	332	-0.290622	120	-0.124911	392	452	724	1.45071	-1.45071	8	-92.5707	-92.5707	387	41418	-11.4036	443	219.667	-0.060481	339	1177	2256.5	0.771981	2528.5	0.923147	245	2030	CAN	SSP2 4.5 2030 CAN
Peromyscus zarhynchus	Rodentia	Omnivore granivore	Terrestrial	Small	396.5	-0.188235	300	696.5	1577	1291	-0.181357	281	-0.524232	361	-0.0146818	40	642	321	1.56026	-1.56026	195	-87.773	-87.773	376	6517	-5.04802	264	294.972	-0.228483	408	1243	2581.5	0.883168	2260.5	0.825301	245	2030	CAN	SSP2 4.5 2030 CAN
Peropteryx kappleri	Chiroptera	Aerial insectivore	Volant	Very small	116.5	-0.343799	365	481.5	6953	6190	-0.109737	239	-0.609708	419	-0.0525894	123	658	362	1.52321	-1.52321	87	-112.235	-112.235	415	50165	-8.1042	376	428.349	-0.0692002	351	1229	2368.5	0.810298	2072.5	0.756663	245	2030	CAN	SSP2 4.5 2030 CAN
Peropteryx macrotis	Chiroptera	Aerial insectivore	Volant	Very small	106.5	-0.398754	382	488.5	7495	5311	-0.291394	340	-0.418116	211	-0.0731591	206	551	546	1.50655	-1.50655	49	-118.568	-118.568	426	48509	-9.13368	400	685.92	-0.129151	381	1256	2295.5	0.785323	2290.5	0.836254	245	2030	CAN	SSP2 4.5 2030 CAN
Philander opossum	Didelphimorphia	Frugivore omivore	Semiarboreal	Medium	32	0.13869	97	129	13066	15339	0.173963	87	-0.56099	394	-0.0863179	258	481	345	1.52458	-1.52458	94	-84.4051	-84.4051	372	123067	-8.02314	370	518.09	-0.033776	258	1094	1704	0.582963	1568	0.572472	245	2030	CAN	SSP2 4.5 2030 CAN
Phylloderma stenops	Chiroptera	Insectivore under canopy	Volant	Small	13	-0.105556	267	280	1182	926	-0.216582	306	-0.456589	256	-0.00649899	21	562	327	1.5797	-1.5797	243	-181.542	-181.542	449	6417	-6.92981	335	4.31965	-0.00466485	68	1095	1937	0.662675	1702	0.621395	245	2030	CAN	SSP2 4.5 2030 CAN
Phyllostomus discolor	Chiroptera	Insectivore under canopy	Volant	Small	64	0.772563	26	90	6846	10295	0.503798	30	-0.584689	411	-0.0656968	170	441	200	1.52987	-1.52987	108	-101.064	-101.064	400	99829	-9.69684	417	313.326	-0.0304348	244	1169	1700	0.581594	1459	0.532676	245	2030	CAN	SSP2 4.5 2030 CAN
Platyrrhinus helleri	Chiroptera	Insectivore under canopy	Volant	Very small	54.5	0.221795	74	128.5	8259	8265	0.00072648	170	-0.570683	402	-0.0397955	95	572	265	1.53567	-1.53567	121	-105.153	-105.153	407	65087	-7.87502	366	231.377	-0.0279948	238	1132	1832.5	0.626924	1525.5	0.556955	245	2030	CAN	SSP2 4.5 2030 CAN
Potos flavus	Carnivora	Frugivore	Arboreal	Medium-large	202.5	-0.235066	327	529.5	18056	16522	-0.0849579	228	-0.542953	378	-0.056219	137	606	365	1.52301	-1.52301	85	-76.1425	-76.1425	359	130150	-7.87738	367	404.173	-0.0244627	221	1032	2167.5	0.741533	1926.5	0.703359	245	2030	CAN	SSP2 4.5 2030 CAN
Procyon lotor	Carnivora	Carnivorous ominivorous	Semiarboreal	Medium-large	2	0.3504	48	50	40927	53695	0.31197	47	-0.42909	224	-0.104963	328	271	375	1.62927	-1.62927	288	-14.7872	-14.7872	133	252892	-4.70979	255	394.89	-0.00735432	101	777	1098	0.375641	1202	0.438846	245	2030	CAN	SSP2 4.5 2030 CAN
Procyon pygmaeus	Carnivora	Carnivorous ominivorous	Semiarboreal	Medium-large	443.5	0	186	629.5	22	19	-0.136364	248.5	-0.199952	73.5	-0.199952	441.5	322	690	1.28888	-1.28888	3.5	-81.6053	-81.6053	366.5	2	-0.105263	6.5	2097.89	-110.416	449.5	826	1777.5	0.608108	2145.5	0.783315	245	2030	CAN	SSP2 4.5 2030 CAN
Promops centralis	Chiroptera	Aerial insectivore	Volant	Small	147	-0.206019	310	457	15987	13238	-0.171952	272	-0.474482	281	-0.111749	355	553	627	1.51215	-1.51215	63	-39.4595	-39.4595	291	112036	-8.46321	383	617.994	-0.0466834	307	1044	2054	0.702703	2128	0.776926	245	2030	CAN	SSP2 4.5 2030 CAN
Pteronotus davyi	Chiroptera	Aerial insectivore	Volant	Very small	10.5	0.0398042	154	164.5	27804	28470	0.0239534	160	-0.502631	330	-0.114944	360	490	520	1.54399	-1.54399	136	-36.9753	-36.9753	282	214374	-7.52982	352	527.542	-0.0185297	192	962	1616.5	0.553028	1646.5	0.601132	245	2030	CAN	SSP2 4.5 2030 CAN
Pteronotus gymnonotus	Chiroptera	Aerial insectivore	Volant	Very small	28	-0.372654	373	401	3177	2694	-0.15203	260	-0.529738	369	-0.0323867	82	629	342	1.52322	-1.52322	88	-91.356	-91.356	381	14293	-5.30549	275	382.313	-0.141913	384	1128	2158	0.738283	1871	0.683096	245	2030	CAN	SSP2 4.5 2030 CAN
Pteronotus parnellii	Chiroptera	Aerial insectivore	Volant	Very small	3	0.124487	106	109	49473	57850	0.169325	93	-0.420477	214	-0.101177	313	307	406	1.61598	-1.61598	278	-15.9322	-15.9322	141	306986	-5.30659	276	369.157	-0.00638127	88	783	1199	0.410195	1298	0.473896	245	2030	CAN	SSP2 4.5 2030 CAN
Pteronotus personatus	Chiroptera	Aerial insectivore	Volant	Very small	19.5	0.37722	43	62.5	27127	34388	0.267667	58	-0.465281	269	-0.111818	356	327	414	1.54886	-1.54886	151	-34.9882	-34.9882	275	252399	-7.33974	343	566.058	-0.0164609	176	945	1334.5	0.456551	1421.5	0.518985	245	2030	CAN	SSP2 4.5 2030 CAN
Puma concolor	Carnivora	Carnivorous	Terrestrial	Large	214	-0.189106	301	515	52866	45272	-0.143646	253	-0.382194	182	-0.0798351	227	435	480	1.6302	-1.6302	289	-9.99975	-9.99975	87	194707	-4.30083	238	428.517	-0.00946538	127	741	1691	0.578515	1736	0.633808	245	2030	CAN	SSP2 4.5 2030 CAN
Reithrodontomys bakeri	Rodentia	Granivore	Terrestrial	Very small	435	-0.7	421	856	1561	1416	-0.0928892	233	-0.386724	183	-0.0051302	18	416	251	1.51459	-1.51459	70	-32.9731	-32.9731	266	8969	-6.33404	316	585.77	-0.413679	426	1078	2350	0.803969	2185	0.797736	245	2030	CAN	SSP2 4.5 2030 CAN
Reithrodontomys burti	Rodentia	Granivore	Terrestrial	Small	412.5	5.39773	1	413.5	4513	6794	0.505429	29	-0.288812	117	-0.200538	444	146	473	1.77443	-1.77443	369	16.3537	-16.3537	145	12076	-1.77745	111	343.223	-0.0505186	317	942	1501.5	0.513685	1828.5	0.667579	245	2030	CAN	SSP2 4.5 2030 CAN
Reithrodontomys chrysopsis	Rodentia	Granivore	Terrestrial	Very small	354	-0.326603	363	717	3396	2022	-0.404594	380	-0.628134	427	-0.0823828	240	807	620	1.56787	-1.56787	222	5.05874	-5.05874	47	4735	-2.34174	156	67.5767	-0.0334207	256	681	2205	0.754362	2018	0.736765	245	2030	CAN	SSP2 4.5 2030 CAN
Reithrodontomys fulvescens	Rodentia	Granivore	Terrestrial	Very small	97	-0.00286533	191	288	52193	49143	-0.058437	209	-0.366581	173	-0.0710222	197	382	406	1.6826	-1.6826	318	19.0011	-19.0011	168	132825	-2.70283	179	239.521	-0.00487397	70	735	1405	0.480671	1429	0.521723	245	2030	CAN	SSP2 4.5 2030 CAN
Reithrodontomys gracilis	Rodentia	Granivore	Terrestrial	Very small	190	0.219464	75	265	7066	8752	0.238607	68	-0.38879	185	-0.127698	400	253	468	1.47794	-1.47794	19	-100.151	-100.151	398	98518	-11.2566	442	751.076	-0.0858177	360	1219	1737	0.594252	1952	0.712669	245	2030	CAN	SSP2 4.5 2030 CAN
Reithrodontomys hirsutus	Rodentia	Granivore	Terrestrial	Small	421.5	0.27619	60	481.5	1220	1306	0.0704918	131	-0.372526	177	-0.0588622	142	308	273	1.54429	-1.54429	137	46.2251	-46.2251	306	9075	-6.9487	336	1042.11	-0.797937	432	1211	2000.5	0.6844	1965.5	0.717598	245	2030	CAN	SSP2 4.5 2030 CAN
Reithrodontomys megalotis	Rodentia	Granivore	Terrestrial	Very small	223	-0.311832	357	580	41768	30904	-0.260103	327	-0.387897	184	-0.0597314	144	511	471	1.66047	-1.66047	303	19.9764	-19.9764	175	66573	-2.15419	137	131.828	-0.00426573	57	672	1763	0.603147	1723	0.629062	245	2030	CAN	SSP2 4.5 2030 CAN
Reithrodontomys mexicanus	Rodentia	Granivore	Terrestrial	Very small	162	-0.288499	345	507	9994	6631	-0.336502	358	-0.485313	302	-0.0210756	53	660	411	1.56652	-1.56652	217	-36.6912	-36.6912	280	22270	-3.35847	203	272.307	-0.0410658	289	989	2156	0.737598	1907	0.69624	245	2030	CAN	SSP2 4.5 2030 CAN
Reithrodontomys microdon	Rodentia	Granivore	Terrestrial	Small	288	-0.0880196	255	543	8801	6958	-0.209408	297	-0.513363	345	-0.0493565	109	642	406	1.55668	-1.55668	186	-28.7531	-28.7531	242	23834	-3.42541	208	142.68	-0.0205059	204	840	2025	0.692781	1789	0.653158	245	2030	CAN	SSP2 4.5 2030 CAN
Reithrodontomys montanus	Rodentia	Granivore	Terrestrial	Very small	141	0.0666667	146	287	6177	4650	-0.247207	321	-0.104862	39	-0.0550516	130	360	451	2.04005	-2.04005	442	12.7327	-12.7327	110	6278	-1.35011	82	2.15054	-0.000462481	27	661	1308	0.447485	1399	0.51077	245	2030	CAN	SSP2 4.5 2030 CAN
Reithrodontomys spectabilis	Rodentia	Granivore	Terrestrial	Very small	450	0	186	636	22	19	-0.136364	248.5	-0.199952	73.5	-0.199952	441.5	322	690	1.28888	-1.28888	3.5	-81.6053	-81.6053	366.5	2	-0.105263	6.5	2097.89	-110.416	449.5	826	1784	0.610332	2152	0.785688	245	2030	CAN	SSP2 4.5 2030 CAN
Reithrodontomys sumichrasti	Rodentia	Granivore	Terrestrial	Very small	133	-0.165328	289	422	9951	7381	-0.258266	325	-0.494114	318	-0.0491478	108	643	433	1.56273	-1.56273	201	-15.1589	-15.1589	135	21410	-2.90069	188	163.853	-0.0221993	211	735	1800	0.615806	1590	0.580504	245	2030	CAN	SSP2 4.5 2030 CAN
Reithrodontomys tenuirostris	Rodentia	Granivore	Terrestrial	Very small	406.5	-0.64	415	821.5	172	88	-0.488372	399	-0.608682	418	-0.00907318	28	817	427	1.56773	-1.56773	221	-83.267	-83.267	370	220	-2.5	170	0	0	12	773	2411.5	0.825009	2021.5	0.738043	245	2030	CAN	SSP2 4.5 2030 CAN
Reithrodontomys zacatecae	Rodentia	Granivore	Terrestrial	Very small	359	-0.222414	318	677	12303	7842	-0.362594	365	-0.312814	135	-0.0504595	114	500	479	1.65758	-1.65758	301	40.3471	-40.3471	294	19926	-2.54093	171	126.947	-0.0161881	175	941	2118	0.724598	2097	0.765608	245	2030	CAN	SSP2 4.5 2030 CAN
Rheomys mexicanus	Rodentia	Piscivore	Semiaquatic	Small	435	0.8	23	458	1403	1542	0.0990734	123	-0.421057	215	-0.0498105	112	338	235	1.50302	-1.50302	42	-31.108	-31.108	257	9354	-6.06615	303	223.93	-0.14522	385	987	1783	0.60999	1680	0.613363	245	2030	CAN	SSP2 4.5 2030 CAN
Rheomys thomasi	Rodentia	Piscivore	Semiaquatic	Small	382	-0.126866	274	656	584	346	-0.407534	382	-0.462153	265	-0.00951786	30	647	412	1.53724	-1.53724	125	-95.9046	-95.9046	394	1094	-3.16185	195	0	0	12	726	2029	0.69415	1794	0.654984	245	2030	CAN	SSP2 4.5 2030 CAN
Rhogeessa aeneus	Chiroptera	Aerial insectivore	Volant	Very small	252	1.5655	5	257	2214	5634	1.54472	3	-0.315319	139	-0.147966	423	142	426	1.46845	-1.46845	14	-100.779	-100.779	399	68509	-12.1599	446	1061.52	-0.188413	398	1257	1656	0.566541	1940	0.708288	245	2030	CAN	SSP2 4.5 2030 CAN
Rhogeessa alleni	Chiroptera	Aerial insectivore	Volant	Very small	185	0.0971787	126	311	10435	13034	0.249066	59	-0.524956	363	-0.119885	379	422	438	1.57609	-1.57609	239	8.27987	-8.27987	74	42105	-3.2304	199	152.592	-0.0117072	143	655	1388	0.474855	1404	0.512596	245	2030	CAN	SSP2 4.5 2030 CAN
Rhogeessa genowaysi	Chiroptera	Aerial insectivore	Volant	Very small	406.5	-0.170213	292	698.5	169	100	-0.408284	383	-0.415439	208	0	5.5	591	388.5	1.51953	-1.51953	76	-94.16	-94.16	392	51	-0.51	18	0	0	12	498	1787.5	0.611529	1585	0.578678	245	2030	CAN	SSP2 4.5 2030 CAN
Rhogeessa mira	Chiroptera	Aerial insectivore	Volant	Very small	351	0.142857	96	447	435	686	0.577011	23	-0.41051	202	-0.159474	429	225	452	1.50386	-1.50386	44	-13.4696	-13.4696	117	6885	-10.0364	424	698.367	-1.01803	435	1020	1692	0.578857	1919	0.700621	245	2030	CAN	SSP2 4.5 2030 CAN
Rhogeessa parvula	Chiroptera	Aerial insectivore	Volant	Very small	133	0.25325	66	199	22513	26377	0.171634	88	-0.437278	232	-0.138096	416	320	504	1.54613	-1.54613	142	-23.4626	-23.4626	204	202717	-7.68537	362	683.375	-0.025908	227	935	1454	0.497434	1638	0.598028	245	2030	CAN	SSP2 4.5 2030 CAN
Rhogeessa tumida	Chiroptera	Aerial insectivore	Volant	Very small	28	0.156924	92	120	16640	19655	0.18119	84	-0.492685	315	-0.0916644	279	399	363	1.52074	-1.52074	80	-68.9753	-68.9753	349	163895	-8.33859	381	635.254	-0.0323202	247	1057	1576	0.539172	1540	0.562249	245	2030	CAN	SSP2 4.5 2030 CAN
Rhynchonycteris naso	Chiroptera	Aerial insectivore	Volant	Very small	116.5	0.0359334	159	275.5	7249	8688	0.19851	80	-0.543795	379	-0.0617059	149	459	229	1.50966	-1.50966	58	-110.172	-110.172	412	65464	-7.53499	354	381.868	-0.0439535	302	1126	1860.5	0.636504	1630.5	0.59529	245	2030	CAN	SSP2 4.5 2030 CAN
Romerolagus diazi	Lagomorpha	Herbivore grazer	Semifossorial	Medium	429	-0.221719	316	745	1662	1176	-0.292419	341	-0.635075	432	-0.103905	319	773	660	1.56731	-1.56731	219	-16.2025	-16.2025	143	2667	-2.26786	145	63.835	-0.0542815	326	833	2351	0.804311	2238	0.817087	245	2030	CAN	SSP2 4.5 2030 CAN
Saccopteryx bilineata	Chiroptera	Aerial insectivore	Volant	Very small	103	0.154828	93	196	10413	12890	0.237876	69	-0.51737	354	-0.0875191	265	423	334	1.49658	-1.49658	31	-94.0152	-94.0152	391	134156	-10.4078	432	648.351	-0.0502987	315	1169	1788	0.6117	1699	0.620299	245	2030	CAN	SSP2 4.5 2030 CAN
Saccopteryx leptura	Chiroptera	Aerial insectivore	Volant	Very small	81	1.0528	13	94	3102	3977	0.282076	54	-0.611238	420	-0.0405997	96	474	150	1.52255	-1.52255	83	-136.642	-136.642	440	30532	-7.67714	361	201.323	-0.0506217	318	1202	1770	0.605542	1446	0.52793	245	2030	CAN	SSP2 4.5 2030 CAN
Scalopus aquaticus	Eulipotyphla	Insectivore omnivorous	Fossorial	Small	106.5	-0.973684	449	555.5	153	40	-0.738562	437	-0.0555071	12	0	5.5	449	442.5	1.54567	-1.54567	141	-73.025	-73.025	355	163	-4.075	234	0	0	12	742	1746.5	0.597503	1740	0.635268	245	2030	CAN	SSP2 4.5 2030 CAN
Scapanus latimanus	Eulipotyphla	Insectivore omnivorous	Fossorial	Small	178	-0.846906	439	617	1292	876	-0.321981	353	-0.178043	64	-0.0963622	297	417	650	1.88472	-1.88472	418	8.56882	-8.56882	75	4664	-5.3242	277	2.2831	-0.00260628	38	808	1842	0.630174	2075	0.757576	245	2030	CAN	SSP2 4.5 2030 CAN
Sciurus aberti	Rodentia	Frugivore granivore	Semiarboreal	Medium	334	-0.480186	396	730	7062	3443	-0.512461	405	-0.102329	35	-0.0080476	25	440	430	1.71682	-1.71682	344	52.5925	-52.5925	318	8398	-2.43915	165	115.608	-0.0335778	257	1084	2254	0.771126	2244	0.819277	245	2030	CAN	SSP2 4.5 2030 CAN
Sciurus alleni	Rodentia	Frugivore granivore	Semiarboreal	Medium	393	-0.464516	391	784	2414	1018	-0.578293	416	-0.317386	141	-0.0244951	67	557	483	1.71374	-1.71374	339	13.6842	-13.6842	119	1160	-1.13949	68	187.859	-0.184537	397	923	2264	0.774547	2190	0.799562	245	2030	CAN	SSP2 4.5 2030 CAN
Sciurus arizonensis	Rodentia	Frugivore granivore	Semiarboreal	Medium	416	0.164179	90	506	2884	3660	0.269071	57	-0.102739	36	-0.0670629	176	93	233	2.09451	-2.09451	447	5.44199	-5.44199	54	6565	-1.79372	113	0	0	12	626	1225	0.41909	1365	0.498357	245	2030	CAN	SSP2 4.5 2030 CAN
Sciurus aureogaster	Rodentia	Frugivore granivore	Semiarboreal	Medium	211	0.0322226	161	372	23585	23433	-0.00644477	175	-0.570379	400	-0.0824823	242	575	417	1.55383	-1.55383	172	-40.1187	-40.1187	293	146259	-6.24158	313	327.875	-0.013992	161	939	1886	0.645228	1728	0.630887	245	2030	CAN	SSP2 4.5 2030 CAN
Sciurus carolinensis	Rodentia	Frugivore granivore	Semiarboreal	Medium	119	0.0607735	148	267	880	1030	0.170455	91	-0.58899	413	-0.238405	448	504	539	1.7095	-1.7095	334	3.55747	-3.55747	33	1579	-1.53301	88	910.981	-0.884447	434	889	1660	0.56791	1695	0.618839	245	2030	CAN	SSP2 4.5 2030 CAN
Sciurus colliaei	Rodentia	Frugivore granivore	Semiarboreal	Medium	340	0.167575	89	429	16204	19648	0.21254	72	-0.355371	166	-0.118486	375	238	447	1.6219	-1.6219	284	20.6834	-20.6834	180	103255	-5.25524	272	516.938	-0.02631	231	967	1634	0.559015	1843	0.672873	245	2030	CAN	SSP2 4.5 2030 CAN
Sciurus deppei	Rodentia	Frugivore granivore	Semiarboreal	Medium	116.5	-0.227121	319	435.5	13863	10710	-0.22744	315	-0.558914	391	-0.0464525	105	706	420	1.55853	-1.55853	192	-81.8394	-81.8394	368	72473	-6.76685	329	330.8	-0.030887	245	1134	2275.5	0.778481	1989.5	0.72636	245	2030	CAN	SSP2 4.5 2030 CAN
Sciurus griseus	Rodentia	Frugivore granivore	Semiarboreal	Medium	255	0.406295	42	297	1861	3282	0.763568	16	-0.250809	95	-0.0708157	194	111	210	1.71611	-1.71611	342	12.5249	-12.5249	106	6130	-1.86776	117	226.993	-0.0691629	350	915	1323	0.452617	1422	0.519168	245	2030	CAN	SSP2 4.5 2030 CAN
Sciurus nayaritensis	Rodentia	Frugivore granivore	Semiarboreal	Medium	369	-0.0225769	208	577	24985	24516	-0.0187713	179	-0.326501	148	-0.0727314	203	327	382	1.71081	-1.71081	337	39.5915	-39.5915	292	71991	-2.93649	191	224.486	-0.0091567	121	941	1845	0.631201	1900	0.693684	245	2030	CAN	SSP2 4.5 2030 CAN
Sciurus niger	Rodentia	Frugivore granivore	Semiarboreal	Medium	252	-0.0526839	228	480	5485	5189	-0.0539654	208	-0.13998	49	-0.0625965	153	257	361	1.94922	-1.94922	431	23.3316	-23.3316	199	8158	-1.57217	90	0.616689	-0.000118845	24	744	1481	0.506671	1585	0.578678	245	2030	CAN	SSP2 4.5 2030 CAN
Sciurus oculatus	Rodentia	Frugivore granivore	Semiarboreal	Medium	410.5	-0.0700965	245	655.5	7953	7467	-0.061109	213	-0.56993	399	-0.09095	277	612	490	1.58197	-1.58197	247	7.14858	-7.14858	65	16357	-2.19057	140	54.2494	-0.00726522	100	552	1819.5	0.622477	1697.5	0.619752	245	2030	CAN	SSP2 4.5 2030 CAN
Sciurus variegatoides	Rodentia	Frugivore granivore	Semiarboreal	Medium	254	-0.0632184	237	491	1341	1164	-0.131991	246	-0.426751	221	-0.0191266	50	467	296	1.52049	-1.52049	78	-53.6331	-53.6331	320	4413	-3.79124	220	260.919	-0.224157	407	1025	1983	0.678413	1812	0.661555	245	2030	CAN	SSP2 4.5 2030 CAN
Sciurus yucatanensis	Rodentia	Frugivore granivore	Semiarboreal	Medium	234.5	0.47141	41	275.5	4708	6319	0.342184	43	-0.324462	145	-0.140912	419	188	462	1.47047	-1.47047	15	-102.546	-102.546	402	77544	-12.2716	447	990.744	-0.156788	391	1255	1718.5	0.587923	1992.5	0.727455	245	2030	CAN	SSP2 4.5 2030 CAN
Scotinomys teguina	Rodentia	Insectivore under canopy	Terrestrial	Very small	181	1.36082	8	189	1936	2411	0.245351	62	-0.442927	241	-0.0690324	188	303	250	1.50218	-1.50218	40	-68.447	-68.447	346	17697	-7.34011	344	440.377	-0.182653	396	1126	1618	0.553541	1565	0.571376	245	2030	CAN	SSP2 4.5 2030 CAN
Sigmodon alleni	Rodentia	Herbivore	Terrestrial	Medium	414	-0.260757	338	752	10574	7635	-0.277946	335	-0.434741	230	-0.10019	310	565	645	1.50722	-1.50722	51	-0.280405	-0.280405	5	58441	-7.65435	358	651.513	-0.0853324	359	773	2090	0.715019	2170	0.79226	245	2030	CAN	SSP2 4.5 2030 CAN
Sigmodon arizonae	Rodentia	Granivore	Terrestrial	Small	295	0.18147	85	380	17218	20701	0.202288	76	-0.314962	138	-0.125496	393	214	469	1.68577	-1.68577	320	23.4193	-23.4193	201	83629	-4.03985	232	431.436	-0.0208413	206	959	1553	0.531303	1808	0.660095	245	2030	CAN	SSP2 4.5 2030 CAN
Sigmodon fulviventer	Rodentia	Herbivore	Terrestrial	Medium	219	-0.0211961	205	424	16705	13667	-0.181862	282	-0.423013	216	-0.0958354	294	498	576	1.67708	-1.67708	315	41.5127	-41.5127	295	32792	-2.39936	161	102.149	-0.00747413	103	874	1796	0.614437	1874	0.684191	245	2030	CAN	SSP2 4.5 2030 CAN
Sigmodon hirsutus	Rodentia	Herbivore	Terrestrial	Small	39	0.143823	95	134	41345	48761	0.179369	86	-0.470824	274	-0.108531	343	360	429	1.58132	-1.58132	245	-23.427	-23.427	202	266474	-5.4649	285	458.533	-0.00940368	126	858	1352	0.462538	1421	0.518802	245	2030	CAN	SSP2 4.5 2030 CAN
Sigmodon hispidus	Rodentia	Herbivore	Terrestrial	Very small	21	-0.173451	294	315	42544	43531	0.0231995	161	-0.353986	162	-0.102272	315	323	476	1.76424	-1.76424	361	5.19554	-5.19554	51	137987	-3.16986	196	344.181	-0.00790657	110	718	1356	0.463907	1509	0.550931	245	2030	CAN	SSP2 4.5 2030 CAN
Sigmodon leucotis	Rodentia	Herbivore	Terrestrial	Small	281	-0.682927	419	700	3257	1016	-0.688056	433	-0.403114	191	-0.0142399	39	624	472	1.59152	-1.59152	258	14.2762	-14.2762	128	2855	-2.81004	181	73.878	-0.0727145	352	919	2243	0.767362	2091	0.763417	245	2030	CAN	SSP2 4.5 2030 CAN
Sigmodon mascotensis	Rodentia	Granivore	Terrestrial	Small	258	0.0992276	123	381	17597	18304	0.0401773	154	-0.524227	360	-0.120655	382	514	536	1.52974	-1.52974	107	-5.12706	-5.12706	48	125330	-6.84714	332	414.773	-0.0226603	214	701	1596	0.546014	1618	0.590727	245	2030	CAN	SSP2 4.5 2030 CAN
Sigmodon ochrognathus	Rodentia	Herbivore	Terrestrial	Small	333	-0.155807	285	618	18395	15847	-0.138516	251	-0.309187	131	-0.0549967	129	382	380	1.71511	-1.71511	341	44.8365	-44.8365	303	34232	-2.16016	138	120.773	-0.00762119	106	888	1888	0.645912	1886	0.688572	245	2030	CAN	SSP2 4.5 2030 CAN
Sigmodon toltecus	Rodentia	Herbivore	Terrestrial	Small	193	0.250718	68	261	9708	11369	0.171096	90	-0.574586	406	-0.0897556	271	496	361	1.53277	-1.53277	117	-91.8142	-91.8142	384	102520	-9.0175	397	462.083	-0.0406441	288	1186	1943	0.664728	1808	0.660095	245	2030	CAN	SSP2 4.5 2030 CAN
Sorex arizonae	Eulipotyphla	Insectivore under canopy	Semifossorial	Very small	346.5	0.125704	105	451.5	2891	2253	-0.220685	309	-0.0796358	26	-0.0459414	102	335	411	2.06923	-2.06923	445	6.49208	-6.49208	61	7272	-3.2277	198	9.32091	-0.00413711	55	759	1545.5	0.528738	1621.5	0.592004	245	2030	CAN	SSP2 4.5 2030 CAN
Sorex emarginatus	Eulipotyphla	Insectivore under canopy	Semifossorial	Very small	393	-0.184783	298	691	4037	3369	-0.165469	266	-0.404988	193	-0.0899023	273	459	539	1.57737	-1.57737	241	60.0804	-60.0804	329	11521	-3.41971	206	284.064	-0.0843169	358	1134	2284	0.781389	2364	0.863089	245	2030	CAN	SSP2 4.5 2030 CAN
Sorex ixtlanensis	Eulipotyphla	Insectivore under canopy	Semifossorial	Very small	402	-0.114865	268	670	3057	1689	-0.447498	394	-0.40545	196	-0.0103208	33	590	427	1.5356	-1.5356	120	-49.4221	-49.4221	313	7404	-4.38366	242	286.3	-0.169508	392	1067	2327	0.7961	2164	0.790069	245	2030	CAN	SSP2 4.5 2030 CAN
Sorex macrodon	Eulipotyphla	Insectivore under canopy	Semifossorial	Very small	417.5	-0.375328	374	791.5	3570	1897	-0.468627	395	-0.623573	425	-0.0193112	52	820	447	1.55528	-1.55528	179	-44.066	-44.066	301	6317	-3.32999	202	206.136	-0.108664	375	1057	2668.5	0.912932	2295.5	0.83808	245	2030	CAN	SSP2 4.5 2030 CAN
Sorex mediopua	Eulipotyphla	Insectivore under canopy	Semifossorial	Very small	363.5	0.033049	160	523.5	6001	6249	0.0413264	152	-0.555071	387	-0.0931583	282	539	434	1.55417	-1.55417	174	4.36719	-4.36719	40	33796	-5.40823	281	158.004	-0.0252848	226	721	1783.5	0.610161	1678.5	0.612815	245	2030	CAN	SSP2 4.5 2030 CAN
Sorex milleri	Eulipotyphla	Insectivore under canopy	Semifossorial	Very small	421.5	-0.382215	377	798.5	4030	1527	-0.621092	428	-0.117555	43	-0.0243661	66	471	494	1.78494	-1.78494	376	26.1422	-26.1422	224	1209	-0.791749	34	144.65	-0.094728	367	1001	2270.5	0.77677	2293.5	0.837349	245	2030	CAN	SSP2 4.5 2030 CAN
Sorex monticolus	Eulipotyphla	Insectivore under canopy	Semifossorial	Very small	74	-0.776824	434	508	1976	1180	-0.402834	378	-0.0266548	6	-0.00297361	14	384	392	1.64839	-1.64839	299	62.7792	-62.7792	333	3908	-3.31186	201	77.5932	-0.065757	345	1178	2070	0.708177	2078	0.758671	245	2030	CAN	SSP2 4.5 2030 CAN
Sorex oreopolus	Eulipotyphla	Insectivore under canopy	Semifossorial	Very small	342.5	-0.0858779	254	596.5	2046	1747	-0.146139	255	-0.679187	443	-0.109903	347	698	602	1.57183	-1.57183	231	-11.4974	-11.4974	98	2804	-1.60504	95	11.6314	-0.00665791	91	515	1809.5	0.619056	1713.5	0.625593	245	2030	CAN	SSP2 4.5 2030 CAN
Sorex orizabae	Eulipotyphla	Insectivore under canopy	Semifossorial	Very small	313	-0.0509554	224	537	5336	5215	-0.0226762	186	-0.659339	440	-0.117829	373	626	559	1.56303	-1.56303	203	-2.10558	-2.10558	21	22487	-4.31198	239	62.186	-0.0119244	145	608	1771	0.605884	1704	0.622125	245	2030	CAN	SSP2 4.5 2030 CAN
Sorex ornatus	Eulipotyphla	Insectivore under canopy	Semifossorial	Very small	290	-0.882353	442	732	483	191	-0.604555	425	-0.311898	134	-0.198796	440	559	865	1.80139	-1.80139	384	8.26627	-8.26627	73	828	-4.33508	241	69.8953	-0.365944	424	1122	2413	0.825522	2719	0.992698	245	2030	CAN	SSP2 4.5 2030 CAN
Sorex salvini	Eulipotyphla	Insectivore under canopy	Semifossorial	Very small	404	-0.11745	269	673	1896	1347	-0.289557	339	-0.517161	353	-0.0165891	43	692	382	1.56427	-1.56427	205	-41.6258	-41.6258	296	3363	-2.49666	169	56.8448	-0.0422011	299	969	2334	0.798495	2024	0.738956	245	2030	CAN	SSP2 4.5 2030 CAN
Sorex saussurei	Eulipotyphla	Insectivore under canopy	Semifossorial	Very small	258	-0.136567	276	534	9643	7309	-0.242041	319	-0.538167	373	-0.0689967	187	692	506	1.56048	-1.56048	196	-3.01331	-3.01331	28	23389	-3.20003	197	135.707	-0.0185671	193	614	1840	0.62949	1654	0.60387	245	2030	CAN	SSP2 4.5 2030 CAN
Sorex ventralis	Eulipotyphla	Insectivore under canopy	Semifossorial	Very small	306	-0.222057	317	623	4270	2874	-0.326932	354	-0.626035	426	-0.0760766	214	780	568	1.56537	-1.56537	208	-23.1333	-23.1333	198	5115	-1.77975	112	52.0494	-0.0181104	188	706	2109	0.721519	1897	0.692589	245	2030	CAN	SSP2 4.5 2030 CAN
Sorex veraecrucis	Eulipotyphla	Insectivore under canopy	Semifossorial	Very small	198.5	-0.186406	299	497.5	6405	4747	-0.25886	326	-0.53179	370	-0.0544121	128	696	454	1.55949	-1.55949	194	-20.9694	-20.9694	186	11554	-2.43396	164	117.436	-0.0247391	223	767	1960.5	0.670715	1718.5	0.627419	245	2030	CAN	SSP2 4.5 2030 CAN
Sorex veraepacis	Eulipotyphla	Insectivore under canopy	Semifossorial	Very small	297	-0.304414	351	648	4577	2847	-0.377977	370	-0.458033	262	-0.0179054	46	632	416	1.5512	-1.5512	162	-43.0093	-43.0093	299	8015	-2.81524	182	152.36	-0.0535161	325	968	2248	0.769073	2032	0.741877	245	2030	CAN	SSP2 4.5 2030 CAN
Spilogale gracilis	Carnivora	Insectivore omnivorous	Terrestrial	Medium	355	0.0918684	129	484	23413	21737	-0.0715842	223	-0.297306	125	-0.0810357	233	348	456	1.67674	-1.67674	314	27.493	-27.493	231	53590	-2.46538	166	360.962	-0.0166059	177	888	1720	0.588437	1828	0.667397	245	2030	CAN	SSP2 4.5 2030 CAN
Spilogale putorius	Carnivora	Insectivore omnivorous	Terrestrial	Medium	308	0.0824215	135	443	38939	40563	0.0417063	151	-0.457547	258	-0.127291	399	409	550	1.55515	-1.55515	177	-9.08628	-9.08628	78	209140	-5.15593	266	504.914	-0.0124476	147	668	1520	0.520014	1661	0.606426	245	2030	CAN	SSP2 4.5 2030 CAN
Spilogale pygmaea	Carnivora	Insectivore omnivorous	Terrestrial	Medium	419	0.0274914	167	586	3996	3906	-0.0225225	185	-0.405262	194	-0.11103	351	379	536	1.4953	-1.4953	29	12.0557	-12.0557	102	34987	-8.95725	394	873.436	-0.223614	406	931	1896	0.648649	2053	0.749544	245	2030	CAN	SSP2 4.5 2030 CAN
Sturnira hondurensis	Chiroptera	Frugivore	Volant	Small	28	-0.125868	272	300	16233	12331	-0.240375	318	-0.476267	282	-0.0520326	119	600	437	1.55221	-1.55221	163	-17.8039	-17.8039	160	52725	-4.27581	237	329.086	-0.0266877	232	792	1692	0.578857	1529	0.558233	245	2030	CAN	SSP2 4.5 2030 CAN
Sturnira lilium	Chiroptera	Frugivore	Volant	Very small	78	0.0741325	140	218	45621	49118	0.0766533	127	-0.43664	231	-0.0983242	306	358	433	1.6001	-1.6001	267	-13.7964	-13.7964	120	281557	-5.73226	294	403.037	-0.00820549	113	794	1370	0.468697	1445	0.527565	245	2030	CAN	SSP2 4.5 2030 CAN
Sturnira ludovici	Chiroptera	Frugivore	Volant	Small	37	-0.0113219	199	236	29169	27042	-0.0729199	224	-0.486047	303	-0.0851793	253	527	477	1.55788	-1.55788	189	0.515397	-0.515397	8	132723	-4.90803	260	320.545	-0.0118536	144	601	1364	0.466644	1314	0.479737	245	2030	CAN	SSP2 4.5 2030 CAN
Sylvilagus audubonii	Lagomorpha	Herbivore grazer	Terrestrial	Medium	263	-0.027235	213	476	45607	42435	-0.0695507	219	-0.283023	114	-0.0898832	272	333	491	1.76825	-1.76825	362	20.2261	-20.2261	177	42178	-0.993944	58	151.874	-0.00357898	45	642	1451	0.496408	1609	0.587441	245	2030	CAN	SSP2 4.5 2030 CAN
Sylvilagus bachmani	Lagomorpha	Herbivore grazer	Terrestrial	Medium	234.5	-0.4839	398	632.5	5233	3111	-0.405504	381	-0.0712747	21	-0.0509905	117	402	498	1.71637	-1.71637	343	2.50331	-2.50331	24	4968	-1.59691	94	292.687	-0.0940814	366	827	1861.5	0.636846	1957.5	0.714677	245	2030	CAN	SSP2 4.5 2030 CAN
Sylvilagus brasiliensis	Lagomorpha	Herbivore grazer	Terrestrial	Medium	365	-0.0680828	244	609	13347	13986	0.0478759	144	-0.618182	422	-0.065118	167	566	311	1.55376	-1.55376	171	-85.7399	-85.7399	374	112703	-8.05827	373	271.433	-0.0194075	200	1118	2293	0.784468	2038	0.744067	245	2030	CAN	SSP2 4.5 2030 CAN
Sylvilagus cunicularius	Lagomorpha	Herbivore grazer	Terrestrial	Medium-large	360	0.0200286	170	530	12734	12465	-0.0211245	181	-0.544884	381	-0.116512	367	562	548	1.5315	-1.5315	112	-5.93793	-5.93793	58	83526	-6.70084	327	415.028	-0.0332954	255	752	1844	0.630859	1830	0.668127	245	2030	CAN	SSP2 4.5 2030 CAN
Sylvilagus floridanus	Lagomorpha	Herbivore grazer	Terrestrial	Medium	88.5	0.175179	87	175.5	32881	37707	0.146772	102	-0.42779	223	-0.106535	335	325	437	1.60679	-1.60679	272	0.515053	-0.515053	7	203774	-5.40414	279	425.205	-0.0112766	140	698	1198.5	0.410024	1310.5	0.478459	245	2030	CAN	SSP2 4.5 2030 CAN
Sylvilagus insonus	Lagomorpha	Herbivore grazer	Terrestrial	Medium	424	-0.833333	438	862	311	127	-0.59164	422	-0.299741	127	-0.00602352	20	549	442	1.47668	-1.47668	17	-28.452	-28.452	238	853	-6.71654	328	757.559	-5.96503	446	1029	2440	0.834759	2333	0.851771	245	2030	CAN	SSP2 4.5 2030 CAN
Sylvilagus robustus	Lagomorpha	Herbivore grazer	Terrestrial	Medium	400	-0.855844	440	840	2968	703	-0.76314	439	-0.0186645	4	-0.0033017	15	443	454	2.02937	-2.02937	440	14.0014	-14.0014	125	1685	-2.39687	160	0	0	12	737	2020	0.691071	2031	0.741512	245	2030	CAN	SSP2 4.5 2030 CAN
Tadarida brasiliensis	Chiroptera	Aerial insectivore	Volant	Very small	110.5	-0.0571022	233	343.5	47220	39025	-0.173549	275	-0.343711	156	-0.0707656	193	431	468	1.66708	-1.66708	306	17.9456	-17.9456	162	73286	-1.87792	120	175.991	-0.00450971	64	652	1426.5	0.488026	1463.5	0.534319	245	2030	CAN	SSP2 4.5 2030 CAN
Tamandua mexicana	Pilosa	Myrmecophage	Semiarboreal	Medium-large	231	0.0679712	144	375	14723	16603	0.127691	108	-0.502755	331	-0.0766287	216	439	324	1.50093	-1.50093	37	-91.1237	-91.1237	379	156464	-9.42384	411	550.434	-0.0331527	254	1081	1895	0.648307	1780	0.649872	245	2030	CAN	SSP2 4.5 2030 CAN
Tamiasciurus mearnsi	Rodentia	Frugivore omivore	Semiarboreal	Medium	449	-1	450	899	104	0	-1	450	0	2	0	5.5	452	455.5	0	0	1	0	0	1	0	0	2	0	0	12	16	0	0	0	0	245	2030	CAN	SSP2 4.5 2030 CAN
Tapirus bairdii	Perissodactyla	Frugivore herbivore	Terrestrial	Large	366	-0.426277	387	753	2083	1257	-0.396543	376	-0.313084	136	-0.0663867	173	512	549	1.44782	-1.44782	7	-105.136	-105.136	406	4467	-3.5537	213	897.605	-0.714085	431	1057	2322	0.794389	2359	0.861263	245	2030	CAN	SSP2 4.5 2030 CAN
Taxidea taxus	Carnivora	Carnivorous	Semifossorial	Medium-large	335.5	-0.0511038	225	560.5	32193	29908	-0.0709782	221	-0.278399	109	-0.108698	344	330	565	1.78753	-1.78753	379	15.4343	-15.4343	137	32309	-1.08028	65	256.654	-0.00858144	116	697	1587.5	0.543106	1822.5	0.665389	245	2030	CAN	SSP2 4.5 2030 CAN
Tayassu pecari	Artiodactyla	Frugivore herbivore	Terrestrial	Large	302	0.011194	176	478	12641	13187	0.0431928	149	-0.481807	291	-0.0868223	261	440	410	1.50459	-1.50459	45	-111.195	-111.195	414	126751	-9.61181	416	518.3	-0.0393038	279	1154	2072	0.708861	2042	0.745528	245	2030	CAN	SSP2 4.5 2030 CAN
Thomomys bottae	Rodentia	Herbivore grazer	Fossorial	Small	169.5	-0.118341	270	439.5	26024	25027	-0.0383108	197	-0.157906	57	-0.115645	364	254	561	1.83337	-1.83337	400	13.0124	-13.0124	112	34849	-1.39246	84	235.168	-0.00939656	124	720	1413.5	0.483579	1720.5	0.628149	245	2030	CAN	SSP2 4.5 2030 CAN
Thomomys umbrinus	Rodentia	Herbivore grazer	Fossorial	Small	327	-0.165543	290	617	41643	33224	-0.202171	293	-0.337305	152	-0.0634425	159	445	452	1.68236	-1.68236	317	30.3289	-30.3289	255	70983	-2.1365	136	162.138	-0.00488015	71	779	1841	0.629832	1848	0.674699	245	2030	CAN	SSP2 4.5 2030 CAN
Thyroptera tricolor	Chiroptera	Aerial insectivore	Volant	Very small	97	-0.349265	366	463	2844	2273	-0.200774	291	-0.6422	433	-0.0212482	55	724	346	1.5552	-1.5552	178	-153.405	-153.405	445	12014	-5.28553	273	38.7242	-0.0170366	180	1076	2263	0.774205	1885	0.688207	245	2030	CAN	SSP2 4.5 2030 CAN
Tlacuatzin canescens	Didelphimorphia	Frugivore omivore	Semiarboreal	Small	258	0.31761	54	312	20698	23166	0.119239	113	-0.49174	314	-0.138445	418	427	531	1.52998	-1.52998	109	-16.7175	-16.7175	147	179771	-7.76012	363	511.9	-0.022097	210	829	1568	0.536435	1672	0.610442	245	2030	CAN	SSP2 4.5 2030 CAN
Trachops cirrhosus	Chiroptera	Carnivorous	Volant	Small	9	0.0911743	130	139	9665	10377	0.0736679	130	-0.488082	306	-0.0586564	141	436	271	1.49777	-1.49777	33	-97.813	-97.813	397	79354	-7.6471	357	413.976	-0.0398936	283	1070	1645	0.562778	1480	0.540343	245	2030	CAN	SSP2 4.5 2030 CAN
Trinycteris nicefori	Chiroptera	Insectivore	Volant	Small	69	0.129213	102	171	1925	2334	0.212468	73	-0.661493	441	-0.0380528	92	514	165	1.55674	-1.55674	187	-169.015	-169.015	447	22940	-9.82862	420	12.8535	-0.00550706	79	1133	1818	0.621964	1469	0.536327	245	2030	CAN	SSP2 4.5 2030 CAN
Tylomys bullaris	Rodentia	Insectivore omnivorous	Arboreal	Medium	443.5	-0.947368	447	890.5	254	54	-0.787402	442	-0.537329	372	-0.0390111	94	814	536	1.55546	-1.55546	180	-112.585	-112.585	416	499	-9.24074	404	0	0	12	1012	2716.5	0.929353	2438.5	0.890288	245	2030	CAN	SSP2 4.5 2030 CAN
Tylomys nudicaudus	Rodentia	Insectivore omnivorous	Arboreal	Medium	172.5	-0.420361	386	558.5	9027	5520	-0.388501	374	-0.601434	416	-0.0330604	83	790	457	1.5307	-1.5307	111	-75.8419	-75.8419	358	29281	-5.30453	274	372.514	-0.0674845	348	1091	2439.5	0.834588	2106.5	0.769076	245	2030	CAN	SSP2 4.5 2030 CAN
Urocyon cinereoargenteus	Carnivora	Carnivorous ominivorous	Terrestrial	Medium-large	73	0.111373	116	189	40655	43190	0.062354	136	-0.404759	192	-0.104209	323	328	459	1.60706	-1.60706	273	-7.79685	-7.79685	69	214722	-4.97157	262	454.963	-0.010534	135	739	1256	0.429696	1387	0.506389	245	2030	CAN	SSP2 4.5 2030 CAN
Uroderma bilobatum	Chiroptera	Frugivore	Volant	Very small	58.5	0.327493	53	111.5	6485	8932	0.377332	36	-0.572373	403	-0.0683559	181	439	217	1.52744	-1.52744	102	-115.503	-115.503	422	91151	-10.205	428	322.309	-0.0360847	264	1216	1766.5	0.604345	1544.5	0.563892	245	2030	CAN	SSP2 4.5 2030 CAN
Uroderma magnirostrum	Chiroptera	Frugivore	Volant	Very small	5	0.825553	20	25	5776	11376	0.969529	10	-0.556294	388	-0.117464	371	398	381	1.52055	-1.52055	79	-90.5374	-90.5374	378	116165	-10.2114	429	457.428	-0.0402099	284	1170	1593	0.544988	1576	0.575392	245	2030	CAN	SSP2 4.5 2030 CAN
Ursus americanus	Carnivora	Frugivore omivore	Terrestrial	Large	176	-0.322593	362	538	14304	7532	-0.473434	396	-0.164968	58	-0.0337582	86	454	482	1.87816	-1.87816	415	18.2958	-18.2958	163	12935	-1.71734	106	78.0948	-0.0103684	133	817	1809	0.618885	1837	0.670683	245	2030	CAN	SSP2 4.5 2030 CAN
Ursus arctos	Carnivora	Carnivorous ominivorous	Terrestrial	Large	87	-0.513464	404	491	17528	10232	-0.416248	384	-0.102757	37	-0.0243163	64	421	448	1.86232	-1.86232	410	29.6742	-29.6742	249	20954	-2.04789	130	67.8987	-0.00663592	90	879	1791	0.612727	1818	0.663746	245	2030	CAN	SSP2 4.5 2030 CAN
Vampyressa thyone	Chiroptera	Frugivore	Volant	Very small	47	-0.757764	430	477	2294	938	-0.591107	421	-0.632584	430	-0.00856356	26	851	447	1.55333	-1.55333	170	-152.442	-152.442	443	3208	-3.42004	207	23.0917	-0.024618	222	1042	2370	0.810811	1966	0.71778	245	2030	CAN	SSP2 4.5 2030 CAN
Vampyrodes caraccioli	Chiroptera	Frugivore	Volant	Very small	45.5	-0.212177	311	356.5	6488	5197	-0.198983	290	-0.603658	417	-0.0217129	56	707	346	1.55473	-1.55473	175	-116.689	-116.689	423	24946	-4.80008	257	126.246	-0.0242921	220	1075	2138.5	0.731611	1777.5	0.648959	245	2030	CAN	SSP2 4.5 2030 CAN
Vampyrodes major	Chiroptera	Frugivore	Volant	Very small	202.5	-0.685764	420	622.5	4380	2242	-0.488128	398	-0.557284	390	-0.0155936	42	788	440	1.55409	-1.55409	173	-132.775	-132.775	436	12251	-5.46432	284	49.3443	-0.0220091	209	1102	2512.5	0.859562	2164.5	0.790252	245	2030	CAN	SSP2 4.5 2030 CAN
Vampyrum spectrum	Chiroptera	Carnivorous	Volant	Small	262	0.518837	36	298	5823	9044	0.553151	25	-0.51495	348	-0.0686829	186	373	211	1.5168	-1.5168	72	-119.597	-119.597	427	91464	-10.1132	426	513.28	-0.0567536	334	1259	1930	0.660281	1768	0.645491	245	2030	CAN	SSP2 4.5 2030 CAN
Vulpes macrotis	Carnivora	Carnivorous ominivorous	Terrestrial	Medium-large	247.5	-0.0357802	218	465.5	18248	17690	-0.0305787	192	-0.167064	60	-0.073081	205	252	397	1.82096	-1.82096	393	16.3492	-16.3492	144	9775	-0.552572	21	72.6981	-0.00410956	54	612	1329.5	0.454841	1474.5	0.538335	245	2030	CAN	SSP2 4.5 2030 CAN
Xenomys nelsoni	Rodentia	Herbivore browser	Arboreal	Small	435	0.105263	120	555	715	639	-0.106294	238	-0.497124	322	-0.141202	420	560	658	1.47138	-1.47138	16	14.7476	-14.7476	131	6665	-10.4304	433	945.931	-1.48033	437	1017	2132	0.729388	2230	0.814166	245	2030	CAN	SSP2 4.5 2030 CAN
Xerospermophilus spilosoma	Rodentia	Frugivore omivore	Semifossorial	Small	178	-0.393939	380	558	27185	20009	-0.263969	329	-0.244471	94	-0.053064	124	423	453	1.78388	-1.78388	375	29.9633	-29.9633	251	16812	-0.840222	37	50.0085	-0.0024993	37	700	1681	0.575094	1711	0.624681	245	2030	CAN	SSP2 4.5 2030 CAN
Xerospermophilus tereticaudus	Rodentia	Frugivore omivore	Semifossorial	Small	331	0.232846	73	404	6674	9227	0.382529	34	-0.24405	93	-0.200922	445	127	479	1.94062	-1.94062	430	6.42071	-6.42071	60	11608	-1.25805	79	187.685	-0.0203409	203	772	1303	0.445775	1655	0.604235	245	2030	CAN	SSP2 4.5 2030 CAN
Zygogeomys trichopus	Rodentia	Herbivore grazer	Fossorial	Medium	441	-0.301887	348	789	480	326	-0.320833	352	-0.777747	447	-0.111127	352	799	704	1.56294	-1.56294	202	25.2193	-25.2193	216	579	-1.77607	110	12.2699	-0.0376378	271	799	2387	0.816627	2292	0.836802	245	2030	CAN	SSP2 4.5 2030 CAN

## Sheet: 245_2050_BCC
SPECIES	ORDER	FUNCTIONAL GROUP			VULNERABILITY				EXPOSURE										HAZARD													RISK				SSP YEAR GCM
					SENSITIVITY	ADAPTIVE CAPACITY
Scientific Name	Order	Trophic group	Locomotion group	Body mass group	Sensitivity Score	NPA	NPA Score	Vulnerability Score	PDA	Future PDA	Current PDA vs Projected PDA	Future PDA Score	Relative LUCC/WP	LUCC/WP Score	Relative LUCC/WoP	LUCC/WoP Score	Exposure WP Score	Exposure WoP Score	T°Change	AT°Change	T°Change Score	P Change	APChange	P Change Score	Fires	Relative Fires	Fires Score	Hurricanes	Relative Hurricanes	Hurricanes Score	Hazard Score	Scores addition LUCC/WP	Final Risk Score LUCC/WP	Scores addition LUCC/WoP	Final Risk Score LUCC/WoP	SSP	Year	GCM	ID
Alouatta palliata	Primates	Frugivore herbivore	Arboreal	Medium-large	361	0.033237	133	494	5630	5698	0.0120782	134	-0.64206	422	-0.0438828	99	556	233	2.60958	-2.60958	122	-308.886	-308.886	432	60582	-10.6322	438	62.7589	-0.0110142	128	1120	2170	0.750216	1847	0.693448	245	2050	BCC	SSP2 4.5 2050 BCC
Alouatta pigra	Primates	Frugivore herbivore	Arboreal	Medium-large	375	-0.445082	368	743	4611	2877	-0.376057	333	-0.295547	106	-0.0886894	230	439	563	2.40345	-2.40345	17	-213.393	-213.393	383	24876	-8.64651	392	1091.72	-0.379465	422	1214	2396	0.828349	2520	0.946124	245	2050	BCC	SSP2 4.5 2050 BCC
Ammospermophilus harrisii	Rodentia	Frugivore granivore	Terrestrial	Small	90	0.0758082	113	203	6289	7271	0.156146	69	-0.226213	75	-0.204876	439	144	508	3.33561	-3.33561	440	3.0661	-3.0661	51	5957	-0.819282	39	39.8625	-0.00548239	69	599	946	0.327053	1310	0.491834	245	2050	BCC	SSP2 4.5 2050 BCC
Ammospermophilus interpres	Rodentia	Frugivore herbivore	Terrestrial	Small	160	-0.152	249	409	8505	5667	-0.333686	314	-0.0865404	26	-0.0744243	172	340	486	3.20962	-3.20962	429	2.54586	-2.54586	41	6059	-1.06917	65	2.82336	-0.000498211	24	559	1308	0.452204	1454	0.545898	245	2050	BCC	SSP2 4.5 2050 BCC
Ammospermophilus leucurus	Rodentia	Frugivore granivore	Terrestrial	Small	223	-0.00796236	169	392	6567	6321	-0.03746	161	-0.0905841	29	-0.0877965	225	190	386	2.80761	-2.80761	294	1.51289	-1.51289	25	2933	-0.464009	15	364.045	-0.057593	315	649	1231	0.425583	1427	0.535761	245	2050	BCC	SSP2 4.5 2050 BCC
Anoura geoffroyi	Chiroptera	Nectarivore	Volant	Very small	112.5	-0.697241	425	537.5	9944	4057	-0.592015	414	-0.507504	256	-0.075864	180	670	594	3.33156	-3.33156	439	-2.82077	-2.82077	45	4104	-1.01158	58	3.45083	-0.000850586	25	567	1774.5	0.613483	1698.5	0.637695	245	2050	BCC	SSP2 4.5 2050 BCC
Antilocapra americana	Artiodactyla	Herbivore browser	Terrestrial	Large	72	-0.0698511	204	276	12233	10254	-0.161776	241	-0.180688	63	-0.105337	277	304	518	3.07112	-3.07112	407	-1.2841	-1.2841	20	6458	-0.629803	25	104.782	-0.0102186	118	570	1150	0.39758	1364	0.512108	245	2050	BCC	SSP2 4.5 2050 BCC
Antrozous pallidus	Chiroptera	Insectivore under canopy	Volant	Small	174	0.0248836	136	310	36417	35114	-0.03578	160	-0.254893	83	-0.106054	280	243	440	2.9948	-2.9948	371	4.97004	-4.97004	84	36953	-1.05237	63	179.957	-0.00512493	63	581	1134	0.392048	1331	0.499718	245	2050	BCC	SSP2 4.5 2050 BCC
Artibeus hirsutus	Chiroptera	Frugivore	Volant	Small	190	0.173804	73	263	14905	18174	0.219322	52	-0.477116	224	-0.147457	400	276	452	2.74854	-2.74854	264	-22.3316	-22.3316	169	107690	-5.9255	296	411.684	-0.0226524	198	927	1466	0.506828	1642	0.616482	245	2050	BCC	SSP2 4.5 2050 BCC
Artibeus intermedius	Chiroptera	Frugivore	Volant	Small	7	0.00728277	149	156	32699	31395	-0.0398789	165	-0.52756	282	-0.122691	333	447	498	2.59532	-2.59532	112	-123.852	-123.852	305	251487	-8.01042	367	510.533	-0.0162616	161	945	1548	0.535177	1599	0.600338	245	2050	BCC	SSP2 4.5 2050 BCC
Artibeus jamaicensis	Chiroptera	Frugivore	Volant	Small	75.5	0.130435	85	160.5	27350	31050	0.135283	80	-0.533517	291	-0.129468	354	371	434	2.58641	-2.58641	104	-124.439	-124.439	306	254223	-8.18754	372	553.141	-0.0178145	170	952	1483.5	0.512878	1546.5	0.580627	245	2050	BCC	SSP2 4.5 2050 BCC
Artibeus lituratus	Chiroptera	Frugivore	Volant	Small	110.5	-0.0350614	182	292.5	32867	32426	-0.0134177	146	-0.520884	271	-0.121923	331	417	477	2.59602	-2.59602	113	-119.906	-119.906	301	252889	-7.79896	362	534.06	-0.0164701	162	938	1647.5	0.569576	1707.5	0.641074	245	2050	BCC	SSP2 4.5 2050 BCC
Ateles geoffroyi	Primates	Frugivore herbivore	Arboreal	Medium-large	352	0.00885781	146	498	14210	12919	-0.0908515	200	-0.466524	209	-0.0879626	226	409	426	2.50631	-2.50631	35	-215.147	-215.147	385	110035	-8.5173	387	565.057	-0.0437384	272	1079	1986	0.686603	2003	0.752018	245	2050	BCC	SSP2 4.5 2050 BCC
Baiomys musculus	Rodentia	Insectivore omnivorous	Semifossorial	Very small	22.5	0.0349794	132	154.5	20667	19509	-0.0560314	177	-0.589021	381	-0.12023	328	558	505	2.6536	-2.6536	175	-77.9433	-77.9433	247	131321	-6.7313	322	348.769	-0.0178773	171	915	1627.5	0.562662	1574.5	0.591139	245	2050	BCC	SSP2 4.5 2050 BCC
Baiomys taylori	Rodentia	Insectivore omnivorous	Semifossorial	Very small	28	-0.0258292	178	206	34273	31380	-0.0844105	191	-0.4813	232	-0.128441	349	423	540	2.81226	-2.81226	298	-7.28923	-7.28923	114	86418	-2.75392	173	341.193	-0.0108729	124	709	1338	0.462576	1455	0.546274	245	2050	BCC	SSP2 4.5 2050 BCC
Balantiopteryx io	Chiroptera	Aerial insectivore	Volant	Very small	350	-0.719665	429	779	1908	699	-0.633648	422	-0.552116	325	-0.0100425	37	747	459	2.68109	-2.68109	202	-342.536	-342.536	440	4860	-6.95279	329	86.2947	-0.123455	370	1341	2867	0.991184	2579	0.968275	245	2050	BCC	SSP2 4.5 2050 BCC
Balantiopteryx plicata	Chiroptera	Aerial insectivore	Volant	Very small	66.5	0.235443	59	125.5	21192	27281	0.287325	44	-0.51712	262	-0.160214	415	306	459	2.68939	-2.68939	214	-67.5603	-67.5603	236	164179	-6.01807	303	483.258	-0.0177141	169	922	1353.5	0.467934	1506.5	0.565609	245	2050	BCC	SSP2 4.5 2050 BCC
Bassariscus astutus	Carnivora	Carnivorous ominivorous	Semiarboreal	Medium	83	-0.160405	252	335	34697	26345	-0.240712	277	-0.358327	148	-0.0850361	217	425	494	2.88444	-2.88444	330	-23.1671	-23.1671	170	80803	-3.06711	192	162.996	-0.00618698	79	771	1531	0.5293	1600	0.600713	245	2050	BCC	SSP2 4.5 2050 BCC
Bassariscus sumichrasti	Carnivora	Frugivore omivore	Arboreal	Medium	201	-0.277286	304	505	4924	3620	-0.264825	285	-0.558074	335	-0.0737891	168	620	453	2.55126	-2.55126	66	-108.186	-108.186	287	30804	-8.50939	385	629.348	-0.173853	391	1129	2254	0.779257	2087	0.783555	245	2050	BCC	SSP2 4.5 2050 BCC
Bauerus dubiaquercus	Chiroptera	Insectivore under canopy	Volant	Very small	270	-0.292943	309	579	6816	4514	-0.337735	318	-0.31626	119	-0.0372306	89	437	407	2.48217	-2.48217	28	-225.938	-225.938	397	26807	-5.93864	298	749.267	-0.165987	387	1110	2126	0.735004	2096	0.786934	245	2050	BCC	SSP2 4.5 2050 BCC
Bison bison	Artiodactyla	Herbivore grazer	Terrestrial	Large	167	-0.492119	388	555	9105	3540	-0.611203	416	-0.26256	86	-0.0545443	119	502	535	3.02952	-3.02952	385	-1.11753	-1.11753	17	6371	-1.79972	104	19.2994	-0.00545182	68	574	1631	0.563872	1664	0.624742	245	2050	BCC	SSP2 4.5 2050 BCC
Cabassous centralis	Cingulata	Myrmecophage	Semifossorial	Medium-large	388	-0.503937	391	779	570	302	-0.470175	374	-0.475403	222	-0.0220869	65	596	439	2.63071	-2.63071	147	-420.879	-420.879	448	3012	-9.97351	426	0	0	10.5	1031.5	2406.5	0.831979	2249.5	0.844565	245	2050	BCC	SSP2 4.5 2050 BCC
Callospermophilus madrensis	Rodentia	Frugivore omivore	Semifossorial	Small	448	0.0906667	101	549	4036	4206	0.0421209	115	-0.0337509	10	-0.00175457	14	125	129	3.05195	-3.05195	396	2.49607	-2.49607	40	10568	-2.5126	161	155.944	-0.0370765	253	850	1524	0.52688	1528	0.573681	245	2050	BCC	SSP2 4.5 2050 BCC
Caluromys derbianus	Didelphimorphia	Frugivore omivore	Arboreal	Medium	299.5	-0.848684	443	742.5	2275	829	-0.635604	424	-0.773436	448	-0.0128695	40	872	464	2.63289	-2.63289	150	-325.535	-325.535	437	4426	-5.33896	271	8.44391	-0.0101857	117	975	2589.5	0.895246	2181.5	0.819035	245	2050	BCC	SSP2 4.5 2050 BCC
Canis latrans	Carnivora	Carnivorous ominivorous	Terrestrial	Medium-large	1	0.102689	93	94	33609	33456	-0.00455235	141	-0.393478	172	-0.118945	323	313	464	2.83547	-2.83547	306	-16.2999	-16.2999	153	83352	-2.49139	159	281.968	-0.00842802	103	721	1128	0.389974	1279	0.480195	245	2050	BCC	SSP2 4.5 2050 BCC
Canis lupus baileyi	Carnivora	Carnivorous	Terrestrial	Large	51.5	-0.179921	263	314.5	22977	15839	-0.310658	303	-0.289367	100	-0.0587206	124	403	427	3.01319	-3.01319	377	-0.529171	-0.529171	8	36711	-2.31776	148	102.813	-0.00649111	83	616	1333.5	0.46102	1357.5	0.509668	245	2050	BCC	SSP2 4.5 2050 BCC
Carollia perspicillata	Chiroptera	Frugivore	Volant	Small	157	0.0315884	134	291	16299	16418	0.00730106	137	-0.558748	336	-0.104849	274	473	411	2.52213	-2.52213	45	-219.022	-219.022	386	151201	-9.20947	410	600.758	-0.0365914	252	1093	1857	0.642005	1795	0.673925	245	2050	BCC	SSP2 4.5 2050 BCC
Carollia sowelli	Chiroptera	Frugivore	Volant	Very small	182	-0.336037	328	510	3234	2363	-0.269326	287	-0.270396	87	-0.0522047	112	374	399	2.40697	-2.40697	18	-231.168	-231.168	402	12903	-5.46043	277	947.241	-0.400864	423	1120	2004	0.692826	2029	0.76178	245	2050	BCC	SSP2 4.5 2050 BCC
Carollia subrufa	Chiroptera	Frugivore	Volant	Very small	38	0.188192	68	106	11599	10399	-0.103457	207	-0.571325	354	-0.0917318	242	561	449	2.56919	-2.56919	88	-173.523	-173.523	350	100591	-9.67314	417	456.653	-0.0439131	273	1128	1795	0.62057	1683	0.631875	245	2050	BCC	SSP2 4.5 2050 BCC
Castor canadensis	Rodentia	Herbivore browser	Semiaquatic	Large	318	0.55315	28	346	9733	13470	0.383952	34	-0.291236	102	-0.124603	340	136	374	3.21584	-3.21584	430	-2.29793	-2.29793	38	13546	-1.00564	57	170.318	-0.0126443	144	669	1151	0.397926	1389	0.521494	245	2050	BCC	SSP2 4.5 2050 BCC
Centronycteris centralis	Chiroptera	Insectivore	Volant	Small	247.5	0	159	406.5	226	0	-1	449.5	0	3.5	0	6.5	453	456	0	0	1.5	0	0	1.5	0	0	3.5	0	0	10.5	17	0	0	0	0	245	2050	BCC	SSP2 4.5 2050 BCC
Centurio senex	Chiroptera	Frugivore	Volant	Small	16.5	-0.451117	371	387.5	12265	9119	-0.256502	281	-0.523241	275	-0.104871	275	556	556	2.54047	-2.54047	59	-146.556	-146.556	324	72276	-7.92587	364	681.072	-0.0746872	342	1089	2032.5	0.702679	2032.5	0.763094	245	2050	BCC	SSP2 4.5 2050 BCC
Chaetodipus ammophilus	Rodentia	Granivore	Semifossorial	Small	420	-0.0675676	202	622	770	718	-0.0675325	184	-0.0921447	30	-0.0792145	193	214	377	2.16531	-2.16531	6	-5.38248	-5.38248	90	28	-0.0389972	8	1199.65	-1.67082	440	544	1380	0.477096	1543	0.579313	245	2050	BCC	SSP2 4.5 2050 BCC
Chaetodipus arenarius	Rodentia	Granivore	Semifossorial	Very small	377	-0.0701425	205	582	6152	5378	-0.125813	219	-0.0836456	22	-0.0796323	196	241	415	2.85967	-2.85967	317	3.0001	-3.0001	50	4334	-0.805876	36	354.388	-0.0658959	330	733	1556	0.537943	1730	0.649521	245	2050	BCC	SSP2 4.5 2050 BCC
Chaetodipus artus	Rodentia	Granivore	Semifossorial	Small	325	0.755968	20	345	6465	9756	0.509049	24	-0.384612	163	-0.216047	442	187	466	2.90705	-2.90705	340	3.68123	-3.68123	67	31669	-3.2461	202	550.798	-0.0564574	312	921	1453	0.502334	1732	0.650272	245	2050	BCC	SSP2 4.5 2050 BCC
Chaetodipus baileyi	Rodentia	Granivore	Semifossorial	Small	283	0.184943	72	355	10553	12773	0.210367	54	-0.222612	74	-0.183065	428	128	482	3.0929	-3.0929	415	0.637395	-0.637395	11	12108	-0.947937	49	290.567	-0.0227485	199	674	1157	0.4	1511	0.567299	245	2050	BCC	SSP2 4.5 2050 BCC
Chaetodipus californicus	Rodentia	Granivore	Semifossorial	Small	318	-0.664434	421	739	3415	1674	-0.50981	383	-0.147922	54	-0.13918	378	437	761	3.04075	-3.04075	390	7.09675	-7.09675	110	4481	-2.67682	170	92.6703	-0.0553586	307	977	2153	0.744339	2477	0.929979	245	2050	BCC	SSP2 4.5 2050 BCC
Chaetodipus eremicus	Rodentia	Granivore	Semifossorial	Very small	337.5	0.130706	84	421.5	23595	24952	0.0575122	110	-0.246366	79	-0.0848368	215	189	325	3.07236	-3.07236	408	5.61609	-5.61609	96	14753	-0.591255	20	48.5773	-0.00194683	31	555	1165.5	0.402939	1301.5	0.488643	245	2050	BCC	SSP2 4.5 2050 BCC
Chaetodipus fallax	Rodentia	Granivore	Semifossorial	Very small	367	-0.168587	257	624	4391	3739	-0.148486	229	-0.0984034	35	-0.0825399	203	264	432	3.03163	-3.03163	387	6.42336	-6.42336	105	6786	-1.81492	106	109.941	-0.0294039	230	828	1716	0.593258	1884	0.70734	245	2050	BCC	SSP2 4.5 2050 BCC
Chaetodipus formosus	Rodentia	Granivore	Semifossorial	Small	272	-0.011041	172	444	6093	6858	0.125554	84	-0.128756	50	-0.12344	336	134	420	3.05832	-3.05832	399	4.09586	-4.09586	72	9760	-1.42316	87	207.206	-0.0302138	233	791	1369	0.473293	1655	0.621363	245	2050	BCC	SSP2 4.5 2050 BCC
Chaetodipus goldmani	Rodentia	Granivore	Semifossorial	Small	447	1.26977	10	457	6438	10504	0.631563	20	-0.307996	115	-0.199102	437	135	457	3.03176	-3.03176	388	1.69866	-1.69866	29	23000	-2.18964	137	407.918	-0.0388345	259	813	1405	0.485739	1727	0.648395	245	2050	BCC	SSP2 4.5 2050 BCC
Chaetodipus hispidus	Rodentia	Granivore	Semifossorial	Small	280	0.121959	90	370	33303	34504	0.0360628	121	-0.307482	114	-0.0848904	216	235	337	3.03947	-3.03947	389	5.52608	-5.52608	95	33449	-0.969424	54	127.321	-0.00369005	45	583	1188	0.410717	1290	0.484325	245	2050	BCC	SSP2 4.5 2050 BCC
Chaetodipus intermedius	Rodentia	Granivore	Semifossorial	Very small	206.5	0.445035	40	246.5	18646	25331	0.358522	35	-0.214967	72	-0.147519	401	107	436	3.22149	-3.22149	432	-5.0344	-5.0344	86	21829	-0.86175	43	109.512	-0.00432326	53	614	967.5	0.334486	1296.5	0.486766	245	2050	BCC	SSP2 4.5 2050 BCC
Chaetodipus lineatus	Rodentia	Granivore	Semifossorial	Very small	412.5	-0.632653	415	827.5	1531	569	-0.628347	420	-0.4081	179	-0.016579	51	599	471	2.85058	-2.85058	314	11.893	-11.893	140	438	-0.769772	33	238.77	-0.419631	425	912	2338.5	0.80847	2210.5	0.829923	245	2050	BCC	SSP2 4.5 2050 BCC
Chaetodipus nelsoni	Rodentia	Granivore	Semifossorial	Very small	274.5	-0.0044898	167	441.5	25639	25260	-0.0147822	148	-0.32825	129	-0.088194	227	277	375	2.97052	-2.97052	367	9.68778	-9.68778	126	24345	-0.963777	51	63.114	-0.00249858	34	578	1296.5	0.448228	1394.5	0.523559	245	2050	BCC	SSP2 4.5 2050 BCC
Chaetodipus penicillatus	Rodentia	Granivore	Semifossorial	Very small	277.5	0.139569	82	359.5	21886	27079	0.237275	50	-0.180262	61	-0.12011	327	111	377	3.15629	-3.15629	424	6.17192	-6.17192	101	17198	-0.635105	27	86.5353	-0.00319566	41	593	1063.5	0.367675	1329.5	0.499155	245	2050	BCC	SSP2 4.5 2050 BCC
Chaetodipus pernix	Rodentia	Granivore	Semifossorial	Very small	384	0.522145	31	415	6574	10602	0.612717	21	-0.362283	151	-0.211975	441	172	462	2.88842	-2.88842	336	2.09591	-2.09591	32	32329	-3.04933	191	576.108	-0.0543396	305	864	1451	0.501642	1741	0.653651	245	2050	BCC	SSP2 4.5 2050 BCC
Chaetodipus rudinoris	Rodentia	Granivore	Semifossorial	Small	301	0.00541822	152	453	7270	7357	0.011967	135	-0.111962	44	-0.113367	305	179	440	2.87741	-2.87741	326	1.61837	-1.61837	27	3312	-0.450183	13	362.474	-0.0492692	288	654	1286	0.444598	1547	0.580815	245	2050	BCC	SSP2 4.5 2050 BCC
Chaetodipus spinatus	Rodentia	Granivore	Semifossorial	Small	374	0.0114265	144	518	6322	6277	-0.007118	142	-0.082203	21	-0.0827606	206	163	348	2.80643	-2.80643	293	1.34719	-1.34719	22	1204	-0.191811	10	419.517	-0.066834	331	656	1337	0.46223	1522	0.571429	245	2050	BCC	SSP2 4.5 2050 BCC
Chiroderma salvini	Chiroptera	Frugivore	Volant	Small	28	-0.183244	267	295	20612	16253	-0.211479	267	-0.491826	245	-0.0947773	251	512	518	2.67894	-2.67894	201	-51.7362	-51.7362	215	90755	-5.58389	285	425.392	-0.0261732	218	919	1726	0.596716	1732	0.650272	245	2050	BCC	SSP2 4.5 2050 BCC
Chiroderma villosum	Chiroptera	Frugivore	Volant	Small	42	-0.170843	258	300	12972	11425	-0.119257	216	-0.536095	299	-0.0837318	214	515	430	2.51468	-2.51468	40	-212.542	-212.542	381	104943	-9.18538	409	620.685	-0.0543269	304	1134	1949	0.673812	1864	0.699831	245	2050	BCC	SSP2 4.5 2050 BCC
Chironectes minimus	Didelphimorphia	Piscivore	Semiaquatic	Medium	127	-0.778364	436	563	4041	1055	-0.738926	437	-0.60179	398	-0.0130091	42	835	479	2.6395	-2.6395	162	-300.325	-300.325	429	3494	-3.31185	206	61.3934	-0.0581928	318	1115	2513	0.868799	2157	0.809837	245	2050	BCC	SSP2 4.5 2050 BCC
Choeroniscus godmani	Chiroptera	Nectarivore	Volant	Very small	125	-0.451053	370	495	5866	3338	-0.430958	354	-0.551052	320	-0.0825748	204	674	558	2.58086	-2.58086	99	-201.798	-201.798	368	24352	-7.29539	345	425.333	-0.127421	372	1184	2353	0.813483	2237	0.839872	245	2050	BCC	SSP2 4.5 2050 BCC
Choeronycteris mexicana	Chiroptera	Nectarivore	Volant	Very small	293.5	0.0176523	141	434.5	29520	27843	-0.0568089	178	-0.489081	240	-0.0908855	239	418	417	2.75387	-2.75387	269	-32.7586	-32.7586	187	110144	-3.9559	230	228.242	-0.00819746	100	786	1638.5	0.566465	1637.5	0.614793	245	2050	BCC	SSP2 4.5 2050 BCC
Chrotopterus auritus	Chiroptera	Carnivorous	Volant	Small	28	-0.252646	300	328	7033	5453	-0.224655	272	-0.564885	345	-0.076312	181	617	453	2.55135	-2.55135	67	-207.967	-207.967	375	36360	-6.66789	321	593.998	-0.10893	365	1128	2073	0.716681	1909	0.716726	245	2050	BCC	SSP2 4.5 2050 BCC
Coendou mexicanus	Rodentia	Frugivore herbivore	Arboreal	Medium-large	249.5	-0.00201884	164	413.5	13093	13280	0.0142824	131	-0.577235	364	-0.0962236	254	495	385	2.51098	-2.51098	38	-213.857	-213.857	384	128955	-9.71047	418	583.652	-0.0439497	275	1115	2023.5	0.699568	1913.5	0.718416	245	2050	BCC	SSP2 4.5 2050 BCC
Conepatus leuconotus	Carnivora	Insectivore omnivorous	Terrestrial	Medium-large	116.5	-0.0437267	189	305.5	36585	33243	-0.0913489	201	-0.490537	244	-0.124392	339	445	540	2.71843	-2.71843	243	-33.7217	-33.7217	191	159486	-4.79758	251	376.341	-0.0113209	129	814	1564.5	0.540882	1659.5	0.623052	245	2050	BCC	SSP2 4.5 2050 BCC
Conepatus semistriatus	Carnivora	Frugivore omivore	Terrestrial	Medium-large	239.5	-0.518359	394	633.5	3459	958	-0.723041	436	-0.376705	158	-0.0318624	80	594	516	2.56997	-2.56997	90	-221.978	-221.978	394	6536	-6.82255	326	619.363	-0.646517	431	1241	2468.5	0.853414	2390.5	0.897503	245	2050	BCC	SSP2 4.5 2050 BCC
Corynorhinus mexicanus	Chiroptera	Aerial insectivore	Volant	Very small	378	-0.190945	274	652	26274	17460	-0.335465	315	-0.429011	189	-0.0717432	156	504	471	2.81035	-2.81035	296	-38.76	-38.76	197	48327	-2.76787	174	165.265	-0.00946533	111	778	1934	0.668626	1901	0.713723	245	2050	BCC	SSP2 4.5 2050 BCC
Corynorhinus townsendii	Chiroptera	Aerial insectivore	Volant	Very small	122	-0.214234	287	409	41216	32035	-0.222753	270	-0.354958	146	-0.0903728	236	416	506	2.89585	-2.89585	338	-5.45722	-5.45722	93	62537	-1.95215	119	110.637	-0.00345363	43	593	1418	0.490233	1508	0.566172	245	2050	BCC	SSP2 4.5 2050 BCC
Cratogeomys castanops	Rodentia	Herbivore grazer	Fossorial	Medium	219	-0.116349	219	438	25930	24793	-0.0438488	170	-0.278014	90	-0.0736986	167	260	337	3.04565	-3.04565	393	6.64241	-6.64241	107	16622	-0.670431	29	67.5646	-0.00272515	36	565	1263	0.436646	1340	0.503097	245	2050	BCC	SSP2 4.5 2050 BCC
Cratogeomys fulvescens	Rodentia	Herbivore grazer	Fossorial	Medium	380	-0.6875	423	803	289	71	-0.754325	439	-0.870515	450	-0.11766	319	889	758	2.72316	-2.72316	247	-58.5704	-58.5704	225	468	-6.59155	318	0	0	10.5	800.5	2492.5	0.861711	2361.5	0.886615	245	2050	BCC	SSP2 4.5 2050 BCC
Cratogeomys fumosus	Rodentia	Herbivore grazer	Fossorial	Medium	306	-0.210026	283	589	9285	7379	-0.205277	263	-0.601022	395	-0.109593	289	658	552	2.71596	-2.71596	239	-43.3898	-43.3898	204	32352	-4.38433	238	127.57	-0.0172883	168	849	2096	0.724633	1990	0.747137	245	2050	BCC	SSP2 4.5 2050 BCC
Cratogeomys goldmani	Rodentia	Herbivore grazer	Fossorial	Medium	325	0.243386	56	381	12397	11855	-0.0437203	169	-0.326614	128	-0.0622817	133	297	302	2.91076	-2.91076	344	11.6813	-11.6813	137	6433	-0.54264	18	82.8722	-0.00699049	86	585	1263	0.436646	1268	0.476065	245	2050	BCC	SSP2 4.5 2050 BCC
Cratogeomys gymnurus	Rodentia	Herbivore grazer	Fossorial	Medium	342.5	-0.146868	243	585.5	4074	3432	-0.157585	239	-0.566564	348	-0.118846	322	587	561	2.70558	-2.70558	233	-16.4924	-16.4924	157	21526	-6.27214	309	163.345	-0.0475947	281	980	2152.5	0.744166	2126.5	0.798386	245	2050	BCC	SSP2 4.5 2050 BCC
Cratogeomys merriami	Rodentia	Herbivore grazer	Fossorial	Medium	297	-0.120996	220	517	5781	4916	-0.149628	232	-0.653247	429	-0.0695392	148	661	380	2.72135	-2.72135	246	-109.57	-109.57	289	13482	-2.74247	172	60.7872	-0.0123652	139	846	2024	0.699741	1743	0.654402	245	2050	BCC	SSP2 4.5 2050 BCC
Cratogeomys perotensis	Rodentia	Herbivore grazer	Fossorial	Medium	380	-0.421384	358	738	1161	669	-0.423773	351	-0.749614	446	-0.0517086	111	797	462	2.72918	-2.72918	251	-71.4768	-71.4768	241	1440	-2.15247	132	1.98804	-0.00297166	39	663	2198	0.759896	1863	0.699456	245	2050	BCC	SSP2 4.5 2050 BCC
Cratogeomys planiceps	Rodentia	Herbivore grazer	Fossorial	Medium	380	-0.150327	248	628	675	457	-0.322963	307	-0.650884	428	-0.0908367	238	735	545	2.75862	-2.75862	271	-85.7418	-85.7418	261	1116	-2.44201	155	17.5055	-0.0383052	256	943	2306	0.797234	2116	0.794443	245	2050	BCC	SSP2 4.5 2050 BCC
Cryptotis alticola	Eulipotyphla	Insectivore under canopy	Semifossorial	Very small	415	-0.316129	319	734	2648	1307	-0.50642	382	-0.645534	425	-0.0729502	165	807	547	2.73967	-2.73967	257	-85.707	-85.707	260	2835	-2.16909	133	27.2456	-0.0208459	187	837	2378	0.822126	2118	0.795194	245	2050	BCC	SSP2 4.5 2050 BCC
Cryptotis goldmani	Eulipotyphla	Insectivore under canopy	Semifossorial	Very small	306	-0.403087	355	661	4572	2828	-0.381452	335	-0.524223	278	-0.101806	267	613	602	2.58965	-2.58965	106	-111.756	-111.756	293	18018	-6.37129	311	353.632	-0.125047	371	1081	2355	0.814175	2344	0.880045	245	2050	BCC	SSP2 4.5 2050 BCC
Cryptotis goodwini	Eulipotyphla	Insectivore under canopy	Semifossorial	Small	252	-0.902439	446	698	243	16	-0.934156	445	-0.391728	169	0	6.5	614	451.5	2.60055	-2.60055	115	-249.906	-249.906	411	24	-1.5	91.5	187.5	-11.7188	447	1064.5	2376.5	0.821608	2214	0.831237	245	2050	BCC	SSP2 4.5 2050 BCC
Cryptotis magna	Eulipotyphla	Insectivore under canopy	Semifossorial	Very small	417.5	-0.488818	387	804.5	1930	675	-0.650259	425	-0.448766	198	-0.0135536	45	623	470	2.69589	-2.69589	220	-114.59	-114.59	297	1237	-1.83259	108	72.5778	-0.107523	364	989	2416.5	0.835436	2263.5	0.849822	245	2050	BCC	SSP2 4.5 2050 BCC
Cryptotis mayensis	Eulipotyphla	Insectivore under canopy	Semifossorial	Small	303	-0.0687831	203	506	6951	6013	-0.134945	224	-0.444065	195	-0.172287	426	419	650	2.4448	-2.4448	20	-178.617	-178.617	355	66160	-11.0028	441	1038.3	-0.172676	390	1206	2131	0.736733	2362	0.886803	245	2050	BCC	SSP2 4.5 2050 BCC
Cryptotis merriami	Eulipotyphla	Insectivore under canopy	Semifossorial	Small	206.5	-0.324324	324	530.5	755	440	-0.417219	349	-0.335832	131	-0.00706465	29	480	378	2.62578	-2.62578	140	-159.782	-159.782	337	1429	-3.24773	203	200.136	-0.454855	427	1107	2117.5	0.732066	2015.5	0.756711	245	2050	BCC	SSP2 4.5 2050 BCC
Cryptotis mexicana	Eulipotyphla	Insectivore under canopy	Semifossorial	Very small	357	-0.410211	356	713	4250	2769	-0.348471	321	-0.52428	279	-0.0209276	60	600	381	2.6779	-2.6779	200	-156.903	-156.903	335	8955	-3.23402	201	145.363	-0.0524966	298	1034	2347	0.811409	2128	0.798949	245	2050	BCC	SSP2 4.5 2050 BCC
Cryptotis obscura	Eulipotyphla	Insectivore under canopy	Semifossorial	Very small	393	-0.486994	386	779	3080	1742	-0.434416	356	-0.472742	217	-0.0194619	56	573	412	2.77755	-2.77755	282	-87.1273	-87.1273	264	1864	-1.07003	66	130.689	-0.0750223	344	956	2308	0.797926	2147	0.806082	245	2050	BCC	SSP2 4.5 2050 BCC
Cryptotis parva	Eulipotyphla	Insectivore under canopy	Semifossorial	Very small	71	-0.337237	329	400	18499	10840	-0.414022	346	-0.552108	324	-0.0512363	109	670	455	2.68828	-2.68828	212	-110.91	-110.91	292	42192	-3.89225	227	229.795	-0.0211988	191	922	1992	0.688678	1777	0.667167	245	2050	BCC	SSP2 4.5 2050 BCC
Cryptotis peregrina	Eulipotyphla	Insectivore under canopy	Semifossorial	Very small	428	-0.166667	256	684	749	413	-0.448598	361	-0.645283	424	-0.127676	347	785	708	2.72713	-2.72713	249	-67.0521	-67.0521	235	578	-1.39952	86	127.506	-0.308731	416	986	2455	0.848747	2378	0.89281	245	2050	BCC	SSP2 4.5 2050 BCC
Cryptotis phillipsii	Eulipotyphla	Insectivore under canopy	Semifossorial	Very small	433	-0.196721	279	712	1102	518	-0.529946	393	-0.429478	190	-0.00464825	21	583	414	2.55614	-2.55614	71	-116.216	-116.216	298	1565	-3.02124	187	867.162	-1.67406	441	997	2292	0.792394	2123	0.797072	245	2050	BCC	SSP2 4.5 2050 BCC
Cryptotis tropicalis	Eulipotyphla	Insectivore under canopy	Semifossorial	Very small	362	-0.616601	411	773	1163	436	-0.625107	419	-0.601112	396	-0.00388072	18	815	437	2.5777	-2.5777	95	-346.999	-346.999	442	1513	-3.47018	213	117.729	-0.270021	410	1160	2748	0.950043	2370	0.889807	245	2050	BCC	SSP2 4.5 2050 BCC
Cuniculus paca	Rodentia	Frugivore granivore	Terrestrial	Medium-large	153.5	-0.132339	232	385.5	12598	10904	-0.134466	223	-0.464703	206	-0.093995	248	429	471	2.51342	-2.51342	39	-240.524	-240.524	408	98776	-9.05869	405	645.183	-0.0591694	321	1173	1987.5	0.687122	2029.5	0.761967	245	2050	BCC	SSP2 4.5 2050 BCC
Cyclopes didactylus	Pilosa	Myrmecophage	Arboreal	Medium	284	1.12957	13	297	5054	9379	0.855758	11	-0.617907	407	-0.111706	298	418	309	2.58527	-2.58527	102	-255.858	-255.858	414	92059	-9.81544	422	355.835	-0.0379396	254	1192	1907	0.659291	1798	0.675052	245	2050	BCC	SSP2 4.5 2050 BCC
Cynomops mexicanus	Chiroptera	Insectivore	Volant	Medium	266	-0.193974	277	543	8630	6677	-0.226304	273	-0.554706	329	-0.0982931	258	602	531	2.57431	-2.57431	92	-82.5011	-82.5011	254	63207	-9.46638	413	557.779	-0.0835374	346	1105	2250	0.777874	2179	0.818096	245	2050	BCC	SSP2 4.5 2050 BCC
Cynomys ludovicianus	Rodentia	Herbivore grazer	Semifossorial	Medium	398	0.632479	24	422	6397	7176	0.121776	85	-0.104704	39	-0.0854983	219	124	304	3.37008	-3.37008	442	-3.86025	-3.86025	68	7524	-1.04849	62	35.4376	-0.00493835	61	633	1179	0.407606	1359	0.510231	245	2050	BCC	SSP2 4.5 2050 BCC
Cynomys mexicanus	Rodentia	Herbivore grazer	Semifossorial	Medium	431.5	-0.536585	398	829.5	1812	1218	-0.327815	312	-0.152433	57	-0.0376066	90	369	402	2.95299	-2.95299	360	6.55588	-6.55588	106	581	-0.477011	17	159.146	-0.130662	375	858	2056.5	0.710977	2089.5	0.784494	245	2050	BCC	SSP2 4.5 2050 BCC
Dasyprocta mexicana	Rodentia	Frugivore granivore	Terrestrial	Medium-large	410.5	-0.517647	393	803.5	5000	2682	-0.4636	369	-0.584022	375	-0.025145	70	744	439	2.65237	-2.65237	174	-264.572	-264.572	418	13978	-5.21178	265	138.781	-0.0517453	296	1153	2700.5	0.933621	2395.5	0.899381	245	2050	BCC	SSP2 4.5 2050 BCC
Dasyprocta punctata	Rodentia	Frugivore granivore	Terrestrial	Medium-large	198.5	-0.373145	345	543.5	6592	4771	-0.276244	289	-0.355769	147	-0.149523	405	436	694	2.34022	-2.34022	10	-174.184	-174.184	351	43483	-9.11402	406	1125.69	-0.235944	401	1168	2147.5	0.742437	2405.5	0.903135	245	2050	BCC	SSP2 4.5 2050 BCC
Dasypus novemcinctus	Cingulata	Insectivore omnivorous	Semifossorial	Medium-large	195.5	-0.0794084	209	404.5	34464	32201	-0.0656627	182	-0.54811	316	-0.128831	351	498	533	2.59366	-2.59366	111	-120.706	-120.706	303	235672	-7.31878	349	588.818	-0.0182857	175	938	1840.5	0.636301	1875.5	0.704149	245	2050	BCC	SSP2 4.5 2050 BCC
Dermanura azteca	Chiroptera	Frugivore	Volant	Small	84	-0.323671	323	407	20008	12672	-0.366653	327	-0.484192	234	-0.055573	120	561	447	2.69671	-2.69671	222	-83.861	-83.861	258	55617	-4.38897	240	250.192	-0.0197437	182	902	1870	0.6465	1756	0.659283	245	2050	BCC	SSP2 4.5 2050 BCC
Dermanura phaeotis	Chiroptera	Frugivore	Volant	Very small	22.5	0.0070922	150	172.5	22370	23136	0.0342423	122	-0.53304	290	-0.123385	335	412	457	2.53789	-2.53789	57	-165.942	-165.942	341	212492	-9.18447	408	602.331	-0.0260344	216	1022	1606.5	0.555402	1651.5	0.620049	245	2050	BCC	SSP2 4.5 2050 BCC
Dermanura tolteca	Chiroptera	Frugivore	Volant	Very small	66.5	-0.128895	230	296.5	26085	22759	-0.127506	220	-0.548359	317	-0.086417	222	537	442	2.65179	-2.65179	173	-91.6847	-91.6847	270	140111	-6.15629	306	411.014	-0.0180594	173	922	1755.5	0.606914	1660.5	0.623428	245	2050	BCC	SSP2 4.5 2050 BCC
Dermanura watsoni	Chiroptera	Frugivore	Volant	Very small	99.5	-0.313433	318	417.5	6046	4009	-0.336917	317	-0.626093	413	-0.0324367	83	730	400	2.62618	-2.62618	143	-345.46	-345.46	441	32735	-8.16538	371	78.7403	-0.0196409	181	1136	2283.5	0.789455	1953.5	0.733433	245	2050	BCC	SSP2 4.5 2050 BCC
Desmodus rotundus	Chiroptera	Sanguinivore	Volant	Small	79.5	0.154848	78	157.5	35426	39498	0.114944	88	-0.535454	297	-0.122334	332	385	420	2.62443	-2.62443	137	-106.343	-106.343	284	274919	-6.96033	331	494.721	-0.0125252	142	894	1436.5	0.496629	1471.5	0.552469	245	2050	BCC	SSP2 4.5 2050 BCC
Diaemus youngi	Chiroptera	Sanguinivore	Volant	Small	101	0.20629	63	164	7654	12491	0.631957	19	-0.681748	440	-0.105017	276	459	295	2.68388	-2.68388	206	-154.962	-154.962	333	72204	-5.78048	292	490.347	-0.039256	261	1092	1715	0.592913	1551	0.582317	245	2050	BCC	SSP2 4.5 2050 BCC
Diclidurus albus	Chiroptera	Aerial insectivore	Volant	Small	242	0.0626844	117	359	10406	11088	0.0655391	102	-0.615575	405	-0.108874	288	507	390	2.53299	-2.53299	51	-193.65	-193.65	363	81843	-7.38122	350	544.821	-0.0491361	287	1051	1917	0.662748	1800	0.675803	245	2050	BCC	SSP2 4.5 2050 BCC
Dicotyles tajacu	Artiodactyla	Frugivore herbivore	Terrestrial	Large	92.5	-0.0140258	174	266.5	40271	39455	-0.0202627	153	-0.494021	246	-0.104639	273	399	426	2.68294	-2.68294	205	-102.272	-102.272	280	244608	-6.19967	308	495.439	-0.0125571	143	936	1601.5	0.553673	1628.5	0.611414	245	2050	BCC	SSP2 4.5 2050 BCC
Didelphis marsupialis	Didelphimorphia	Frugivore omivore	Semiarboreal	Medium-large	13	-0.0748387	207	220	21724	22027	0.0139477	132	-0.583625	374	-0.113587	306	506	438	2.56073	-2.56073	78	-182.269	-182.269	358	182254	-8.27412	376	585.469	-0.0265796	220	1032	1758	0.607779	1690	0.634503	245	2050	BCC	SSP2 4.5 2050 BCC
Didelphis virginiana	Didelphimorphia	Frugivore omivore	Semiarboreal	Medium-large	33	0.186738	70	103	30844	36697	0.189761	59	-0.551074	321	-0.141122	383	380	442	2.67121	-2.67121	195	-87.0182	-87.0182	263	248245	-6.76472	323	541.119	-0.0147456	152	933	1416	0.489542	1478	0.554909	245	2050	BCC	SSP2 4.5 2050 BCC
Diphylla ecaudata	Chiroptera	Sanguinivore	Volant	Small	49	-0.261438	302	351	13695	11560	-0.155896	236	-0.53734	301	-0.106984	284	537	520	2.53768	-2.53768	55	-202.055	-202.055	369	104315	-9.02379	403	671.597	-0.0580966	316	1143	2031	0.702161	2014	0.756148	245	2050	BCC	SSP2 4.5 2050 BCC
Dipodomys agilis	Rodentia	Granivore	Semifossorial	Small	321	-0.0577919	199	520	6039	5524	-0.085279	192	-0.093092	33	-0.080186	199	225	391	2.78793	-2.78793	287	3.23587	-3.23587	56	5969	-1.08056	67	378.552	-0.0685286	335	745	1490	0.515125	1656	0.621738	245	2050	BCC	SSP2 4.5 2050 BCC
Dipodomys compactus	Rodentia	Granivore	Semifossorial	Small	244	0.618557	25	269	579	1030	0.778929	13	-0.747624	445	-0.266052	449	458	462	2.82652	-2.82652	303	-17.8136	-17.8136	163	1308	-1.2699	79	1108.25	-1.07597	434	979	1706	0.589801	1710	0.642012	245	2050	BCC	SSP2 4.5 2050 BCC
Dipodomys deserti	Rodentia	Granivore	Semifossorial	Small	273	-0.868463	444	717	1988	582	-0.707243	433	-0.0898847	28	-0.0940242	249	461	682	3.32344	-3.32344	438	3.19102	-3.19102	53	414	-0.71134	31	15.4639	-0.0265703	219	741	1919	0.66344	2140	0.803454	245	2050	BCC	SSP2 4.5 2050 BCC
Dipodomys gravipes	Rodentia	Granivore	Semifossorial	Small	443.5	-0.606061	410	853.5	368	163	-0.557065	400	-0.280527	92	-0.187134	431	492	831	2.89496	-2.89496	337	8.46382	-8.46382	119	134	-0.822086	40	0	0	10.5	506.5	1852	0.640277	2191	0.822602	245	2050	BCC	SSP2 4.5 2050 BCC
Dipodomys merriami	Rodentia	Granivore	Semifossorial	Small	162	0.0906149	102	264	38570	40904	0.0605134	106	-0.258164	84	-0.0983822	259	190	365	3.01051	-3.01051	375	7.23845	-7.23845	112	42762	-1.04542	60	125.927	-0.0030786	40	587	1041	0.359896	1216	0.456542	245	2050	BCC	SSP2 4.5 2050 BCC
Dipodomys nelsoni	Rodentia	Granivore	Semifossorial	Small	313	0.0554197	122	435	15442	14956	-0.0314726	157	-0.211722	71	-0.0537535	116	228	273	3.0278	-3.0278	384	13.0672	-13.0672	146	9470	-0.633191	26	49.4196	-0.00330433	42	598	1261	0.435955	1306	0.490332	245	2050	BCC	SSP2 4.5 2050 BCC
Dipodomys ordii	Rodentia	Granivore	Semifossorial	Small	198.5	0.225145	60	258.5	33541	36015	0.0737605	100	-0.254102	82	-0.0814717	201	182	301	3.08968	-3.08968	412	5.00089	-5.00089	85	29161	-0.80969	37	51.0537	-0.00141757	27	561	1001.5	0.34624	1120.5	0.420687	245	2050	BCC	SSP2 4.5 2050 BCC
Dipodomys phillipsii	Rodentia	Granivore	Semifossorial	Small	279	-0.107171	217	496	13401	12066	-0.0996194	203	-0.5622	340	-0.10863	287	543	490	2.80944	-2.80944	295	-4.69032	-4.69032	81	15014	-1.24432	77	59.3718	-0.00492059	60	513	1552	0.53656	1499	0.562793	245	2050	BCC	SSP2 4.5 2050 BCC
Dipodomys simulans	Rodentia	Granivore	Semifossorial	Small	330	-0.0125745	173	503	8592	8092	-0.0581937	179	-0.116843	46	-0.110069	292	225	471	2.87305	-2.87305	324	2.23848	-2.23848	35	8483	-1.04832	61	357.502	-0.0441797	277	697	1425	0.492653	1671	0.62737	245	2050	BCC	SSP2 4.5 2050 BCC
Dipodomys spectabilis	Rodentia	Granivore	Semifossorial	Small	368	0.505587	35	403	23833	23516	-0.0133009	145	-0.242104	78	-0.0832788	210	223	355	3.12976	-3.12976	420	10.9296	-10.9296	131	15692	-0.66729	28	40.7722	-0.00173381	30	609	1235	0.426966	1367	0.513234	245	2050	BCC	SSP2 4.5 2050 BCC
Eira barbara	Carnivora	Carnivorous ominivorous	Semiarboreal	Medium-large	142.5	0.304054	47	189.5	7318	6080	-0.169172	243	-0.638637	419	-0.068573	146	662	389	2.56752	-2.56752	85	-234.657	-234.657	404	31669	-5.20872	264	409.143	-0.0672933	332	1085	1936.5	0.66949	1663.5	0.624554	245	2050	BCC	SSP2 4.5 2050 BCC
Enchisthenes hartii	Chiroptera	Frugivore	Volant	Very small	60	-0.454225	372	432	7292	3457	-0.525919	390	-0.512359	259	-0.0197528	58	649	448	2.63765	-2.63765	156	-156.962	-156.962	336	15220	-4.40266	242	290.998	-0.0841764	347	1081	2162	0.74745	1961	0.736249	245	2050	BCC	SSP2 4.5 2050 BCC
Eptesicus brasiliensis	Chiroptera	Aerial insectivore	Volant	Very small	36	0.118162	91	127	5883	6537	0.111168	89	-0.542683	310	-0.126065	344	399	433	2.62253	-2.62253	135	-82.937	-82.937	255	47102	-7.20545	342	344.701	-0.0527308	300	1032	1558	0.538634	1592	0.59771	245	2050	BCC	SSP2 4.5 2050 BCC
Eptesicus furinalis	Chiroptera	Aerial insectivore	Volant	Very small	88.5	-0.0478528	192	280.5	12627	13427	0.0633563	103	-0.609482	401	-0.125864	342	504	445	2.52956	-2.52956	48	-182.777	-182.777	359	129284	-9.62866	416	677.318	-0.0504445	293	1116	1900.5	0.657044	1841.5	0.691384	245	2050	BCC	SSP2 4.5 2050 BCC
Eptesicus fuscus	Chiroptera	Aerial insectivore	Volant	Very small	24	-0.136179	236	260	52093	36996	-0.289809	295	-0.325077	127	-0.0709365	152	422	447	2.84373	-2.84373	310	-17.7834	-17.7834	162	85223	-2.30357	145	219.915	-0.00594428	71	688	1370	0.473639	1395	0.523747	245	2050	BCC	SSP2 4.5 2050 BCC
Erethizon dorsatum	Rodentia	Herbivore browser	Semiarboreal	Medium-large	219	0.507143	34	253	19484	22550	0.15736	67	-0.271179	88	-0.0743552	171	155	238	3.09885	-3.09885	416	4.36569	-4.36569	78	27793	-1.23251	76	96.3659	-0.00427343	52	622	1030	0.356093	1113	0.417871	245	2050	BCC	SSP2 4.5 2050 BCC
Euderma maculatum	Chiroptera	Aerial insectivore	Volant	Very small	192	-0.38035	347	539	3862	2350	-0.391507	339	-0.158298	59	-0.125825	341	398	680	3.10128	-3.10128	417	11.71	-11.71	138	6605	-2.81064	177	129.345	-0.0550403	306	1038	1975	0.6828	2257	0.847381	245	2050	BCC	SSP2 4.5 2050 BCC
Eumops auripendulus	Chiroptera	Aerial insectivore	Volant	Small	45.5	-0.388078	352	397.5	6033	4104	-0.319741	305	-0.530192	284	-0.0393762	91	589	396	2.47257	-2.47257	27	-249.751	-249.751	410	20824	-5.07407	260	630.095	-0.153532	382	1079	2065.5	0.714088	1872.5	0.703022	245	2050	BCC	SSP2 4.5 2050 BCC
Eumops bonariensis	Chiroptera	Aerial insectivore	Volant	Small	142.5	0.37294	43	185.5	6044	12012	0.987426	9	-0.511152	258	-0.134639	366	267	375	2.46938	-2.46938	24	-207.073	-207.073	374	123918	-10.3162	432	574.184	-0.0478009	282	1112	1564.5	0.540882	1672.5	0.627933	245	2050	BCC	SSP2 4.5 2050 BCC
Eumops nanus	Chiroptera	Aerial insectivore	Volant	Small	49	2.14721	3	52	1153	2640	1.28968	3	-0.503459	253	-0.139025	377	256	380	2.50717	-2.50717	36	-271.671	-271.671	422	26453	-10.0201	427	453.239	-0.171681	389	1274	1582	0.546932	1706	0.640511	245	2050	BCC	SSP2 4.5 2050 BCC
Eumops perotis	Chiroptera	Aerial insectivore	Volant	Small	190	0.203622	64	254	30278	31770	0.0492767	113	-0.345362	138	-0.0913341	241	251	354	2.93324	-2.93324	354	-1.54979	-1.54979	26	62287	-1.96056	120	198.898	-0.00626056	80	580	1085	0.375108	1188	0.44603	245	2050	BCC	SSP2 4.5 2050 BCC
Eumops underwoodi	Chiroptera	Aerial insectivore	Volant	Small	229	-0.124696	224	453	18944	16943	-0.105627	209	-0.503635	254	-0.145039	395	463	604	2.63967	-2.63967	163	-62.6614	-62.6614	231	109992	-6.49188	314	524.651	-0.0309657	235	943	1859	0.642697	2000	0.750892	245	2050	BCC	SSP2 4.5 2050 BCC
Galictis vittata	Carnivora	Carnivorous	Terrestrial	Medium-large	185	-0.200847	281	466	8697	8215	-0.0554214	176	-0.546922	314	-0.0539173	117	490	293	2.53202	-2.53202	50	-271.843	-271.843	424	68406	-8.32696	378	427.974	-0.0520967	297	1149	2105	0.727744	1908	0.716351	245	2050	BCC	SSP2 4.5 2050 BCC
Geomys arenarius	Rodentia	Herbivore grazer	Fossorial	Medium	371	0.814433	17	388	1984	3698	0.863911	10	-0.193298	66	-0.140639	380	76	390	3.38355	-3.38355	444	-0.153878	-0.153878	5	1174	-0.317469	12	0.270416	-7.31249e-05	21	482	946	0.327053	1260	0.473062	245	2050	BCC	SSP2 4.5 2050 BCC
Geomys personatus	Rodentia	Herbivore grazer	Fossorial	Medium	353	0.243243	57	410	1508	2340	0.551724	22	-0.534898	294	-0.184132	430	316	452	3.1345	-3.1345	421	-8.13977	-8.13977	118	1069	-0.456838	14	305.671	-0.130629	374	927	1653	0.571478	1789	0.671673	245	2050	BCC	SSP2 4.5 2050 BCC
Geomys tropicalis	Rodentia	Herbivore grazer	Fossorial	Medium	438.5	0	159	597.5	115	97	-0.156522	237	-0.844931	449	-0.15537	410	686	647	2.54827	-2.54827	64	-33.4124	-33.4124	189	198	-2.04124	125	641.34	-6.61175	446	824	2107.5	0.728608	2068.5	0.77661	245	2050	BCC	SSP2 4.5 2050 BCC
Glaucomys volans	Rodentia	Frugivore omivore	Semiarboreal	Small	188	-0.327074	326	514	25550	18564	-0.273425	288	-0.564058	343	-0.0831445	208	631	496	2.6639	-2.6639	185	-102.228	-102.228	279	102440	-5.51821	282	297.227	-0.0160109	159	905	2050	0.708729	1915	0.718979	245	2050	BCC	SSP2 4.5 2050 BCC
Glossophaga commissarisi	Chiroptera	Nectarivore	Volant	Very small	42	-0.193769	276	318	12917	10576	-0.181234	251	-0.565461	347	-0.105687	278	598	529	2.59292	-2.59292	110	-108.604	-108.604	288	84429	-7.98307	366	570.185	-0.0539131	303	1067	1983	0.685566	1914	0.718603	245	2050	BCC	SSP2 4.5 2050 BCC
Glossophaga leachii	Chiroptera	Nectarivore	Volant	Very small	16.5	-0.00171013	163	179.5	24643	25663	0.0413911	118	-0.554959	330	-0.144858	394	448	512	2.6359	-2.6359	152	-106.546	-106.546	285	195587	-7.62136	357	523.791	-0.0204103	185	979	1606.5	0.555402	1670.5	0.627182	245	2050	BCC	SSP2 4.5 2050 BCC
Glossophaga morenoi	Chiroptera	Nectarivore	Volant	Very small	172.5	-0.190349	273	445.5	10558	9606	-0.0901686	198	-0.572491	357	-0.11142	297	555	495	2.61144	-2.61144	124	-88.5725	-88.5725	265	83421	-8.68426	394	389.812	-0.04058	263	1046	2046.5	0.707519	1986.5	0.745823	245	2050	BCC	SSP2 4.5 2050 BCC
Glossophaga soricina	Chiroptera	Nectarivore	Volant	Very small	75.5	0.000338639	157	232.5	29263	31693	0.08304	96	-0.542678	309	-0.136047	370	405	466	2.64027	-2.64027	165	-112.529	-112.529	296	241754	-7.62799	358	541.836	-0.0170964	167	986	1623.5	0.561279	1684.5	0.632439	245	2050	BCC	SSP2 4.5 2050 BCC
Glyphonycteris sylvestris	Chiroptera	Insectivore under canopy	Volant	Very small	156	-0.163128	255	411	6158	4993	-0.189185	256	-0.535863	298	-0.102724	270	554	526	2.59064	-2.59064	108	-99.9694	-99.9694	277	43190	-8.65011	393	735.021	-0.14721	381	1159	2124	0.734313	2096	0.786934	245	2050	BCC	SSP2 4.5 2050 BCC
Habromys lophurus	Rodentia	Granivore	Arboreal	Small	386	-0.363636	339	725	273	200	-0.267399	286	-0.620513	410	-0.00415753	20	696	306	2.66316	-2.66316	183	-228.857	-228.857	400	606	-3.03	189	0	0	10.5	782.5	2203.5	0.761798	1813.5	0.680871	245	2050	BCC	SSP2 4.5 2050 BCC
Habromys simulatus	Rodentia	Granivore	Arboreal	Very small	426	-0.454545	373	799	2330	857	-0.632189	421	-0.648631	427	-0.0134729	44	848	465	2.65821	-2.65821	181	-162.585	-162.585	338	1979	-2.30922	147	172.824	-0.201661	396	1062	2709	0.93656	2326	0.873287	245	2050	BCC	SSP2 4.5 2050 BCC
Herpailurus yagouaroundi	Carnivora	Carnivorous	Semiarboreal	Medium-large	233	0.0029098	153	386	25900	25552	-0.0134363	147	-0.571658	356	-0.0998636	262	503	409	2.59203	-2.59203	109	-153.271	-153.271	328	205313	-8.0351	368	479.873	-0.0187802	178	983	1872	0.647191	1778	0.667543	245	2050	BCC	SSP2 4.5 2050 BCC
Heteromys desmarestianus	Rodentia	Frugivore granivore	Semifossorial	Small	165	-0.357576	337	502	5931	3025	-0.489968	379	-0.549682	319	-0.0340753	85	698	464	2.62484	-2.62484	139	-255.405	-255.405	413	16898	-5.58612	286	194.929	-0.0644393	328	1166	2366	0.817978	2132	0.800451	245	2050	BCC	SSP2 4.5 2050 BCC
Heteromys gaumeri	Rodentia	Frugivore granivore	Semifossorial	Small	325	-0.508102	392	717	4666	2723	-0.416417	348	-0.319222	123	-0.125907	343	471	691	2.31738	-2.31738	9	-162.817	-162.817	339	26788	-9.83768	423	1387.29	-0.509472	428	1199	2387	0.825238	2607	0.978787	245	2050	BCC	SSP2 4.5 2050 BCC
Heteromys irroratus	Rodentia	Granivore	Semifossorial	Small	123.5	0.0217603	137	260.5	29979	25513	-0.148971	230	-0.487625	239	-0.0810048	200	469	430	2.77077	-2.77077	278	-24.3423	-24.3423	174	66727	-2.61541	167	209.737	-0.00822077	102	721	1450.5	0.501469	1411.5	0.529942	245	2050	BCC	SSP2 4.5 2050 BCC
Heteromys nelsoni	Rodentia	Frugivore granivore	Semifossorial	Small	438.5	1.30769	9	447.5	587	243	-0.586031	411	-0.598748	389	-0.00667782	28	800	439	2.62379	-2.62379	136	-293.372	-293.372	427	842	-3.46502	212	0	0	10.5	785.5	2033	0.702852	1672	0.627745	245	2050	BCC	SSP2 4.5 2050 BCC
Heteromys pictus	Rodentia	Granivore	Semifossorial	Small	249.5	0.0392157	129	378.5	28586	31084	0.0873854	94	-0.516003	260	-0.129308	352	354	446	2.73571	-2.73571	254	-60.5782	-60.5782	228	171308	-5.51113	281	386.193	-0.0124242	140	903	1635.5	0.565428	1727.5	0.648583	245	2050	BCC	SSP2 4.5 2050 BCC
Heteromys salvini	Rodentia	Granivore	Semifossorial	Small	321	-0.16129	253	574	2067	1997	-0.0338655	158	-0.640009	420	-0.158447	413	578	571	2.51835	-2.51835	42	-130.579	-130.579	308	19836	-9.9329	425	560.956	-0.2809	414	1189	2341	0.809334	2334	0.876291	245	2050	BCC	SSP2 4.5 2050 BCC
Heteromys spectabilis	Rodentia	Granivore	Semifossorial	Small	431.5	-0.114286	218	649.5	1196	1406	0.175585	63	-0.460061	205	-0.165474	422	268	485	2.62721	-2.62721	145	-43.1336	-43.1336	203	15388	-10.9445	440	227.795	-0.162016	383	1171	2088.5	0.72204	2305.5	0.86559	245	2050	BCC	SSP2 4.5 2050 BCC
Hodomys alleni	Rodentia	Granivore	Arboreal	Medium	290	0.00170648	156	446	6661	6913	0.0378322	120	-0.587864	379	-0.167158	423	499	543	2.59926	-2.59926	114	-33.6898	-33.6898	190	64368	-9.31115	411	677.21	-0.0979618	358	1073	2018	0.697666	2062	0.774169	245	2050	BCC	SSP2 4.5 2050 BCC
Hylonycteris underwoodi	Chiroptera	Nectarivore	Volant	Very small	42	-0.302747	312	354	14284	8916	-0.375805	332	-0.472312	216	-0.041678	95	548	427	2.6635	-2.6635	184	-95.2356	-95.2356	275	50767	-5.69392	290	429.888	-0.0482153	284	1033	1935	0.668971	1814	0.681059	245	2050	BCC	SSP2 4.5 2050 BCC
Ictidomys mexicanus	Rodentia	Frugivore omivore	Semifossorial	Medium	268	0.0184466	139	407	10575	9633	-0.089078	197	-0.655028	430	-0.135262	369	627	566	2.77817	-2.77817	283	-14.881	-14.881	150	23448	-2.43413	154	35.7832	-0.00371465	46	633	1667	0.576318	1606	0.602966	245	2050	BCC	SSP2 4.5 2050 BCC
Idionycteris phyllotis	Chiroptera	Aerial insectivore	Volant	Very small	230	-0.230247	295	525	17558	11763	-0.330049	313	-0.478526	227	-0.0764827	182	540	495	2.79981	-2.79981	290	-25.1736	-25.1736	179	16929	-1.43917	89	99.5554	-0.00846344	105	663	1728	0.597407	1683	0.631875	245	2050	BCC	SSP2 4.5 2050 BCC
Lampronycteris brachyotis	Chiroptera	Insectivore under canopy	Volant	Very small	18	-0.465164	376	394	9634	4537	-0.529064	392	-0.429532	191	-0.042121	96	583	488	2.49701	-2.49701	33	-226.198	-226.198	398	23528	-5.18581	263	582.043	-0.128288	373	1067	2044	0.706655	1949	0.731744	245	2050	BCC	SSP2 4.5 2050 BCC
Lasionycteris noctivagans	Chiroptera	Aerial insectivore	Volant	Very small	82	-0.785211	437	519	1357	452	-0.666912	428	-0.218702	73	-0.017033	53	501	481	3.05909	-3.05909	400	-16.5242	-16.5242	160	2002	-4.4292	243	0	0	10.5	813.5	1833.5	0.633881	1813.5	0.680871	245	2050	BCC	SSP2 4.5 2050 BCC
Lasiurus blossevillii	Chiroptera	Aerial insectivore	Volant	Very small	241	-0.003125	165	406	40311	39481	-0.0205899	154	-0.49827	249	-0.138187	373	403	527	2.69305	-2.69305	216	-52.2378	-52.2378	216	219155	-5.5509	284	422.171	-0.010693	122	838	1647	0.569404	1771	0.664915	245	2050	BCC	SSP2 4.5 2050 BCC
Lasiurus borealis	Chiroptera	Aerial insectivore	Volant	Very small	151	-0.145141	242	393	25364	18038	-0.288835	294	-0.427859	188	-0.0972925	257	482	551	2.77998	-2.77998	284	-24.7267	-24.7267	177	52159	-2.89162	184	380.721	-0.0211066	190	835	1710	0.591184	1779	0.667918	245	2050	BCC	SSP2 4.5 2050 BCC
Lasiurus cinereus	Chiroptera	Aerial insectivore	Volant	Small	135	-0.192916	275	410	50388	39153	-0.22297	271	-0.332351	130	-0.0607108	131	401	402	2.92286	-2.92286	349	-8.7855	-8.7855	121	85094	-2.17337	134	152.543	-0.00389606	48	652	1463	0.505791	1464	0.549653	245	2050	BCC	SSP2 4.5 2050 BCC
Lasiurus ega	Chiroptera	Aerial insectivore	Volant	Very small	246	0.0618315	118	364	33184	34112	0.0279653	126	-0.522203	272	-0.146314	396	398	522	2.62459	-2.62459	138	-90.8865	-90.8865	269	220858	-6.4745	313	620.331	-0.0181851	174	894	1656	0.572515	1780	0.668294	245	2050	BCC	SSP2 4.5 2050 BCC
Lasiurus intermedius	Chiroptera	Aerial insectivore	Volant	Very small	127	0.0178167	140	267	27182	28750	0.0576852	109	-0.553318	328	-0.135012	368	437	477	2.6212	-2.6212	134	-93.8009	-93.8009	274	210210	-7.31165	347	561.814	-0.0195413	180	935	1639	0.566638	1679	0.630374	245	2050	BCC	SSP2 4.5 2050 BCC
Lasiurus xanthinus	Chiroptera	Aerial insectivore	Volant	Very small	91	0.17095	74	165	31188	36647	0.175035	64	-0.427469	187	-0.156687	411	251	475	2.77592	-2.77592	281	-41.1159	-41.1159	201	196930	-5.3737	274	537.263	-0.0146605	151	907	1323	0.45739	1547	0.580815	245	2050	BCC	SSP2 4.5 2050 BCC
Leopardus pardalis	Carnivora	Carnivorous	Semiarboreal	Medium-large	210	0.491743	36	246	10845	15932	0.469064	26	-0.528325	283	-0.162984	418	309	444	2.51508	-2.51508	41	-150.413	-150.413	326	161078	-10.1103	429	712.452	-0.0447183	279	1075	1630	0.563526	1765	0.662662	245	2050	BCC	SSP2 4.5 2050 BCC
Leopardus wiedii	Carnivora	Carnivorous	Semiarboreal	Medium-large	293.5	-0.159008	251	544.5	31145	26341	-0.154246	235	-0.561575	339	-0.103152	271	574	506	2.6486	-2.6486	170	-91.7467	-91.7467	271	162188	-6.15725	307	403.844	-0.0153314	155	903	2021.5	0.698876	1953.5	0.733433	245	2050	BCC	SSP2 4.5 2050 BCC
Leptonycteris curasoae	Chiroptera	Nectarivore	Volant	Small	337.5	-0.000524797	162	499.5	32273	31606	-0.0206674	155	-0.523879	276	-0.140889	382	431	537	2.68936	-2.68936	213	-35.8353	-35.8353	193	157752	-4.9912	256	393.645	-0.0124547	141	803	1733.5	0.599309	1839.5	0.690633	245	2050	BCC	SSP2 4.5 2050 BCC
Leptonycteris nivalis	Chiroptera	Nectarivore	Volant	Small	356	-0.00406688	166	522	39549	36584	-0.0749703	186	-0.518261	263	-0.142322	388	449	574	2.7044	-2.7044	228	-42.8764	-42.8764	202	183196	-5.00754	257	387.613	-0.0105951	121	808	1779	0.615039	1904	0.714849	245	2050	BCC	SSP2 4.5 2050 BCC
Leptonycteris yerbabuenae	Chiroptera	Nectarivore	Volant	Small	328	0.18495	71	399	31545	35795	0.134728	81	-0.480839	231	-0.138287	374	312	455	2.72892	-2.72892	250	-32.4121	-32.4121	186	156565	-4.37393	237	392.341	-0.0109608	127	800	1511	0.522385	1654	0.620987	245	2050	BCC	SSP2 4.5 2050 BCC
Lepus alleni	Lagomorpha	Herbivore grazer	Terrestrial	Medium-large	389	1.12977	12	401	9793	14477	0.478301	25	-0.285194	94	-0.195392	435	119	460	3.06817	-3.06817	405	2.88339	-2.88339	47	25448	-1.75782	101	368.181	-0.0254322	214	767	1287	0.444944	1628	0.611226	245	2050	BCC	SSP2 4.5 2050 BCC
Lepus californicus	Lagomorpha	Herbivore grazer	Terrestrial	Medium	335.5	-0.0185944	175	510.5	43165	37751	-0.125426	218	-0.302213	111	-0.100872	264	329	482	2.96258	-2.96258	364	1.32554	-1.32554	21	34243	-0.907075	47	203.776	-0.00539791	66	498	1337.5	0.462403	1490.5	0.559602	245	2050	BCC	SSP2 4.5 2050 BCC
Lepus callotis	Lagomorpha	Herbivore grazer	Terrestrial	Medium-large	446	-0.136616	237	683	15374	14050	-0.0861194	194	-0.489973	241	-0.102555	269	435	463	2.83777	-2.83777	307	-2.92138	-2.92138	48	53376	-3.799	223	119.216	-0.00848515	106	684	1802	0.62299	1830	0.687066	245	2050	BCC	SSP2 4.5 2050 BCC
Lichonycteris obscura	Chiroptera	Nectarivore	Volant	Very small	212	-0.353175	334	546	2651	1088	-0.589589	413	-0.317708	122	-0.0274618	74	535	487	2.60215	-2.60215	117	-338.891	-338.891	438	7598	-6.98346	335	282.923	-0.260039	406	1296	2377	0.82178	2329	0.874413	245	2050	BCC	SSP2 4.5 2050 BCC
Lonchorhina aurita	Chiroptera	Aerial insectivore	Volant	Very small	15	-0.212214	285	300	4697	3487	-0.257611	282	-0.466223	207	-0.0481169	101	489	383	2.45938	-2.45938	23	-296.179	-296.179	428	17631	-5.05621	258	640.465	-0.183672	394	1103	1892	0.654105	1786	0.670546	245	2050	BCC	SSP2 4.5 2050 BCC
Lontra canadensis	Carnivora	Piscivore	Semiaquatic	Medium-large	171	-0.217532	290	461	3258	2438	-0.251688	280	-0.390613	167	-0.198499	436	447	716	2.93744	-2.93744	356	-10.8233	-10.8233	130	7699	-3.15792	197	434.377	-0.178169	393	1076	1984	0.685912	2253	0.845879	245	2050	BCC	SSP2 4.5 2050 BCC
Lontra longicaudis	Carnivora	Piscivore	Semiaquatic	Medium-large	282	0.080434	108	390	55472	58780	0.0596337	107	-0.445987	197	-0.11424	307	304	414	2.7646	-2.7646	275	-70.9628	-70.9628	240	307445	-5.23044	266	375.016	-0.00637999	81	862	1556	0.537943	1666	0.625493	245	2050	BCC	SSP2 4.5 2050 BCC
Lophostoma brasiliense	Chiroptera	Insectivore under canopy	Volant	Very small	102	-0.0493992	195	297	4501	3656	-0.187736	255	-0.567696	350	-0.0365599	88	605	343	2.5815	-2.5815	100	-321.794	-321.794	436	21758	-5.95131	300	205.864	-0.0563086	310	1146	2048	0.708038	1786	0.670546	245	2050	BCC	SSP2 4.5 2050 BCC
Lophostoma evotis	Chiroptera	Insectivore under canopy	Volant	Small	244	0.364516	44	288	3478	6400	0.840138	12	-0.535404	296	-0.0704197	150	308	162	2.4862	-2.4862	30	-267.751	-267.751	420	56019	-8.75297	397	607.111	-0.0948611	356	1203	1799	0.621953	1653	0.620612	245	2050	BCC	SSP2 4.5 2050 BCC
Lynx rufus	Carnivora	Carnivorous	Semiarboreal	Large	114	-0.04	186	300	49638	40952	-0.174987	247	-0.317193	121	-0.0931195	246	368	493	2.91637	-2.91637	346	-6.00408	-6.00408	99	68968	-1.68412	99	184.078	-0.00449497	54	598	1266	0.437684	1391	0.522245	245	2050	BCC	SSP2 4.5 2050 BCC
Macrophyllum macrophyllum	Chiroptera	Insectivore under canopy	Volant	Very small	127	0.402418	41	168	3306	4310	0.30369	41	-0.643061	423	-0.0622696	132	464	173	2.56801	-2.56801	87	-310.493	-310.493	433	33111	-7.68237	360	146.805	-0.0340615	247	1127	1759	0.608124	1468	0.551154	245	2050	BCC	SSP2 4.5 2050 BCC
Macrotus californicus	Chiroptera	Insectivore under canopy	Volant	Very small	58.5	0.217412	61	119.5	13429	17818	0.32683	37	-0.226403	76	-0.147998	402	113	439	3.04572	-3.04572	394	1.2182	-1.2182	18	22372	-1.25558	78	320.079	-0.0179638	172	662	894.5	0.309248	1220.5	0.458232	245	2050	BCC	SSP2 4.5 2050 BCC
Macrotus waterhousii	Chiroptera	Insectivore under canopy	Volant	Very small	139.5	0.286185	50	189.5	28623	37165	0.298431	42	-0.470604	213	-0.152272	406	255	448	2.71659	-2.71659	240	-53.1517	-53.1517	220	220880	-5.94323	299	493.319	-0.0132738	146	905	1349.5	0.466551	1542.5	0.579125	245	2050	BCC	SSP2 4.5 2050 BCC
Marmosa mexicana	Didelphimorphia	Frugivore omivore	Semiarboreal	Small	144.5	-0.523902	396	540.5	11297	6017	-0.467381	370	-0.595545	384	-0.0281928	75	754	445	2.64212	-2.64212	166	-220.69	-220.69	390	30508	-5.0703	259	204.823	-0.0340407	246	1061	2355.5	0.814347	2046.5	0.76835	245	2050	BCC	SSP2 4.5 2050 BCC
Mazama pandora	Artiodactyla	Frugivore herbivore	Terrestrial	Large	427	-0.732419	431	858	2323	605	-0.739561	438	-0.280337	91	-0.0561568	121	529	559	2.38339	-2.38339	15	-177.169	-177.169	354	4689	-7.75041	361	1315.09	-2.1737	444	1174	2561	0.885393	2591	0.97278	245	2050	BCC	SSP2 4.5 2050 BCC
Mazama temama	Artiodactyla	Frugivore herbivore	Terrestrial	Large	344	-0.657598	418	762	9442	3852	-0.592036	415	-0.536565	300	-0.0175141	55	715	470	2.67024	-2.67024	194	-208.473	-208.473	378	18591	-4.82632	252	186.337	-0.0483741	285	1109	2586	0.894036	2341	0.878919	245	2050	BCC	SSP2 4.5 2050 BCC
Megadontomys nelsoni	Rodentia	Frugivore omivore	Terrestrial	Small	387	-0.134694	235	622	3267	2913	-0.108356	211	-0.670311	435	-0.0721209	158	646	369	2.70533	-2.70533	232	-154.428	-154.428	332	9570	-3.28527	204	63.0656	-0.0216497	195	963	2231	0.771305	1954	0.733621	245	2050	BCC	SSP2 4.5 2050 BCC
Megadontomys thomasi	Rodentia	Frugivore omivore	Terrestrial	Small	329	-0.455919	374	703	5797	2984	-0.485251	377	-0.477754	226	-0.0150546	48	603	425	2.66216	-2.66216	182	-138.318	-138.318	318	11904	-3.98928	231	213.834	-0.0716601	341	1072	2378	0.822126	2200	0.825981	245	2050	BCC	SSP2 4.5 2050 BCC
Megasorex gigas	Eulipotyphla	Insectivore under canopy	Semifossorial	Very small	373	-0.221583	292	665	6062	4091	-0.32514	309	-0.475176	220	-0.070596	151	529	460	2.61093	-2.61093	123	-14.9234	-14.9234	151	40074	-9.79565	420	757.991	-0.185283	395	1089	2283	0.789283	2214	0.831237	245	2050	BCC	SSP2 4.5 2050 BCC
Mephitis macroura	Carnivora	Insectivore omnivorous	Semifossorial	Medium	53	-0.0439533	190	243	33817	31571	-0.0664163	183	-0.502978	251	-0.117739	320	434	503	2.71695	-2.71695	242	-32.9581	-32.9581	188	147838	-4.68272	248	315.362	-0.00998898	115	793	1470	0.508211	1539	0.577811	245	2050	BCC	SSP2 4.5 2050 BCC
Mephitis mephitis	Carnivora	Insectivore omnivorous	Terrestrial	Medium-large	277.5	-0.0105836	170	447.5	26582	24011	-0.0967196	202	-0.198089	67	-0.0758272	179	269	381	3.1762	-3.1762	426	0.247202	-0.247202	7	32277	-1.34426	84	146.537	-0.00610291	76	593	1309.5	0.452723	1421.5	0.533696	245	2050	BCC	SSP2 4.5 2050 BCC
Metachirus nudicaudatus	Didelphimorphia	Frugivore omivore	Semiarboreal	Medium	6	-0.723684	430	436	834	236	-0.717026	434	-0.523007	273	-0.00309198	17	707	451	2.65376	-2.65376	176	-394.6	-394.6	446	1161	-4.91949	254	77.1186	-0.326774	419	1295	2438	0.842869	2182	0.819223	245	2050	BCC	SSP2 4.5 2050 BCC
Micronycteris megalotis	Chiroptera	Insectivore under canopy	Volant	Very small	35	0.392363	42	77	15474	17572	0.135582	79	-0.56521	346	-0.126611	345	425	424	2.55895	-2.55895	75	-139.712	-139.712	320	171759	-9.77458	419	565.237	-0.0321669	239	1053	1555	0.537597	1554	0.583443	245	2050	BCC	SSP2 4.5 2050 BCC
Micronycteris microtis	Chiroptera	Insectivore under canopy	Volant	Very small	133	-0.186946	271	404	13580	13328	-0.0185567	150	-0.520297	270	-0.12376	337	420	487	2.53444	-2.53444	53	-120.281	-120.281	302	114229	-8.5706	389	659.903	-0.0495125	289	1033	1857	0.642005	1924	0.722358	245	2050	BCC	SSP2 4.5 2050 BCC
Micronycteris schmidtorum	Chiroptera	Insectivore under canopy	Volant	Very small	123.5	0.191624	67	190.5	9874	12275	0.243164	49	-0.519115	266	-0.133559	364	315	413	2.48444	-2.48444	29	-231.058	-231.058	401	126996	-10.3459	433	561.738	-0.0457627	280	1143	1648.5	0.569922	1746.5	0.655716	245	2050	BCC	SSP2 4.5 2050 BCC
Microtus californicus	Rodentia	Insectivore under canopy	Semifossorial	Small	153.5	-0.251066	299	452.5	3612	2857	-0.209025	265	-0.0845226	23	-0.0597879	127	288	392	3.02678	-3.02678	383	7.5519	-7.5519	115	5899	-2.06475	129	121.225	-0.0424309	270	897	1637.5	0.566119	1741.5	0.653839	245	2050	BCC	SSP2 4.5 2050 BCC
Microtus guatemalensis	Rodentia	Insectivore under canopy	Semifossorial	Small	395	-0.617647	413	808	203	32	-0.842365	442	-0.395958	174	0	6.5	616	448.5	2.61814	-2.61814	132	-253.047	-253.047	412	31	-0.96875	53	0	0	10.5	607.5	2031.5	0.702334	1864	0.699831	245	2050	BCC	SSP2 4.5 2050 BCC
Microtus mexicanus	Rodentia	Herbivore grazer	Semifossorial	Small	213	-0.218645	291	504	23096	14946	-0.352875	322	-0.466285	208	-0.0726736	161	530	483	2.73564	-2.73564	253	-45.4474	-45.4474	206	55761	-3.73083	221	181.069	-0.0121148	138	818	1852	0.640277	1805	0.67768	245	2050	BCC	SSP2 4.5 2050 BCC
Microtus oaxacensis	Rodentia	Insectivore under canopy	Semifossorial	Small	438.5	-0.555556	403	841.5	495	266	-0.462626	366	-0.586853	377	-0.00583392	25	743	391	2.66973	-2.66973	193	-152.765	-152.765	327	536	-2.01504	123	63.7594	-0.239697	402	1045	2629.5	0.909075	2277.5	0.855078	245	2050	BCC	SSP2 4.5 2050 BCC
Microtus quasiater	Rodentia	Insectivore under canopy	Semifossorial	Small	409	-0.416364	357	766	3462	2187	-0.368284	329	-0.574285	360	-0.0159908	50	689	379	2.70501	-2.70501	231	-170.827	-170.827	346	6138	-2.80658	176	54.6776	-0.0250012	211	964	2419	0.836301	2109	0.791815	245	2050	BCC	SSP2 4.5 2050 BCC
Microtus umbrosus	Rodentia	Insectivore under canopy	Semifossorial	Small	438.5	0	159	597.5	104	4	-0.961538	448	-0.399903	176	0	6.5	624	454.5	2.61365	-2.61365	130	-129.75	-129.75	307	28	-7	337	0	0	10.5	784.5	2006	0.693518	1836.5	0.689506	245	2050	BCC	SSP2 4.5 2050 BCC
Mimon cozumelae	Chiroptera	Insectivore under canopy	Volant	Small	130.5	-0.79385	439	569.5	4725	1389	-0.706032	432	-0.548769	318	-0.143499	390	750	822	2.67676	-2.67676	199	-220.287	-220.287	389	9409	-6.77394	324	138.373	-0.0996205	360	1272	2591.5	0.895938	2663.5	1	245	2050	BCC	SSP2 4.5 2050 BCC
Mimon crenulatum	Chiroptera	Insectivore under canopy	Volant	Small	61.5	0.271889	53	114.5	4171	5998	0.438024	29	-0.479221	229	-0.165294	421	258	450	2.44859	-2.44859	21	-221.086	-221.086	393	78867	-13.1489	450	848.768	-0.141508	378	1242	1614.5	0.558168	1806.5	0.678243	245	2050	BCC	SSP2 4.5 2050 BCC
Molossus alvarezi	Chiroptera	Aerial insectivore	Volant	Small	304	1.70662	4	308	1247	4080	2.27185	1	-0.421329	184	-0.244297	446	185	447	2.39092	-2.39092	16	-171.362	-171.362	347	45986	-11.2711	446	1304.01	-0.319611	417	1226	1719	0.594296	1981	0.743758	245	2050	BCC	SSP2 4.5 2050 BCC
Molossus aztecus	Chiroptera	Aerial insectivore	Volant	Very small	215.5	0.0507674	125	340.5	5398	5492	0.0174139	130	-0.572996	358	-0.132458	363	488	493	2.69587	-2.69587	219	-45.868	-45.868	208	30227	-5.50382	280	268.962	-0.0489734	286	993	1821.5	0.629732	1826.5	0.685752	245	2050	BCC	SSP2 4.5 2050 BCC
Molossus coibensis	Chiroptera	Aerial insectivore	Volant	Very small	158	-0.142857	241	399	453	481	0.0618102	105	-0.66915	433	-0.116221	310	538	415	2.53331	-2.53331	52	-289.246	-289.246	426	4341	-9.02495	404	27.027	-0.0561892	309	1191	2128	0.735696	2005	0.752769	245	2050	BCC	SSP2 4.5 2050 BCC
Molossus molossus	Chiroptera	Aerial insectivore	Volant	Very small	34	0.513192	32	66	17079	22610	0.323848	39	-0.577272	365	-0.159294	414	404	453	2.54599	-2.54599	63	-136.758	-136.758	313	197706	-8.74418	396	656.089	-0.0290177	227	999	1469	0.507865	1518	0.569927	245	2050	BCC	SSP2 4.5 2050 BCC
Molossus pretiosus	Chiroptera	Aerial insectivore	Volant	Small	94.5	0.462366	39	133.5	2356	2661	0.129457	82	-0.476955	223	-0.117568	318	305	400	2.4522	-2.4522	22	-135.696	-135.696	312	18618	-6.99662	336	719.083	-0.27023	411	1081	1519.5	0.525324	1614.5	0.606157	245	2050	BCC	SSP2 4.5 2050 BCC
Molossus rufus	Chiroptera	Aerial insectivore	Volant	Small	10.5	0.134979	83	93.5	22747	26259	0.154394	72	-0.570661	353	-0.142035	387	425	459	2.56164	-2.56164	81	-136.899	-136.899	314	221389	-8.43098	382	648.952	-0.0247135	208	985	1503.5	0.519793	1537.5	0.577248	245	2050	BCC	SSP2 4.5 2050 BCC
Molossus sinaloae	Chiroptera	Aerial insectivore	Volant	Small	64	0.0935925	98	162	12616	14587	0.15623	68	-0.569749	352	-0.164744	419	420	487	2.57846	-2.57846	97	-76.764	-76.764	244	124814	-8.55652	388	651.801	-0.0446837	278	1007	1589	0.549352	1656	0.621738	245	2050	BCC	SSP2 4.5 2050 BCC
Mormoops megalophylla	Chiroptera	Aerial insectivore	Volant	Very small	204	-0.0835787	211	415	34838	35835	0.0286182	125	-0.539401	305	-0.134744	367	430	492	2.70487	-2.70487	230	-72.9044	-72.9044	242	194899	-5.43879	276	491.628	-0.0137192	148	896	1741	0.601901	1803	0.676929	245	2050	BCC	SSP2 4.5 2050 BCC
Musonycteris harrisoni	Chiroptera	Nectarivore	Volant	Very small	423	0.802632	18	441	1057	2244	1.12299	6	-0.579249	368	-0.221799	443	374	449	2.56765	-2.56765	86	-45.5382	-45.5382	207	25020	-11.1497	445	603.271	-0.268837	409	1147	1962	0.678306	2037	0.764783	245	2050	BCC	SSP2 4.5 2050 BCC
Mustela frenata	Carnivora	Carnivorous	Semifossorial	Medium	92.5	-0.442476	366	458.5	32435	19081	-0.411716	345	-0.578289	366	-0.0728716	164	711	509	2.69936	-2.69936	226	-96.1952	-96.1952	276	79851	-4.18484	234	224.63	-0.0117725	134	870	2039.5	0.705099	1837.5	0.689882	245	2050	BCC	SSP2 4.5 2050 BCC
Mustela nigripes	Carnivora	Carnivorous	Semifossorial	Medium	401	-0.305785	315	716	931	473	-0.491944	380	-0.107041	40	-0.0630328	135	420	515	3.24732	-3.24732	435	0.206422	-0.206422	6	293	-0.61945	24	0	0	10.5	475.5	1611.5	0.557131	1706.5	0.640698	245	2050	BCC	SSP2 4.5 2050 BCC
Myotis albescens	Chiroptera	Aerial insectivore	Volant	Very small	4	0.786312	19	23	10626	15410	0.450216	27	-0.571333	355	-0.128654	350	382	377	2.60547	-2.60547	120	-169.187	-169.187	343	112739	-7.31596	348	424.171	-0.0275257	223	1034	1439	0.497494	1434	0.538389	245	2050	BCC	SSP2 4.5 2050 BCC
Myotis auriculus	Chiroptera	Aerial insectivore	Volant	Very small	286	-0.127193	228	514	26132	17930	-0.313868	304	-0.281908	93	-0.0564111	122	397	426	2.96126	-2.96126	363	-9.83104	-9.83104	128	46392	-2.5874	165	205.995	-0.0114888	130	786	1697	0.58669	1726	0.64802	245	2050	BCC	SSP2 4.5 2050 BCC
Myotis californicus	Chiroptera	Aerial insectivore	Volant	Very small	79.5	-0.131105	231	310.5	47349	35078	-0.259161	284	-0.339963	134	-0.0727616	163	418	447	2.82619	-2.82619	302	-11.1749	-11.1749	134	69745	-1.98828	122	210.718	-0.00600711	73	631	1359.5	0.470009	1388.5	0.521307	245	2050	BCC	SSP2 4.5 2050 BCC
Myotis ciliolabrum	Chiroptera	Aerial insectivore	Volant	Very small	97	-0.580212	406	503	16513	7173	-0.565615	402	-0.383147	162	-0.0752232	174	564	576	2.93457	-2.93457	355	-12.782	-12.782	142	14713	-2.05116	127	53.8073	-0.00750137	93	717	1784	0.616768	1796	0.674301	245	2050	BCC	SSP2 4.5 2050 BCC
Myotis elegans	Chiroptera	Aerial insectivore	Volant	Very small	137	-0.0507559	197	334	8155	7822	-0.0408338	166	-0.671679	436	-0.0437875	98	602	264	2.61465	-2.61465	131	-261.867	-261.867	417	64865	-8.29264	377	197.314	-0.0252255	213	1138	2074	0.717027	1736	0.651774	245	2050	BCC	SSP2 4.5 2050 BCC
Myotis evotis	Chiroptera	Aerial insectivore	Volant	Very small	209	-0.125606	226	435	23063	17638	-0.235225	274	-0.162801	60	-0.0796279	195	334	469	3.01133	-3.01133	376	5.77067	-5.77067	97	18090	-1.02563	59	189.347	-0.0107352	123	655	1424	0.492308	1559	0.58532	245	2050	BCC	SSP2 4.5 2050 BCC
Myotis fortidens	Chiroptera	Aerial insectivore	Volant	Very small	219	0.125984	89	308	19640	23233	0.182943	62	-0.532942	288	-0.140407	379	350	441	2.75044	-2.75044	267	-89.6045	-89.6045	266	138772	-5.97306	302	459.453	-0.0197759	183	1018	1676	0.57943	1767	0.663413	245	2050	BCC	SSP2 4.5 2050 BCC
Myotis keaysi	Chiroptera	Aerial insectivore	Volant	Very small	108	-0.471767	379	487	16370	9504	-0.419426	350	-0.552865	326	-0.0527458	114	676	464	2.57824	-2.57824	96	-199.333	-199.333	367	53491	-5.62826	287	478.782	-0.0503768	292	1042	2205	0.762316	1993	0.748264	245	2050	BCC	SSP2 4.5 2050 BCC
Myotis lucifugus	Chiroptera	Aerial insectivore	Volant	Very small	309	-0.546543	401	710	3812	1582	-0.584995	410	-0.323941	125	-0.0715105	155	535	565	2.96051	-2.96051	362	-40.1492	-40.1492	199	2986	-1.88748	113	30.2592	-0.0191272	179	853	2098	0.725324	2128	0.798949	245	2050	BCC	SSP2 4.5 2050 BCC
Myotis melanorhinus	Chiroptera	Aerial insectivore	Volant	Very small	49	-0.437581	364	413	23230	11603	-0.500517	381	-0.379148	159	-0.067793	145	540	526	2.8659	-2.8659	320	-2.95351	-2.95351	49	23610	-2.03482	124	104.089	-0.00897083	108	601	1554	0.537252	1540	0.578187	245	2050	BCC	SSP2 4.5 2050 BCC
Myotis nigricans	Chiroptera	Aerial insectivore	Volant	Very small	28	-0.156764	250	278	20518	16999	-0.171508	245	-0.590568	383	-0.0851865	218	628	463	2.62717	-2.62717	144	-135.383	-135.383	311	118667	-6.98082	334	454.258	-0.0267227	221	1010	1916	0.662403	1751	0.657406	245	2050	BCC	SSP2 4.5 2050 BCC
[truncated: 237 more rows]

## Sheet: 245_2050_CAN
SPECIES	ORDER	FUNCTIONAL GROUP			VULNERABILITY				EXPOSURE										HAZARD													RISK				SSP YEAR GCM
[truncated: 452 more rows]

[truncated: 9 more sheets: 245_2070_BCC, 245_2070_CAN, 585_2030_BCC, 585_2030_CAN, 585_2050_BCC, 585_2050_CAN, 585_2070_BCC, 585_2070_CAN, METADATA]
