# Supplementary material for: Species, taxonomic, and functional group diversities of terrestrial mammals at risk under climate change and land‐use/cover change scenarios in Mexico
Source: Glob Chang Biol. 2022 Sep 13;28(23):6992–7008. doi: 10.1111/gcb.16411 (PMC9826092; doi:10.1111/gcb.16411)
Supplement: Supplementary file 5 — Appendix S5 [file GCB-28-6992-s003.xlsx]

## Sheet: 245_2030_BCC
Supplementary material 7. Wilcoxon test between risk scores with precautionary (Risk WP) principle to evaluate significant differences between groups. Differences bewteen risk scoreS were only calculated with RiskWP, because RiskWP and RiskWoP are strongly correlated (R2>0.93).
Trophic group	Aerial insectivore	Carnivorous	Carnivorous ominivorous	Frugivore	Frugivore granivore	Frugivore herbivore	Frugivore omivore	Granivore	Herbivore	Herbivore browser	Herbivore grazer	Insectivore	Insectivore omnivorous	Insectivore under canopy	Myrmecophage	Nectarivore	Omnivore granivore	Piscivore	Sanguinivore
Aerial insectivore	1
Carnivorous	0.223423	1
Carnivorous ominivorous	0.0510264	0.0455855	1
Frugivore	0.1079	0.717798	0.00715663	1
Frugivore granivore	6.81979e-05	0.0193041	0.00184446	0.0373278	1
Frugivore herbivore	0.174558	0.588058	0.0260663	0.938136	0.242676	1
Frugivore omivore	0.0505165	0.509889	0.0145573	0.888608	0.065864	0.887617	1
Granivore	0.873538	0.276678	0.0514596	0.112227	0.000622453	0.249828	0.0705807	1
Herbivore	0.743123	0.584572	0.141608	0.39488	0.018455	0.361891	0.355044	0.762098	1
Herbivore browser	0.37614	0.249567	0.297326	0.143204	0.0616898	0.310099	0.183669	0.429774	0.606469	1
Herbivore grazer	0.0316518	0.515974	0.0115419	0.649211	0.103905	0.955113	0.919689	0.0579055	0.321732	0.173665	1
Insectivore	0.0154454	0.079085	0.0111888	0.0819334	0.691629	0.268323	0.139172	0.0343783	0.0424242	0.148252	0.207962	1
Insectivore omnivorous	0.293105	0.179374	0.151509	0.0399062	0.00679287	0.204246	0.0758536	0.382888	0.534588	0.889705	0.060998	0.0388029	1
Insectivore under canopy	3.62856e-07	0.0104984	0.000508511	0.0082482	0.819944	0.0906541	0.0358068	1.0231e-05	0.0135497	0.026356	0.0287144	0.774541	0.00219804	1
Myrmecophage	0.0221235	0.0323529	0.00909091	0.144689	0.41009	0.298323	0.149973	0.0360518	0.0166667	0.1	0.109396	0.857143	0.0474716	0.550596	1
Nectarivore	0.414151	0.582644	0.0433758	0.655468	0.0244783	0.655451	0.488888	0.370845	0.877296	0.323734	0.43756	0.101681	0.13182	0.0137323	0.0821429	1
Omnivore granivore	0.0825184	0.778227	0.00994794	0.971382	0.0604106	0.977104	0.801583	0.123812	0.488567	0.160495	0.754391	0.158862	0.110539	0.0153211	0.116397	0.723418	1
Piscivore	0.501947	0.913123	0.114161	0.929026	0.261384	0.963638	0.682346	0.492598	1	0.299126	0.788374	0.315152	0.277618	0.204849	0.383333	0.877296	0.949972	1
Sanguinivore	0.661646	0.952941	0.209091	0.833944	0.162483	0.76635	0.866448	0.656552	0.833333	0.6	0.634989	0.228571	0.4871	0.21913	0.2	1	0.884818	1	1
Body mass	Large	Medium	Medium-large	Small	Very small
Large	1
Medium	0.243643	1
Medium-large	0.346123	0.984167	1
Small	0.240619	0.743842	0.84575	1
Very small	0.248347	0.732005	0.873879	0.98587	1
Locomotion	Arboreal	Fossorial	Semiaquatic	Semiarboreal	Semifossorial	Terrestrial	Volant
Arboreal	1
Fossorial	0.00166905	1
Semiaquatic	0.163953	0.000588573	1
Semiarboreal	9.31409e-05	0.0435838	3.58182e-07	1
Semifossorial	0.00344027	0.8466	0.00934692	0.246389	1
Terrestrial	0.0623248	0.675164	0.309292	0.230498	0.5365	1
Volant	0.0110885	0.809035	0.0423133	0.384797	0.852808	0.67295	1
1	Artiodactyla	Carnivora	Chiroptera	Cingulata	Didelphimorphia	Eulipotyphla	Lagomorpha	Perissodactyla	Pilosa	Primates	Rodentia
Artiodactyla	1
Carnivora	0.255215	1
Chiroptera	0.450529	0.00288672	1
Cingulata	0.581818	0.28877	0.778199	1
Didelphimorphia	0.0464007	0.000395971	0.0189704	0.4	1
Eulipotyphla	0.39484	0.00592071	1	0.678565	0.022003	1
Lagomorpha	0.151941	0.373059	0.0181476	0.410256	0.00119076	0.0274298	1
Perissodactyla	0.8	0.545455	0.971013	0.666667	0.666667	0.960512	0.5	1
Pilosa	0.327273	0.106952	0.522075	0.333333	0.533333	0.511743	0.153846	1	1
Primates	0.281818	0.083728	0.786497	0.4	0.278788	0.977804	0.17033	1	0.8	1
Rodentia	0.21883	0.744539	5.4559e-08	0.449096	0.00049913	0.000705609	0.601357	0.452064	0.145878	0.100825	1

## Sheet: 245_2030_CAN
Trophic group	Aerial insectivore	Carnivorous	Carnivorous ominivorous	Frugivore	Frugivore granivore	Frugivore herbivore	Frugivore omivore	Granivore	Herbivore	Herbivore browser	Herbivore grazer	Insectivore	Insectivore omnivorous	Insectivore under canopy	Myrmecophage	Nectarivore	Omnivore granivore	Piscivore	Sanguinivore
Aerial insectivore	1
Carnivorous	0.201512	1
Carnivorous ominivorous	0.0281532	0.0191314	1
Frugivore	0.204356	0.828392	0.0119639	1
Frugivore granivore	0.00174561	0.0787051	0.00344175	0.154846	1
Frugivore herbivore	0.129671	0.568027	0.0235474	0.861367	0.565476	1
Frugivore omivore	0.0193655	0.43549	0.00620913	0.30003	0.527767	0.828442	1
Granivore	0.383084	0.56334	0.0140328	0.587757	0.029674	0.371332	0.109706	1
Herbivore	0.218342	0.53526	0.0229021	0.964479	0.494843	0.715305	0.912329	0.59978	1
Herbivore browser	0.675856	0.438946	0.386508	0.375906	0.18026	0.532187	0.206063	0.527614	0.536014	1
Herbivore grazer	0.00406948	0.212831	0.000837115	0.267148	0.655879	0.809371	0.772386	0.044901	0.60839	0.205952	1
Insectivore	0.0163851	0.0464052	0.0027972	0.0819334	0.647227	0.506535	0.258986	0.0578042	0.315152	0.26014	0.450284	1
Insectivore omnivorous	0.647127	0.223711	0.121035	0.27079	0.0347737	0.279029	0.0897803	0.376086	0.308366	0.802828	0.0377986	0.0388029	1
Insectivore under canopy	1.70349e-07	0.00773581	0.000282664	0.00330832	0.466386	0.185679	0.0960889	4.88413e-05	0.204855	0.0336417	0.20029	0.86829	0.00275982	1
Myrmecophage	0.0325021	0.0676471	0.00909091	0.191697	0.857898	0.710271	0.370651	0.105261	0.383333	0.372727	0.555844	1	0.0639835	1	1
Nectarivore	0.547764	0.550178	0.0169877	0.715578	0.0509992	0.441706	0.263882	0.95469	0.535552	0.555587	0.132954	0.0319328	0.423105	0.00453303	0.0571429	1
Omnivore granivore	0.0275774	0.420834	0.00756146	0.475907	0.3829	0.988551	0.877946	0.168286	0.949972	0.29825	0.569914	0.274336	0.135732	0.0473962	0.345749	0.24444	1
Piscivore	0.40581	1	0.0417832	0.929026	0.366617	0.784426	0.708149	0.701388	0.710373	0.536014	0.603258	0.163636	0.412748	0.154579	0.266667	0.699174	0.729811	1
Sanguinivore	0.590804	0.952941	0.0784706	0.888889	0.26695	0.457491	0.591162	0.949349	0.666667	0.727273	0.411306	0.114286	0.4871	0.193928	0.2	1	0.697773	1	1
Body mass	Large	Medium	Medium-large	Small	Very small
Large	1
Medium	0.282703	1
Medium-large	0.424122	0.567191	1
Small	0.347351	0.524061	0.841846	1
Very small	0.568779	0.27583	0.840133	0.486793	1
Locomotion	Arboreal	Fossorial	Semiaquatic	Semiarboreal	Semifossorial	Terrestrial	Volant
Arboreal	1
Fossorial	0.000835727	1
Semiaquatic	0.0182663	0.0183932	1
Semiarboreal	4.81802e-05	0.0245306	2.4932e-05	1
Semifossorial	0.000345371	0.155989	0.00434072	0.710224	1
Terrestrial	0.0222136	0.913482	0.459828	0.308431	0.42441	1
Volant	0.011298	0.919999	0.336299	0.15966	0.301429	0.938826	1
Order	Artiodactyla	Carnivora	Chiroptera	Cingulata	Didelphimorphia	Eulipotyphla	Lagomorpha	Perissodactyla	Pilosa	Primates	Rodentia
Artiodactyla	1
Carnivora	0.24384	1
Chiroptera	0.735388	0.0138572	1
Cingulata	0.909091	0.392157	0.952357	1
Didelphimorphia	0.074455	0.00688803	0.0258129	0.4	1
Eulipotyphla	0.471151	0.011032	0.583016	0.457143	0.0474252	1
Lagomorpha	0.229864	0.592369	0.0223189	0.429161	0.00497473	0.0156612	1
Perissodactyla	0.6	0.484848	0.671608	0.666667	0.666667	0.628571	0.166667	1
Pilosa	0.909091	0.392157	0.99319	1	0.4	0.495238	0.410256	0.666667	1
Primates	0.372727	0.0959511	0.392964	0.8	0.49697	0.376062	0.0604396	1	0.8	1
Rodentia	0.258405	0.987779	2.08866e-05	0.467151	0.00260235	0.00174544	0.527443	0.290901	0.463508	0.0780308	1

## Sheet: 245_2050_BCC
Trophic group	Aerial insectivore	Carnivorous	Carnivorous ominivorous	Frugivore	Frugivore granivore	Frugivore herbivore	Frugivore omivore	Granivore	Herbivore	Herbivore browser	Herbivore grazer	Insectivore	Insectivore omnivorous	Insectivore under canopy	Myrmecophage	Nectarivore	Omnivore granivore	Piscivore	Sanguinivore
Aerial insectivore	1
Carnivorous	0.430642	1
Carnivorous ominivorous	0.0398046	0.0533756	1
Frugivore	0.0232535	0.408825	0.00354939	1
Frugivore granivore	0.00399049	0.0761631	0.00306792	0.173398	1
Frugivore herbivore	0.359987	0.653954	0.101812	0.817504	0.25039	1
Frugivore omivore	0.146334	0.457169	0.0204133	0.918191	0.408196	0.633707	1
Granivore	0.119306	0.228831	0.265201	0.008196	0.00328832	0.194228	0.0212097	1
Herbivore	0.695307	0.971018	0.0548951	0.592257	0.476058	0.858586	0.779609	0.233765	1
Herbivore browser	0.255998	0.249567	0.73044	0.129613	0.0860363	0.397209	0.137985	0.686537	0.299126	1
Herbivore grazer	0.18589	0.496255	0.0309557	0.897629	0.19437	0.929518	0.644623	0.0652044	0.9854	0.213431	1
Insectivore	0.511462	0.720915	0.413986	0.927203	0.53618	0.878784	0.902874	0.594513	0.927273	0.825175	0.860145	1
Insectivore omnivorous	0.444506	0.318374	0.275614	0.0667398	0.0529465	0.466751	0.228406	0.855544	0.578666	0.610316	0.233272	0.616718	1
Insectivore under canopy	8.42469e-07	0.00336825	0.000586962	0.00989602	0.381548	0.0324943	0.06269	1.50709e-06	0.167878	0.0204786	0.0178931	0.26459	0.00468251	1
Myrmecophage	0.046797	0.155882	0.0636364	0.167277	0.866448	0.477411	0.350301	0.0806491	0.383333	0.281818	0.302414	0.628571	0.0846233	0.971993	1
Nectarivore	0.0620812	0.487948	0.0111334	0.914235	0.280915	0.927459	0.894786	0.0319622	0.535552	0.144381	0.99001	0.956303	0.0916107	0.0476259	0.189286	1
Omnivore granivore	0.153316	0.537799	0.0290134	0.853127	0.245686	0.743215	0.877948	0.0503851	0.910578	0.227392	0.777351	0.783016	0.186448	0.0315583	0.342106	0.913054	1
Piscivore	0.174195	0.433273	0.026114	0.71533	0.912329	0.438338	0.581973	0.070873	0.608886	0.112075	0.431341	0.776319	0.242179	0.608937	0.819168	0.812022	0.500401	1
Sanguinivore	0.81221	0.858824	0.281818	0.477411	0.350301	0.833944	0.61029	0.567509	1	0.6	0.61644	0.628571	0.712074	0.106304	0.4	0.521429	0.734413	0.647506	1
Body mass	Large	Medium	Medium-large	Small	Very small
Large	1
Medium	0.20128	1
Medium-large	0.221561	0.619811	1
Small	0.216852	0.365309	0.743241	1
Very small	0.126372	0.767662	0.973619	0.520303	1
Locomotion	Arboreal	Fossorial	Semiaquatic	Semiarboreal	Semifossorial	Terrestrial	Volant
Arboreal	1
Fossorial	0.000127462	1
Semiaquatic	0.0291456	0.000251863	1
Semiarboreal	9.31409e-05	0.0741134	4.9491e-06	1
Semifossorial	0.000758816	0.781586	0.00842407	0.421368	1
Terrestrial	0.119478	0.169726	0.887067	0.0731882	0.189336	1
Volant	0.00417666	0.732596	0.034492	0.611961	0.987928	0.223054	1
Order	Artiodactyla	Carnivora	Chiroptera	Cingulata	Didelphimorphia	Eulipotyphla	Lagomorpha	Perissodactyla	Pilosa	Primates	Rodentia
Artiodactyla	1
Carnivora	0.685537	1
Chiroptera	0.173915	0.00936231	1
Cingulata	0.327273	0.213087	0.804502	1
Didelphimorphia	0.034154	0.00410894	0.0275297	0.533333	1
Eulipotyphla	0.080644	0.00723196	0.389779	0.622222	0.0751288	1
Lagomorpha	0.260979	0.240796	0.0124078	0.153846	0.00119076	0.00314265	1
Perissodactyla	0.6	0.386157	0.76203	1	0.666667	0.971429	0.333333	1
Pilosa	0.727273	0.521246	0.831028	0.666667	0.266667	0.384127	0.410256	0.666667	1
Primates	0.481818	0.248577	0.697328	0.8	0.375758	0.911387	0.0879121	1	0.8	1
Rodentia	0.484124	0.335637	1.47878e-07	0.278349	0.00124062	0.000233346	0.558585	0.415018	0.476026	0.168921	1

## Sheet: 245_2050_CAN
Trophic group	Aerial insectivore	Carnivorous	Carnivorous ominivorous	Frugivore	Frugivore granivore	Frugivore herbivore	Frugivore omivore	Granivore	Herbivore	Herbivore browser	Herbivore grazer	Insectivore	Insectivore omnivorous	Insectivore under canopy	Myrmecophage	Nectarivore	Omnivore granivore	Piscivore	Sanguinivore
Aerial insectivore	1
Carnivorous	0.23823	1
Carnivorous ominivorous	0.0171577	0.00856839	1
Frugivore	0.0347236	0.783622	0.000985105	1
Frugivore granivore	0.00481938	0.156207	0.00344175	0.254294	1
Frugivore herbivore	0.201627	0.633183	0.0936382	0.954003	0.604338	1
Frugivore omivore	0.0796225	0.726285	0.0082378	0.903383	0.458564	0.888608	1
Granivore	0.97799	0.373129	0.0384136	0.0826266	0.0245382	0.291125	0.160085	1
Herbivore	0.471903	0.971018	0.0548951	0.893706	0.523092	0.964479	0.914337	0.479962	1
Herbivore browser	0.368667	0.27656	0.796174	0.11978	0.0729893	0.489141	0.159641	0.330153	0.299126	1
Herbivore grazer	0.0319137	0.442374	0.00764528	0.767869	0.42069	0.854442	0.814573	0.101499	0.687258	0.219283	1
Insectivore	0.0305082	0.126797	0.0027972	0.227275	0.927077	0.927203	0.391097	0.0986361	0.315152	0.26014	0.715898	1
Insectivore omnivorous	0.625591	0.240046	0.187225	0.0951279	0.0420243	0.374829	0.167684	0.683245	0.534588	0.677084	0.135221	0.0639835	1
Insectivore under canopy	8.56768e-08	0.00676542	0.000131381	0.00576084	0.219024	0.0677166	0.0367078	7.51462e-06	0.133245	0.0166322	0.0373664	0.516818	0.00315739	1
Myrmecophage	0.0305267	0.0676471	0.00909091	0.167277	0.641551	0.725885	0.281336	0.0863177	0.383333	0.281818	0.517953	0.4	0.0846233	0.888313	1
Nectarivore	0.114909	0.720314	0.00433437	0.951603	0.239255	0.879386	0.848491	0.221867	0.816796	0.209304	0.611991	0.245378	0.183978	0.0278739	0.189286	1
Omnivore granivore	0.0345631	0.568746	0.00688366	0.875525	0.44673	0.937092	0.96132	0.108513	0.826129	0.227392	0.938069	0.59607	0.1617	0.0153211	0.460526	0.793236	1
Piscivore	0.273491	0.743326	0.0417832	0.964479	0.390338	0.823732	0.982838	0.473715	0.901515	0.299126	0.900357	0.527273	0.277618	0.145132	0.383333	0.877296	0.87534	1
Sanguinivore	0.970077	0.591176	0.209091	0.477411	0.210076	0.477411	0.562671	1	1	0.727273	0.37861	0.114286	0.875129	0.0853627	0.1	0.521429	0.368834	0.516667	1
Body mass	Large	Medium	Medium-large	Small	Very small
Large	1
Medium	0.296617	1
Medium-large	0.308169	0.684143	1
Small	0.225204	0.581784	0.961541	1
Very small	0.237492	0.575342	0.973619	0.879876	1
Locomotion	Arboreal	Fossorial	Semiaquatic	Semiarboreal	Semifossorial	Terrestrial	Volant
Arboreal	1
Fossorial	0.000273087	1
Semiaquatic	0.0159888	0.00375427	1
Semiarboreal	8.12386e-05	0.148011	3.66294e-05	1
Semifossorial	0.000305237	0.391999	0.00263217	0.890285	1
Terrestrial	0.0172435	0.748378	0.430962	0.340238	0.386841	1
Volant	0.00465898	0.832135	0.0801018	0.490163	0.674968	0.649816	1
Order	Artiodactyla	Carnivora	Chiroptera	Cingulata	Didelphimorphia	Eulipotyphla	Lagomorpha	Perissodactyla	Pilosa	Primates	Rodentia
Artiodactyla	1
Carnivora	0.498269	1
Chiroptera	0.380833	0.0172511	1
Cingulata	0.723069	0.320856	0.979572	1
Didelphimorphia	0.0604442	0.00971538	0.050819	0.4	1
Eulipotyphla	0.199187	0.00358488	0.246891	0.604463	0.200071	1
Lagomorpha	0.403141	0.650654	0.0471754	0.512821	0.0157445	0.0108127	1
Perissodactyla	0.484908	0.424242	0.76203	0.666667	0.666667	0.881923	0.5	1
Pilosa	0.723069	0.470588	0.911648	1	0.266667	0.38796	0.512821	0.666667	1
Primates	0.354383	0.175707	0.617038	1	0.630303	0.977804	0.225275	1	0.8	1
Rodentia	0.366857	0.567223	1.03436e-06	0.40513	0.00292493	0.000107442	0.726363	0.395848	0.476025	0.178169	1

## Sheet: 245_2070_BCC
Trophic group	Aerial insectivore	Carnivorous	Carnivorous ominivorous	Frugivore	Frugivore granivore	Frugivore herbivore	Frugivore omivore	Granivore	Herbivore	Herbivore browser	Herbivore grazer	Insectivore	Insectivore omnivorous	Insectivore under canopy	Myrmecophage	Nectarivore	Omnivore granivore	Piscivore	Sanguinivore
Aerial insectivore	1
Carnivorous	0.304308	1
Carnivorous ominivorous	0.0138954	0.0105753	1
Frugivore	0.057939	0.653954	0.00138548	1
Frugivore granivore	0.00522842	0.0669748	0.00228183	0.161705	1
Frugivore herbivore	0.27301	0.496243	0.0600913	1	0.354065	1
Frugivore omivore	0.207248	0.726285	0.0101851	0.829935	0.34591	0.84453	1
Granivore	0.333183	0.203603	0.0654287	0.0399531	0.00856971	0.261769	0.0821056	1
Herbivore	0.854137	0.799002	0.0711538	0.531758	0.423806	1	0.779609	0.467513	1
Herbivore browser	0.280075	0.249567	0.604813	0.078816	0.0507178	0.279917	0.128011	0.493792	0.314258	1
Herbivore grazer	0.0978875	0.566669	0.0115419	0.980911	0.250465	0.846972	0.919689	0.0857082	0.872094	0.163759	1
Insectivore	0.0339744	0.101307	0.0111888	0.160414	0.746433	0.521241	0.327677	0.0615001	0.527273	0.0755245	0.366047	1
Insectivore omnivorous	0.395259	0.141744	0.135637	0.0651565	0.0238547	0.346803	0.221333	0.92498	0.534588	0.559428	0.129517	0.0471378	1
Insectivore under canopy	1.02685e-06	0.00469103	0.000208953	0.00566994	0.204235	0.0503899	0.0380956	3.14651e-06	0.119471	0.00792014	0.0122716	0.856439	0.00108124	1
Myrmecophage	0.036783	0.0323529	0.0363636	0.124542	0.61029	0.39072	0.250684	0.0752932	0.266667	0.145455	0.175296	0.628571	0.0474716	0.86065	1
Nectarivore	0.163004	0.792955	0.00433437	1	0.267802	1	0.848491	0.0994117	0.437797	0.164127	1	0.295798	0.13182	0.0512358	0.146429	1
Omnivore granivore	0.114658	0.565793	0.0118727	0.971382	0.394423	0.864313	1	0.0543919	0.777562	0.160495	0.856765	0.406359	0.1617	0.0318739	0.345749	0.913054	1
Piscivore	0.317726	0.68882	0.0311189	0.789205	0.982838	0.655591	0.746735	0.140685	0.620047	0.141608	0.706925	0.648485	0.248959	0.548136	0.516667	0.877296	0.753574	1
Sanguinivore	0.990024	0.858824	0.209091	0.52381	0.281336	0.6221	0.761357	0.774987	1	0.6	0.634989	0.228571	0.79257	0.106304	0.2	0.521429	0.62566	0.666667	1
Body mass	Large	Medium	Medium-large	Small	Very small
Large	1
Medium	0.306135	1
Medium-large	0.229244	0.992083	1
Small	0.272561	0.640108	0.669138	1
Very small	0.217712	0.942953	1	0.532635	1
Locomotion	Arboreal	Fossorial	Semiaquatic	Semiarboreal	Semifossorial	Terrestrial	Volant
Arboreal	1
Fossorial	0.000529749	1
Semiaquatic	0.0681281	0.000509203	1
Semiarboreal	0.000533811	0.0577959	5.18724e-06	1
Semifossorial	0.000488841	0.501091	0.00262644	0.673387	1
Terrestrial	0.214989	0.226747	0.836347	0.128684	0.13128	1
Volant	0.00287866	0.545675	0.0198547	0.66499	0.987928	0.157816	1
Order	Artiodactyla	Carnivora	Chiroptera	Cingulata	Didelphimorphia	Eulipotyphla	Lagomorpha	Perissodactyla	Pilosa	Primates	Rodentia
Artiodactyla	1
Carnivora	0.443656	1
Chiroptera	0.349634	0.0061618	1
Cingulata	0.327273	0.185606	0.602609	1
Didelphimorphia	0.0592349	0.00312439	0.0433935	0.533333	1
Eulipotyphla	0.174317	0.00617188	0.552544	0.917482	0.0654842	1
Lagomorpha	0.331162	0.412296	0.0186733	0.230769	0.00680056	0.00927201	1
Perissodactyla	0.6	0.375	0.817984	1	0.888889	0.728892	0.666667	1
Pilosa	0.727273	0.340909	0.925198	0.666667	0.533333	0.468306	0.410256	1	1
Primates	0.481818	0.135695	0.744106	0.8	0.49697	0.889355	0.126374	1	0.4	1
Rodentia	0.295454	0.388243	9.34009e-08	0.221794	0.00180581	0.000373295	0.711954	0.447623	0.389427	0.172941	1

## Sheet: 245_2070_CAN
Trophic group	Aerial insectivore	Carnivorous	Carnivorous ominivorous	Frugivore	Frugivore granivore	Frugivore herbivore	Frugivore omivore	Granivore	Herbivore	Herbivore browser	Herbivore grazer	Insectivore	Insectivore omnivorous	Insectivore under canopy	Myrmecophage	Nectarivore	Omnivore granivore	Piscivore	Sanguinivore
Aerial insectivore	1
Carnivorous	0.186586	1
Carnivorous ominivorous	0.878152	0.159446	1
Frugivore	0.464918	0.51482	0.645252	1
Frugivore granivore	0.00302436	0.266348	0.0380671	0.0332004	1
Frugivore herbivore	0.0181986	0.496243	0.101812	0.131021	0.933028	1
Frugivore omivore	0.0698416	0.747422	0.171352	0.462423	0.28698	0.786517	1
Granivore	0.000136958	0.330938	0.0121037	0.0195527	0.820285	0.717803	0.472371	1
Herbivore	0.392404	0.913123	0.606469	0.592257	0.308158	0.592257	0.948539	0.407979	1
Herbivore browser	0.357638	0.87748	0.386508	0.513729	0.239216	0.465178	0.752681	0.200239	0.918182	1
Herbivore grazer	0.000148178	0.0426991	0.00440286	0.0051847	0.531697	0.394024	0.103932	0.102345	0.255244	0.0600773	1
Insectivore	0.121159	0.327451	0.148252	0.124374	0.883051	0.927203	0.358694	0.539078	0.527273	0.33007	0.980596	1
Insectivore omnivorous	0.362568	0.697145	0.419239	0.72825	0.124244	0.419345	0.546914	0.0854187	0.769164	0.798831	0.0253026	0.248504	1
Insectivore under canopy	7.23471e-07	0.011931	0.00541994	0.00154606	0.125375	0.128341	0.0176806	0.00982063	0.148238	0.0534561	0.130028	0.460087	0.0196656	1
Myrmecophage	0.348348	0.858824	0.281818	0.432845	0.91954	0.944444	0.91954	1	0.833333	0.6	0.445531	0.857143	0.55934	0.380088	1
Nectarivore	0.373291	0.756377	0.431036	0.626923	0.141838	0.271984	0.627397	0.083102	0.842903	0.867376	0.0271237	0.245378	0.895321	0.0137332	0.521429	1
Omnivore granivore	0.00289599	0.281715	0.0616064	0.0501375	1	0.714419	0.342442	0.820283	0.430785	0.338496	0.579912	0.860484	0.163016	0.141793	0.846761	0.165461	1
Piscivore	0.176747	0.635879	0.252273	0.370189	0.880279	0.873228	0.880279	0.855868	0.620047	0.606469	0.687258	0.927273	0.451523	0.37362	1	0.392879	0.850665	1
Sanguinivore	0.416356	0.120588	0.481818	0.52381	0.0558292	0.106227	0.171866	0.0157797	0.516667	0.281818	0.0204736	0.228571	0.303406	0.0453674	0.4	0.239286	0.0927126	0.183333	1
Body mass	Large	Medium	Medium-large	Small	Very small
Large	1
Medium	0.40373	1
Medium-large	0.532819	0.0683917	1
Small	0.982336	0.137584	0.394582	1
Very small	0.98439	0.268687	0.356197	0.817912	1
Locomotion	Arboreal	Fossorial	Semiaquatic	Semiarboreal	Semifossorial	Terrestrial	Volant
Arboreal	1
Fossorial	0.13937	1
Semiaquatic	0.158777	0.534348	1
Semiarboreal	0.224456	0.955493	0.794809	1
Semifossorial	0.0595355	0.112764	0.187242	0.141384	1
Terrestrial	0.374357	0.715999	0.734682	0.597648	0.841714	1
Volant	0.2569	0.94703	0.749249	0.94647	0.319283	0.820552	1
Order	Artiodactyla	Carnivora	Chiroptera	Cingulata	Didelphimorphia	Eulipotyphla	Lagomorpha	Perissodactyla	Pilosa	Primates	Rodentia
Artiodactyla	1
Carnivora	0.336702	1
Chiroptera	0.539835	0.720799	1
Cingulata	0.909091	0.854802	0.938768	1
Didelphimorphia	0.370383	0.0941694	0.145573	0.533333	1
Eulipotyphla	0.147623	0.000142217	0.000585606	0.15682	0.586047	1
Lagomorpha	0.304877	0.606575	0.564857	0.769231	0.0754148	0.00337054	1
Perissodactyla	0.6	0.4948	0.459984	0.666667	1	0.519808	0.5	1
Pilosa	0.327273	0.442143	0.293786	0.666667	0.533333	0.0906244	0.769231	0.666667	1
Primates	0.863636	0.929563	0.759918	0.8	0.630303	0.112767	0.659341	1	0.4	1
Rodentia	0.403302	0.931997	0.487475	0.995221	0.0690075	8.85335e-06	0.698413	0.475716	0.391749	0.75859	1

## Sheet: 585_2030_BCC
Trophic group	Aerial insectivore	Carnivorous	Carnivorous ominivorous	Frugivore	Frugivore granivore	Frugivore herbivore	Frugivore omivore	Granivore	Herbivore	Herbivore browser	Herbivore grazer	Insectivore	Insectivore omnivorous	Insectivore under canopy	Myrmecophage	Nectarivore	Omnivore granivore	Piscivore	Sanguinivore
Aerial insectivore	1
Carnivorous	0.258259	1
Carnivorous ominivorous	0.00456424	0.00156145	1
Frugivore	0.0422767	0.47802	6.87495e-05	1
Frugivore granivore	0.000105602	0.00516512	6.4894e-05	0.0704673	1
Frugivore herbivore	0.0549538	0.229977	0.0066635	0.66242	0.354065	1
Frugivore omivore	0.0551073	0.54668	0.000614043	0.99255	0.0887466	0.715639	1
Granivore	0.475809	0.245002	0.0289269	0.023901	0.000843468	0.0489944	0.0531968	1
Herbivore	0.625845	0.971018	0.0311189	0.623593	0.158748	0.447016	0.650931	0.558372	1
Herbivore browser	0.807304	0.557077	0.161497	0.33539	0.159641	0.375906	0.406316	0.986001	0.757692	1
Herbivore grazer	0.0394045	0.362348	0.00306791	0.942776	0.0785081	0.549345	0.944352	0.0682081	0.654295	0.525006	1
Insectivore	0.0173734	0.0248366	0.0027972	0.141636	0.929757	0.562082	0.327677	0.0509649	0.230303	0.33007	0.291622	1
Insectivore omnivorous	0.384167	0.166108	0.107635	0.0324875	0.00488707	0.106446	0.0563147	0.576367	0.451523	0.718231	0.0921682	0.0499484	1
Insectivore under canopy	8.52367e-07	0.00618154	7.52651e-05	0.0263295	0.9516	0.257873	0.0539636	1.61284e-05	0.0827436	0.113285	0.0424651	0.987972	0.00230145	1
Myrmecophage	0.0286544	0.00294118	0.00909091	0.279609	0.866448	0.6221	0.388615	0.105261	0.383333	0.481818	0.347441	0.628571	0.0846233	1	1
Nectarivore	0.687218	0.4296	0.00890998	0.25874	0.0137547	0.210143	0.267802	0.5651	0.905347	0.743754	0.279887	0.101681	0.351302	0.00605303	0.0821429	1
Omnivore granivore	0.0753759	0.59771	0.0021145	0.852012	0.0663755	0.698421	0.806984	0.0621675	0.700191	0.48877	0.961611	0.244264	0.0685633	0.0218307	0.411286	0.42589	1
Piscivore	0.592275	0.88135	0.0548951	0.858586	0.50339	0.964479	0.880279	0.42535	1	0.680594	0.900357	0.648485	0.34112	0.50459	0.833333	0.938467	0.948829	1
Sanguinivore	0.476012	0.952941	0.0636364	0.833944	0.19595	0.725885	0.761357	0.50477	1	0.727273	0.759969	0.228571	0.4871	0.212617	0.1	0.8	0.918198	1	1
Body mass	Large	Medium	Medium-large	Small	Very small
Large	1
Medium	0.348861	1
Medium-large	0.920417	0.239014	1
Small	0.622711	0.241423	0.523145	1
Very small	0.481207	0.309567	0.562783	0.878944	1
Locomotion	Arboreal	Fossorial	Semiaquatic	Semiarboreal	Semifossorial	Terrestrial	Volant
Arboreal	1
Fossorial	0.000353719	1
Semiaquatic	0.0366821	0.0045807	1
Semiarboreal	3.19629e-05	0.00736134	5.15677e-07	1
Semifossorial	0.000447241	0.473414	0.0108399	0.219395	1
Terrestrial	0.100633	0.456261	0.684241	0.0955798	0.223517	1
Volant	0.00118931	0.751245	0.110596	0.208748	0.770253	0.387923	1
Order	Artiodactyla	Carnivora	Chiroptera	Cingulata	Didelphimorphia	Eulipotyphla	Lagomorpha	Perissodactyla	Pilosa	Primates	Rodentia
Artiodactyla	1
Carnivora	0.0508313	1
Chiroptera	0.777216	0.00111712	1
Cingulata	0.909091	0.392157	0.626603	1
Didelphimorphia	0.092719	0.00122565	0.0214422	0.4	1
Eulipotyphla	0.384915	0.000963562	0.562614	0.384127	0.0148582	1
Lagomorpha	0.0951774	0.611539	0.012042	0.512821	0.00359874	0.00504515	1
Perissodactyla	0.8	0.363636	0.799214	0.666667	0.666667	1	0.333333	1
Pilosa	0.727273	0.128342	0.765141	0.666667	0.4	0.91746	0.230769	1	1
Primates	0.145455	0.0375859	0.327449	0.2	0.278788	0.435964	0.021978	1	0.4	1
Rodentia	0.135658	0.662941	1.47078e-06	0.654873	0.00137809	0.000233861	0.404601	0.268361	0.189788	0.0364075	1

## Sheet: 585_2030_CAN
Trophic group	Aerial insectivore	Carnivorous	Carnivorous ominivorous	Frugivore	Frugivore granivore	Frugivore herbivore	Frugivore omivore	Granivore	Herbivore	Herbivore browser	Herbivore grazer	Insectivore	Insectivore omnivorous	Insectivore under canopy	Myrmecophage	Nectarivore	Omnivore granivore	Piscivore	Sanguinivore
Aerial insectivore	1
Carnivorous	0.349855	1
Carnivorous ominivorous	0.0123547	0.00856839	1
Frugivore	0.669427	0.592486	0.00929896	1
Frugivore granivore	0.013376	0.320947	0.0026498	0.1857	1
Frugivore herbivore	0.364029	0.988473	0.0368865	1	0.460011	1
Frugivore omivore	0.0926481	0.726285	0.00228183	0.394487	0.55811	0.674199	1
Granivore	0.891962	0.403014	0.0127184	0.549068	0.0477372	0.536458	0.137909	1
Herbivore	0.570353	0.855745	0.0711538	0.964479	0.268114	0.623593	0.620092	0.871735	1
Herbivore browser	0.361279	0.179361	0.340107	0.187952	0.137985	0.489141	0.118585	0.343387	0.606469	1
Herbivore grazer	0.0138385	0.414663	0.00126839	0.191543	0.882845	0.477215	0.658276	0.0373025	0.339898	0.112777	1
Insectivore	0.0513841	0.277124	0.0111888	0.184072	0.929757	0.691845	0.358694	0.093184	0.412121	0.26014	0.801273	1
Insectivore omnivorous	0.459621	0.208161	0.135637	0.320117	0.0410748	0.320117	0.0950829	0.447499	0.412748	0.846049	0.0579561	0.0639835	1
Insectivore under canopy	3.5845e-07	0.0228781	0.000159611	0.00146513	0.252981	0.0646532	0.0430469	1.26976e-05	0.0586692	0.0175287	0.117159	0.556562	0.000933626	1
Myrmecophage	0.0698089	0.3	0.0181818	0.247863	0.91954	0.6221	0.429119	0.152911	0.303589	0.281818	0.717494	0.628571	0.0639835	0.752011	1
Nectarivore	0.196011	0.720314	0.00556471	0.393929	0.322756	0.975791	0.848491	0.286719	1	0.18575	0.464906	0.245378	0.110323	0.0278739	0.239286	1
Omnivore granivore	0.17988	0.966328	0.00829556	0.66162	0.208045	0.920599	0.622584	0.363496	0.87534	0.28555	0.27352	0.35902	0.146189	0.0043623	0.32004	0.895754	1
Piscivore	0.51217	0.913123	0.0548951	0.893706	0.560335	0.981814	0.746735	0.613878	0.901515	0.351049	0.654295	0.412121	0.34112	0.145132	0.516667	1	0.974974	1
Sanguinivore	0.812203	0.858824	0.145455	0.888889	0.516147	0.944444	0.761357	0.82405	0.833333	0.6	0.480978	0.628571	0.712074	0.182146	0.4	0.8	0.961538	1	1
Body mass	Large	Medium	Medium-large	Small	Very small
Large	1
Medium	0.258362	1
Medium-large	0.270436	0.894748	1
Small	0.1653	0.798054	0.77998	1
Very small	0.317166	0.516909	0.539587	0.445631	1
Locomotion	Arboreal	Fossorial	Semiaquatic	Semiarboreal	Semifossorial	Terrestrial	Volant
Arboreal	1
Fossorial	0.000144325	1
Semiaquatic	0.0379979	0.000186968	1
Semiarboreal	4.8175e-05	0.120575	2.21563e-06	1
Semifossorial	0.000336188	0.373718	0.000801656	0.780926	1
Terrestrial	0.0195961	0.542388	0.336132	0.266516	0.376491	1
Volant	0.00513771	0.708782	0.103746	0.22399	0.380965	0.984691	1
Order	Artiodactyla	Carnivora	Chiroptera	Cingulata	Didelphimorphia	Eulipotyphla	Lagomorpha	Perissodactyla	Pilosa	Primates	Rodentia
Artiodactyla	1
Carnivora	0.631142	1
Chiroptera	0.429587	0.0184703	1
Cingulata	0.909091	0.802139	0.614554	1
Didelphimorphia	0.113945	0.00542066	0.0322587	0.4	1
Eulipotyphla	0.48293	0.0734774	0.726057	0.557164	0.022003	1
Lagomorpha	0.456097	0.500791	0.0155592	0.641026	0.00680056	0.0293365	1
Perissodactyla	0.6	0.727273	0.990336	0.666667	0.666667	0.960512	0.5	1
Pilosa	1	0.698752	0.726378	0.666667	0.4	0.653484	0.641026	0.666667	1
Primates	0.481818	0.239878	0.661717	0.8	0.49697	0.45253	0.17033	1	0.8	1
Rodentia	0.321194	0.509221	5.83615e-08	0.58347	0.00135027	0.00210297	0.784343	0.436967	0.449095	0.114622	1

## Sheet: 585_2050_BCC
Trophic group	Aerial insectivore	Carnivorous	Carnivorous ominivorous	Frugivore	Frugivore granivore	Frugivore herbivore	Frugivore omivore	Granivore	Herbivore	Herbivore browser	Herbivore grazer	Insectivore	Insectivore omnivorous	Insectivore under canopy	Myrmecophage	Nectarivore	Omnivore granivore	Piscivore	Sanguinivore
Aerial insectivore	1
Carnivorous	0.528379
Carnivorous ominivorous	0.00260796	0.0274304
Frugivore	0.00263211	0.263338	1.36889e-05
Frugivore granivore	0.0031749	0.0455861	0.00142534	0.254294
Frugivore herbivore	0.259771	0.464192	0.0486703	0.787752	0.168963
Frugivore omivore	0.113199	0.491979	0.000614043	0.405005	0.234193	0.786517
Granivore	0.0957265	0.341173	0.114303	0.00154027	0.00104595	0.143025	0.0153179
Herbivore	0.349682	0.400258	0.0115385	0.721384	0.643777	0.721384	0.880279	0.120188
Herbivore browser	0.183177	0.476707	0.931427	0.078816	0.0792333	0.355298	0.10458	0.482778	0.173776
Herbivore grazer	0.19822	0.444896	0.0317579	0.672363	0.191703	1	0.826731	0.110224	0.733771	0.311805
Insectivore	0.0305064	0.101307	0.00559441	0.340954	0.975662	0.482085	0.298486	0.0509624	0.648485	0.33007	0.450284
Insectivore omnivorous	0.87608	0.697145	0.0842448	0.0951279	0.0621823	0.499899	0.310027	0.474209	0.412748	0.419239	0.522818	0.148194
Insectivore under canopy	5.40644e-06	0.0114333	0.00026211	0.0617021	0.765372	0.0776262	0.0508833	5.71508e-06	0.338831	0.0466766	0.0512093	0.774535	0.016635
Myrmecophage	0.0252056	0.0676471	0.00909091	0.144689	0.496256	0.247863	0.171866	0.0420734	0.383333	0.209091	0.21696	0.857143	0.0846233	0.504703
Nectarivore	0.18639	0.720314	0.000554863	0.446862	0.175222	0.879386	0.988277	0.0588648	0.757301	0.144381	0.891863	0.201681	0.398298	0.0728785	0.0821429
Omnivore granivore	0.102788	0.290121	0.00625869	0.743215	0.32499	0.63071	0.994472	0.0192101	0.925017	0.160495	0.653834	0.625931	0.286593	0.0984673	0.272672	0.878502
Piscivore	0.491814	0.584572	0.0311189	0.688207	0.597132	0.755069	1	0.176321	0.901515	0.252273	0.706925	0.648485	0.492142	0.47659	0.383333	0.938467	0.974974
Sanguinivore	0.910398	0.676471	0.1	0.218559	0.210076	0.572039	0.562671	0.525267	1	0.6	0.594958	0.114286	0.957688	0.0919257	0.1	0.521429	0.661741	1	1
Body mass	Large	Medium	Medium-large	Small	Very small
Large	1
Medium	0.130505	1
Medium-large	0.29878	0.562718	1
Small	0.165299	0.466905	0.90734	1
Very small	0.0882571	0.866857	0.631578	0.479792	1
Locomotion	Arboreal	Fossorial	Semiaquatic	Semiarboreal	Semifossorial	Terrestrial	Volant
Arboreal	1
Fossorial	0.000900309	1
Semiaquatic	0.0659782	0.000649254	1
Semiarboreal	0.000640928	0.055499	9.90342e-06	1
Semifossorial	0.00158036	0.503163	0.0033985	0.540638	1
Terrestrial	0.143679	0.309323	0.610075	0.179405	0.212853	1
Volant	0.0406095	0.801746	0.187568	0.378708	0.63176	0.791267	1
Order	Artiodactyla	Carnivora	Chiroptera	Cingulata	Didelphimorphia	Eulipotyphla	Lagomorpha	Perissodactyla	Pilosa	Primates	Rodentia
Artiodactyla	1
Carnivora	0.560081	1
Chiroptera	0.118725	0.00180036	1
Cingulata	0.145455	0.0729164	0.278371	1
Didelphimorphia	0.0592349	0.00500503	0.0663722	1	1
Eulipotyphla	0.0223761	0.00139899	0.21484	0.511743	0.183734	1
Lagomorpha	0.602679	0.791438	0.0263289	0.153846	0.0120664	0.00794641	1
Perissodactyla	0.6	0.371989	0.799214	0.666667	0.666667	0.346856	0.666667	1
Pilosa	0.581818	0.227136	0.99319	0.666667	0.711111	0.468335	0.307692	1	1
Primates	0.228606	0.118374	0.813328	0.8	0.49697	0.696879	0.225275	1	1	1
Rodentia	0.719429	0.864004	5.07896e-07	0.117002	0.00318302	0.000165385	0.629349	0.654293	0.421049	0.226739	1

## Sheet: 585_2050_CAN
Trophic group	Aerial insectivore	Carnivorous	Carnivorous ominivorous	Frugivore	Frugivore granivore	Frugivore herbivore	Frugivore omivore	Granivore	Herbivore	Herbivore browser	Herbivore grazer	Insectivore	Insectivore omnivorous	Insectivore under canopy	Myrmecophage	Nectarivore	Omnivore granivore	Piscivore	Sanguinivore
Aerial insectivore	1
Carnivorous	0.319493	1
Carnivorous ominivorous	0.00750677	0.00549689	1
Frugivore	0.131236	0.90677	0.000825872	1
Frugivore granivore	0.0261219	0.349377	0.0026498	0.327176	1
Frugivore herbivore	0.495117	0.964271	0.121057	0.713828	0.412541	1
Frugivore omivore	0.099472	0.684627	0.00407829	0.687912	0.656523	0.569912	1
Granivore	0.522226	0.199306	0.0431478	0.0675945	0.0225922	0.408366	0.0646459	1
Herbivore	0.961276	0.584572	0.114161	0.721384	0.449519	0.94481	0.48103	0.7352	1
Herbivore browser	0.150145	0.124483	0.796174	0.0450883	0.0608852	0.289801	0.0860363	0.273179	0.407867	1
Herbivore grazer	0.141423	0.747231	0.00935996	0.753826	0.531691	0.810272	0.863444	0.0977247	0.595646	0.126594	1
Insectivore	0.129787	0.505229	0.0195804	0.280578	0.976464	0.974652	0.746433	0.15319	0.412121	0.26014	0.899851	1
Insectivore omnivorous	0.565199	0.257179	0.135637	0.100663	0.0659127	0.575572	0.175891	0.77436	0.671406	0.452302	0.193147	0.148194	1
Insectivore under canopy	5.77033e-08	0.0109585	6.9407e-05	0.00270143	0.115704	0.0401641	0.0502888	6.92459e-07	0.0751699	0.00495485	0.0102919	0.189664	0.00125008	1
Myrmecophage	0.0575179	0.197059	0.0181818	0.167277	0.562671	0.393162	0.388615	0.0634814	0.266667	0.145455	0.330881	0.4	0.0846233	0.805864	1
Nectarivore	0.0820562	0.684847	0.00144345	0.411149	0.606637	0.962466	0.869831	0.0797949	0.350697	0.0955571	0.910275	0.548739	0.0832301	0.0257324	0.189286	1
Omnivore granivore	0.763178	0.622416	0.0500651	0.422439	0.143623	0.753631	0.26768	0.557637	0.947387	0.314296	0.403862	0.487897	0.611797	0.000679851	0.205073	0.322707	1
Piscivore	0.391021	0.913123	0.0417832	0.858586	0.50339	0.908135	0.812857	0.430011	0.710373	0.299126	0.869187	0.787879	0.34112	0.0586724	0.383333	0.938467	0.667561	1
Sanguinivore	0.979796	0.705285	0.209091	0.477411	0.429119	1	0.562671	0.722569	1	0.372727	0.679946	0.4	0.79257	0.122392	0.4	0.521429	1	0.833333	1
Body mass	Large	Medium	Medium-large	Small	Very small
Large	1
Medium	0.305038	1
Medium-large	0.148739	0.613446	1
Small	0.214223	0.842215	0.399636	1
Very small	0.209614	0.979322	0.467453	0.873846	1
Locomotion	Arboreal	Fossorial	Semiaquatic	Semiarboreal	Semifossorial	Terrestrial	Volant
Arboreal	1
Fossorial	9.57882e-05	1
Semiaquatic	0.0344373	1.89102e-05	1
Semiarboreal	3.99789e-05	0.331212	1.34667e-06	1
Semifossorial	0.000297835	0.939078	0.00219915	0.582409	1
Terrestrial	0.0168356	0.541688	0.198163	0.335544	0.53648	1
Volant	0.00154947	0.86933	0.0186481	0.746064	0.916508	0.645175	1
Order	Artiodactyla	Carnivora	Chiroptera	Cingulata	Didelphimorphia	Eulipotyphla	Lagomorpha	Perissodactyla	Pilosa	Primates	Rodentia
Artiodactyla	1
Carnivora	0.752753	1
Chiroptera	0.261125	0.0120736	1
Cingulata	0.145455	0.0728945	0.314585	1
Didelphimorphia	0.167174	0.0187635	0.406805	0.711111	1
Eulipotyphla	0.149936	0.00718659	0.378536	0.419048	0.962437	1
Lagomorpha	0.456097	0.707064	0.0513586	0.230769	0.0908417	0.0394121	1
Perissodactyla	1	0.636446	0.864403	0.666667	0.666667	0.571429	0.833333	1
Pilosa	0.581818	0.32303	1	0.666667	0.533333	0.536508	0.512821	1	1
Primates	0.281818	0.148773	0.506428	0.8	0.630303	0.89601	0.126374	1	0.8	1
Rodentia	0.328397	0.385001	1.07592e-07	0.0971136	0.016399	0.000217747	0.948179	0.586853	0.365799	0.113973	1

[truncated: 2 more sheets: 585_2070_BCC, 585_2070_CAN]
