# Supplementary material for: Species, taxonomic, and functional group diversities of terrestrial mammals at risk under climate change and land‐use/cover change scenarios in Mexico
Source: Glob Chang Biol. 2022 Sep 13;28(23):6992–7008. doi: 10.1111/gcb.16411 (PMC9826092; doi:10.1111/gcb.16411)
Supplement: Supplementary file 6 — Appendix S6 [file GCB-28-6992-s001.xlsx]

## Sheet: WPP
	245 2030 BCC		245 2030 CAN		245 2050 BCC		245 2050 CAN		245 2070 BCC		245 2070 CAN					585 2030 BCC		585 2030 CAN		585 2050 BCC		585 2050 CAN		585 2070 BCC		585 2070 CAN
Trophic group	mean	sd	mean	sd	mean	sd	mean	sd	mean	sd	mean	sd	Max	Min		mean	sd	mean	sd	mean	sd	mean	sd	mean	sd	mean	sd	Max	Min
Aerial insectivore	0.591795	0.113868	0.573692	0.108764	0.593244	0.120567	0.578359	0.112018	0.578923	0.119911	0.566077	0.1395	0.593244	0.566077		0.596051	0.123083	0.553526	0.112556	0.58391	0.128208	0.58626	0.119291	0.610423	0.127039	0.590577	0.125417	0.610423	0.553526
Carnivorous	0.619429	0.0908792	0.599786	0.0814061	0.607571	0.0939335	0.606786	0.101489	0.596714	0.0751812	0.603714	0.104745	0.619429	0.596714		0.614143	0.0915019	0.586214	0.108209	0.588429	0.12693	0.620571	0.114997	0.631429	0.116481	0.618286	0.107092	0.631429	0.586214
Carnivorous ominivorous	0.495889	0.133318	0.488222	0.0925632	0.506778	0.124217	0.493444	0.0708416	0.479889	0.108567	0.547111	0.0981077	0.547111	0.479889		0.478222	0.0822827	0.452222	0.0984464	0.467444	0.0831957	0.477444	0.0987118	0.495222	0.0863825	0.489222	0.11925	0.495222	0.452222
Frugivore	0.63444	0.10486	0.60896	0.111127	0.64392	0.0961808	0.627	0.0997973	0.62092	0.0989823	0.58728	0.134137	0.64392	0.58728		0.65328	0.106091	0.57172	0.110665	0.6508	0.0921014	0.62552	0.103336	0.68	0.110825	0.6244	0.102155	0.68	0.57172
Frugivore granivore	0.698385	0.128623	0.659346	0.14471	0.6785	0.15544	0.662038	0.149363	0.661769	0.143493	0.663538	0.140051	0.698385	0.659346		0.711846	0.135179	0.623115	0.147583	0.679077	0.158699	0.657692	0.163359	0.703269	0.157268	0.650462	0.150876	0.711846	0.623115
Frugivore herbivore	0.6338	0.167289	0.63108	0.176002	0.61824	0.183289	0.62196	0.185049	0.61456	0.180819	0.65172	0.159081	0.65172	0.61456		0.658042	0.173061	0.58944	0.18502	0.61492	0.179765	0.60925	0.209632	0.6422	0.189919	0.59788	0.213101	0.658042	0.58944
Frugivore omivore	0.627923	0.171781	0.629154	0.184863	0.629923	0.18645	0.624038	0.191852	0.613385	0.191974	0.611	0.189911	0.629923	0.611		0.6545	0.133186	0.607962	0.133936	0.636769	0.139589	0.630269	0.195053	0.642231	0.136562	0.632577	0.137442	0.6545	0.607962
Granivore	0.591902	0.12769	0.592426	0.120725	0.565393	0.149688	0.586459	0.128816	0.565656	0.140805	0.65	0.120983	0.65	0.565393		0.587934	0.148775	0.558361	0.118899	0.552262	0.153816	0.5775	0.140181	0.575	0.156611	0.558672	0.143092	0.587934	0.552262
Herbivore	0.591857	0.0721675	0.619143	0.117154	0.627571	0.145075	0.624143	0.139956	0.606	0.154366	0.616571	0.158945	0.627571	0.591857		0.624429	0.130567	0.564714	0.115805	0.644429	0.153158	0.601714	0.155189	0.645714	0.168828	0.601286	0.188183	0.645714	0.564714
Herbivore browser	0.572889	0.167358	0.575	0.156525	0.553333	0.18186	0.551333	0.169909	0.535889	0.160085	0.606333	0.126923	0.606333	0.535889		0.596333	0.199132	0.528778	0.1488	0.532111	0.218502	0.530889	0.17706	0.56	0.223646	0.528444	0.196029	0.596333	0.528444
Herbivore grazer	0.641344	0.128779	0.645938	0.131579	0.62625	0.150455	0.623531	0.177615	0.619344	0.139038	0.666375	0.161459	0.666375	0.619344		0.644	0.145352	0.614375	0.127728	0.61625	0.179994	0.629156	0.149192	0.644469	0.190184	0.620625	0.1526	0.644469	0.614375
Insectivore	0.7275	0.0748398	0.698	0.0528646	0.525	0.35648	0.683	0.0631031	0.69825	0.099151	0.67425	0.107342	0.7275	0.525		0.7305	0.0680074	0.643	0.0523514	0.7	0.070176	0.66175	0.0711167	0.66375	0.250164	0.5975	0.209864	0.7305	0.5975
Insectivore omnivorous	0.57125	0.135256	0.573125	0.142056	0.580937	0.176786	0.571688	0.157946	0.556188	0.140046	0.601313	0.144531	0.601313	0.556188		0.571875	0.146473	0.5375	0.134563	0.58	0.161952	0.572375	0.176115	0.609437	0.179187	0.57725	0.156848	0.609437	0.5375
Insectivore under canopy	0.698527	0.129944	0.688164	0.131393	0.708273	0.141492	0.701145	0.133732	0.697473	0.14036	0.717691	0.168567	0.717691	0.688164		0.707309	0.139002	0.661982	0.123215	0.691	0.156596	0.710855	0.130327	0.718309	0.16627	0.696018	0.143841	0.718309	0.661982
Myrmecophage	0.749333	0.0467155	0.695	0.0581292	0.726	0.0928601	0.710333	0.0743326	0.726	0.0984886	0.638	0.123867	0.749333	0.638		0.727333	0.0083865	0.651	0.0454313	0.790667	0.174288	0.718	0.0763151	0.804667	0.160488	0.765667	0.155931	0.804667	0.651
Nectarivore	0.617462	0.101435	0.586308	0.0837958	0.646692	0.094603	0.621692	0.101202	0.623231	0.114809	0.592769	0.110394	0.646692	0.586308		0.605385	0.106256	0.592	0.0931594	0.625154	0.110314	0.647615	0.111613	0.646615	0.132604	0.648077	0.117474	0.648077	0.592
Omnivore granivore	0.636946	0.141383	0.631216	0.146086	0.637324	0.167169	0.631243	0.148375	0.627973	0.159116	0.656297	0.195164	0.656297	0.627973		0.644083	0.138264	0.583568	0.13105	0.636162	0.165129	0.585057	0.188285	0.668054	0.170145	0.583703	0.161753	0.668054	0.583568
Piscivore	0.636143	0.149017	0.611857	0.128409	0.678571	0.160967	0.626143	0.129099	0.65	0.164685	0.651286	0.171741	0.678571	0.611857		0.655429	0.187408	0.586714	0.13079	0.641857	0.176824	0.619	0.1286	0.651714	0.158975	0.598	0.122254	0.655429	0.586714
Sanguinivore	0.613667	0.113386	0.586333	0.0871168	0.597333	0.102569	0.569667	0.0724523	0.575333	0.105078	0.499	0.0711899	0.613667	0.499		0.629	0.089822	0.569333	0.123265	0.572	0.0544426	0.591333	0.128337	0.583333	0.0564122	0.567333	0.128485	0.629	0.567333
Body mass group	mean	sd	mean	sd	mean	sd	mean	sd	mean	sd	mean	sd	Max	Min		mean	sd	mean	sd	mean	sd	mean	sd	mean	sd	mean	sd	Max	Min
Large	0.600471	0.146943	0.599765	0.15172	0.580647	0.154327	0.583412	0.157079	0.577471	0.151606	0.627882	0.129732	0.627882	0.577471		0.614706	0.151281	0.565	0.168286	0.557588	0.156576	0.584353	0.184939	0.601059	0.167762	0.595706	0.201508	0.614706	0.557588
Medium	0.625081	0.15395	0.624919	0.159788	0.628919	0.177488	0.618851	0.182387	0.612095	0.171143	0.644878	0.170463	0.644878	0.612095		0.651384	0.149898	0.590351	0.136371	0.625284	0.172387	0.61137	0.175952	0.642486	0.169603	0.600662	0.149434	0.651384	0.590351
Medium-large	0.632088	0.142589	0.618647	0.146951	0.627206	0.143989	0.621941	0.146858	0.616529	0.142279	0.605794	0.13513	0.632088	0.605794		0.614618	0.163986	0.598794	0.147586	0.611559	0.173943	0.637294	0.14999	0.640882	0.183238	0.640676	0.151595	0.640882	0.598794
Small	0.627667	0.125452	0.618821	0.122668	0.615673	0.148924	0.618377	0.126454	0.607105	0.133773	0.626599	0.151552	0.627667	0.607105		0.630677	0.134327	0.588932	0.120746	0.609414	0.145299	0.61244	0.146571	0.62866	0.154723	0.599809	0.145153	0.630677	0.588932
Very small	0.628104	0.134359	0.610736	0.131896	0.628209	0.149527	0.61862	0.139453	0.617656	0.146713	0.635822	0.1591	0.635822	0.610736		0.635	0.142999	0.579761	0.130761	0.623411	0.154661	0.617877	0.146966	0.653828	0.159409	0.616748	0.15166	0.653828	0.579761
Locomotion	mean	sd	mean	sd	mean	sd	mean	sd	mean	sd	mean	sd	Max	Min		mean	sd	mean	sd	mean	sd	mean	sd	mean	sd	mean	sd	Max	Min
Arboreal	0.76825	0.0868773	0.780188	0.112378	0.792875	0.0952239	0.793625	0.103543	0.772125	0.0820479	0.740812	0.147082	0.793625	0.740812		0.803937	0.0845226	0.743875	0.0979039	0.785875	0.0872826	0.798813	0.109981	0.807875	0.0761576	0.772188	0.0965092	0.807875	0.743875
Fossorial	0.652737	0.10809	0.663211	0.120951	0.634263	0.148185	0.625526	0.192887	0.624105	0.129638	0.656474	0.186859	0.663211	0.624105		0.667842	0.123091	0.627211	0.114961	0.640895	0.178913	0.632	0.141953	0.666263	0.192579	0.613263	0.151075	0.667842	0.613263
Semiaquatic	0.645846	0.166285	0.630462	0.134168	0.673462	0.170163	0.636769	0.137784	0.652538	0.175702	0.645308	0.156743	0.673462	0.630462		0.670769	0.180668	0.601385	0.126	0.652154	0.17758	0.631154	0.134531	0.674308	0.177388	0.623923	0.133605	0.674308	0.601385
Semiarboreal	0.595341	0.1614	0.568886	0.155162	0.581818	0.174643	0.565227	0.159062	0.565023	0.168915	0.584159	0.157925	0.595341	0.565023		0.605341	0.150933	0.544182	0.125566	0.576523	0.151794	0.570977	0.170269	0.588295	0.144825	0.581545	0.144298	0.605341	0.544182
Semifossorial	0.636196	0.137496	0.630505	0.133935	0.626402	0.164588	0.634515	0.145016	0.618381	0.1545	0.695959	0.134983	0.695959	0.618381		0.635773	0.154289	0.596588	0.134836	0.614309	0.178796	0.627875	0.155331	0.633443	0.180025	0.611175	0.159954	0.635773	0.596588
Terrestrial	0.62616	0.141391	0.624513	0.141156	0.619714	0.157056	0.620286	0.148198	0.611076	0.149629	0.647941	0.157496	0.647941	0.611076		0.636333	0.144348	0.580983	0.139284	0.613672	0.160284	0.598612	0.170514	0.645748	0.169053	0.592941	0.164837	0.645748	0.580983
Volant	0.609218	0.114087	0.58793	0.11012	0.607563	0.127579	0.597028	0.11339	0.597507	0.121237	0.57119	0.135328	0.609218	0.57119		0.61207	0.120694	0.570218	0.113735	0.603331	0.124122	0.609035	0.122361	0.629894	0.13501	0.609211	0.130632	0.629894	0.570218
Order	mean	sd	mean	sd	mean	sd	mean	sd	mean	sd	mean	sd	Max	Min		mean	sd	mean	sd	mean	sd	mean	sd	mean	sd	mean	sd	Max	Min
Artiodactyla	0.630222	0.178351	0.624111	0.18031	0.608111	0.17871	0.610333	0.180508	0.607667	0.172821	0.641556	0.156678	0.641556	0.607667		0.654222	0.158065	0.595222	0.214508	0.582111	0.18124	0.598	0.213987	0.628333	0.199213	0.598556	0.232898	0.654222	0.582111
Carnivora	0.5775	0.107088	0.573688	0.115858	0.587156	0.119855	0.582688	0.121289	0.574375	0.115188	0.597031	0.110884	0.597031	0.573688		0.568375	0.120734	0.549594	0.12595	0.560656	0.129831	0.5865	0.132612	0.602	0.13804	0.592094	0.129417	0.602	0.549594
Chiroptera	0.609218	0.114087	0.58793	0.11012	0.607563	0.127579	0.597028	0.11339	0.597507	0.121237	0.57119	0.135328	0.609218	0.57119		0.61207	0.120694	0.570218	0.113735	0.603331	0.124122	0.609035	0.122361	0.629894	0.13501	0.609211	0.130632	0.629894	0.570218
Cingulata	0.695	0.104652	0.685	0.106066	0.734	0.138593	0.7035	0.126572	0.733	0.145664	0.662	0.148492	0.734	0.662		0.6915	0.0445477	0.635	0.0961665	0.817	0.244659	0.7075	0.116673	0.837	0.21496	0.7725	0.191626	0.837	0.635
Didelphimorphia	0.72675	0.152934	0.698	0.178035	0.716375	0.155462	0.682	0.177279	0.697	0.171611	0.657	0.21073	0.72675	0.657		0.724375	0.166514	0.663375	0.161037	0.687	0.166432	0.716375	0.15075	0.657625	0.129037	0.67225	0.115912	0.724375	0.657625
Eulipotyphla	0.723618	0.117183	0.713794	0.108477	0.739882	0.12477	0.734118	0.105181	0.721882	0.119369	0.779265	0.123844	0.779265	0.713794		0.748765	0.112913	0.670853	0.106197	0.7425	0.126982	0.719853	0.109233	0.768824	0.141707	0.695824	0.135738	0.768824	0.670853
Lagomorpha	0.649273	0.155643	0.638455	0.14428	0.628545	0.157056	0.641273	0.159373	0.631455	0.153456	0.680182	0.126581	0.680182	0.628545		0.630636	0.174158	0.610455	0.14316	0.617	0.194659	0.648818	0.164138	0.659727	0.206798	0.645455	0.165479	0.659727	0.610455
Perissodactyla	0.769	0	0.794	0	0.793	0	0.783	0	0.777	0	0.791	0	0.794	0.769		0.822	0	0.723	0	0.742	0	0.91	0	0.769	0	0.975	0	0.975	0.723
Pilosa	0.7395	0.0615183	0.6625	0.0205061	0.673	0.019799	0.669	0.0282843	0.671	0.0353553	0.5735	0.0756604	0.7395	0.5735		0.7295	0.0106066	0.625	0.00848528	0.691	0.0339411	0.682	0.0622254	0.7125	0.0233345	0.6945	0.135057	0.7295	0.625
Primates	0.785667	0.0416453	0.808	0.106691	0.755	0.0706329	0.782667	0.0917624	0.769	0.0632376	0.735667	0.111541	0.808	0.735667		0.843333	0.0378594	0.754	0.105432	0.778333	0.0827124	0.775667	0.0888951	0.839333	0.100719	0.772	0.0858545	0.843333	0.754
Rodentia	0.620403	0.143658	0.616617	0.144032	0.610019	0.169541	0.609748	0.158284	0.599272	0.15909	0.647816	0.15918	0.647816	0.599272		0.630235	0.150005	0.57916	0.134277	0.603932	0.168861	0.595658	0.1698	0.624083	0.171734	0.586675	0.158035	0.630235	0.57916

## Sheet: WoPP
	245 2030 BCC		245 2030 CAN		245 2050 BCC		245 2050 CAN		245 2070 BCC		245 2070 CAN					585 2030 BCC		585 2030 CAN		585 2050 BCC		585 2050 CAN		585 2070 BCC		585 2070 CAN
Trophic group	mean	sd	mean	sd	mean	sd	mean	sd	mean	sd	mean	sd	Max	Min		mean	sd	mean	sd	mean	sd	mean	sd	mean	sd	mean	sd	Max	Min
Aerial insectivore	0.631372	0.0905477	0.615962	0.0871585	0.647513	0.0988921	0.610551	0.0899963	0.660692	0.101595	0.602769	0.127357	0.660692	0.602769		0.642244	0.103684	0.55159	0.0880117	0.635462	0.105395	0.577597	0.0937814	0.64691	0.0995403	0.60759	0.100068	0.64691	0.55159
Carnivorous	0.656929	0.0557183	0.629571	0.0488336	0.656	0.066527	0.627857	0.071385	0.676357	0.0573821	0.631714	0.122686	0.676357	0.627857		0.659214	0.0746017	0.570357	0.070116	0.634	0.0939271	0.598071	0.0754947	0.656071	0.082525	0.622429	0.0760645	0.659214	0.570357
Carnivorous ominivorous	0.567889	0.136366	0.560111	0.10653	0.575889	0.0976428	0.556889	0.0844296	0.574889	0.0961476	0.620111	0.140251	0.620111	0.556889		0.540667	0.0668898	0.483556	0.0890325	0.538667	0.0493584	0.504444	0.0898695	0.552111	0.0635619	0.531667	0.0993001	0.552111	0.483556
Frugivore	0.63932	0.0821841	0.61544	0.0847172	0.67036	0.0674771	0.62504	0.0704453	0.67476	0.0698035	0.58392	0.10808	0.67476	0.58392		0.67172	0.0873334	0.53648	0.0794476	0.68068	0.0624184	0.58088	0.0697635	0.68872	0.0749586	0.6078	0.0675272	0.68872	0.53648
Frugivore granivore	0.739231	0.111452	0.698192	0.132855	0.731692	0.132755	0.6885	0.130495	0.741462	0.124042	0.695538	0.115796	0.741462	0.6885		0.7615	0.116255	0.613077	0.128686	0.728308	0.130971	0.637308	0.13527	0.729885	0.117455	0.648885	0.107098	0.7615	0.613077
Frugivore herbivore	0.6974	0.143122	0.69004	0.14652	0.69396	0.165519	0.67204	0.159272	0.71828	0.166492	0.70288	0.130484	0.71828	0.67204		0.731708	0.151789	0.6	0.152067	0.69012	0.157964	0.6105	0.168852	0.68984	0.153073	0.6158	0.169954	0.731708	0.6
Frugivore omivore	0.650038	0.153107	0.653692	0.162114	0.667192	0.174017	0.637231	0.167719	0.683115	0.189023	0.629808	0.173514	0.683115	0.629808		0.687885	0.109402	0.5875	0.0899863	0.680654	0.119932	0.600577	0.158284	0.665731	0.111137	0.628038	0.0980398	0.687885	0.5875
Granivore	0.662295	0.106484	0.664705	0.0968434	0.644115	0.124619	0.643754	0.0975679	0.670557	0.116228	0.716672	0.100019	0.716672	0.643754		0.664984	0.131112	0.580836	0.0856332	0.626787	0.123175	0.592467	0.0987374	0.629164	0.121478	0.593869	0.104726	0.664984	0.580836
Herbivore	0.632	0.0564624	0.665429	0.100835	0.682571	0.129398	0.656571	0.1269	0.689714	0.149851	0.651429	0.145491	0.689714	0.632		0.679429	0.114087	0.561	0.0928386	0.686143	0.122593	0.588857	0.128031	0.674286	0.137421	0.608	0.157811	0.686143	0.561
Herbivore browser	0.645222	0.128915	0.644889	0.127503	0.642	0.166473	0.610111	0.141491	0.655	0.156559	0.679111	0.0946552	0.679111	0.610111		0.688778	0.181995	0.553667	0.110449	0.611222	0.192026	0.546667	0.128564	0.624667	0.199127	0.570222	0.15677	0.688778	0.546667
Herbivore grazer	0.683063	0.0989252	0.692719	0.100139	0.677937	0.113941	0.656906	0.155831	0.706469	0.11156	0.710875	0.159971	0.710875	0.656906		0.6955	0.10928	0.613125	0.0985026	0.665562	0.14732	0.617375	0.11034	0.672031	0.160978	0.639031	0.122799	0.6955	0.613125
Insectivore	0.6945	0.0547753	0.70225	0.114007	0.52225	0.358644	0.672	0.100853	0.72325	0.125988	0.63675	0.14933	0.72325	0.52225		0.74	0.103463	0.60025	0.0897826	0.717	0.081825	0.5725	0.110726	0.64925	0.225032	0.573	0.190011	0.74	0.5725
Insectivore omnivorous	0.629	0.110292	0.632687	0.111615	0.647938	0.144344	0.618125	0.125593	0.661813	0.125103	0.650813	0.102188	0.661813	0.618125		0.638437	0.114793	0.551312	0.100263	0.650062	0.133548	0.574812	0.135914	0.652938	0.138086	0.601625	0.114407	0.652938	0.551312
Insectivore under canopy	0.715582	0.116794	0.704291	0.123122	0.7428	0.120856	0.703255	0.113672	0.765527	0.121785	0.725109	0.155059	0.765527	0.703255		0.735618	0.126978	0.629036	0.105103	0.7194	0.136855	0.6666	0.100625	0.727491	0.136761	0.6788	0.118198	0.735618	0.629036
Myrmecophage	0.752667	0.0578389	0.703667	0.0686319	0.749333	0.0869847	0.702333	0.0718215	0.773	0.0782368	0.607667	0.0937354	0.773	0.607667		0.743333	0.0156312	0.607	0.0455741	0.793667	0.123427	0.659333	0.0645006	0.795	0.143042	0.714667	0.113615	0.795	0.607
Nectarivore	0.660077	0.0894012	0.626692	0.0683415	0.704923	0.083762	0.649923	0.0868528	0.710846	0.103725	0.620846	0.0923046	0.710846	0.620846		0.655615	0.0888721	0.587462	0.0821286	0.681692	0.100616	0.632615	0.094282	0.676923	0.113965	0.664231	0.107857	0.681692	0.587462
Omnivore granivore	0.669865	0.10992	0.666703	0.13543	0.683622	0.140342	0.654568	0.12517	0.701865	0.136091	0.683162	0.186198	0.701865	0.654568		0.686917	0.10998	0.573432	0.105118	0.680892	0.137002	0.565229	0.156882	0.693541	0.137074	0.570324	0.129895	0.693541	0.565229
Piscivore	0.680429	0.116909	0.659143	0.0851419	0.734286	0.117911	0.660143	0.0812269	0.744143	0.12847	0.683857	0.142779	0.744143	0.659143		0.706857	0.128098	0.587143	0.0937558	0.710714	0.135278	0.606	0.0800916	0.701429	0.103336	0.618	0.0819919	0.710714	0.587143
Sanguinivore	0.634	0.111987	0.606667	0.0701166	0.63	0.110145	0.583333	0.072037	0.646667	0.129466	0.511667	0.0555008	0.646667	0.511667		0.661667	0.0876432	0.548333	0.112291	0.612	0.0547814	0.563667	0.128974	0.610333	0.0617198	0.573	0.135244	0.661667	0.548333
Body mass group	mean	sd	mean	sd	mean	sd	mean	sd	mean	sd	mean	sd	Max	Min		mean	sd	mean	sd	mean	sd	mean	sd	mean	sd	mean	sd	Max	Min
Large	0.670118	0.129017	0.660882	0.128113	0.659	0.141756	0.637471	0.142644	0.683059	0.138215	0.686412	0.107937	0.686412	0.637471		0.691647	0.132873	0.579765	0.142526	0.630471	0.14226	0.591941	0.154473	0.652294	0.135101	0.619294	0.163753	0.691647	0.579765
Medium	0.666081	0.130338	0.669757	0.134986	0.680595	0.151194	0.651365	0.160263	0.698	0.15753	0.686284	0.163034	0.698	0.651365		0.701849	0.119075	0.588824	0.102433	0.679365	0.140578	0.59963	0.139157	0.672946	0.137795	0.613324	0.117319	0.701849	0.588824
Medium-large	0.680588	0.121825	0.661059	0.122008	0.687324	0.129198	0.651971	0.116208	0.703882	0.126228	0.637	0.120903	0.703882	0.637		0.667765	0.145301	0.593147	0.114188	0.668353	0.148526	0.622324	0.111173	0.677265	0.152984	0.649088	0.112849	0.677265	0.593147
Small	0.669148	0.106221	0.662796	0.110231	0.671969	0.131469	0.650519	0.106174	0.692123	0.116293	0.661556	0.141444	0.692123	0.650519		0.682665	0.118876	0.585728	0.0991844	0.661951	0.12338	0.59961	0.11853	0.663154	0.125207	0.607981	0.115261	0.682665	0.585728
Very small	0.661638	0.106419	0.645669	0.107121	0.67573	0.119384	0.641178	0.107726	0.694601	0.12177	0.664153	0.14143	0.694601	0.641178		0.677583	0.117907	0.568798	0.0981521	0.669699	0.122561	0.597704	0.10704	0.680288	0.122112	0.622368	0.114583	0.680288	0.568798
Locomotion	mean	sd	mean	sd	mean	sd	mean	sd	mean	sd	mean	sd	Max	Min		mean	sd	mean	sd	mean	sd	mean	sd	mean	sd	mean	sd	Max	Min
Arboreal	0.759625	0.0853447	0.774375	0.111039	0.802375	0.103951	0.771687	0.106628	0.821438	0.0901798	0.722	0.126247	0.821438	0.722		0.809312	0.102118	0.686688	0.0915465	0.796625	0.0966043	0.726875	0.104291	0.783375	0.0992491	0.725437	0.0878552	0.809312	0.686688
Fossorial	0.687789	0.0844726	0.705579	0.090023	0.680211	0.117893	0.655105	0.181207	0.706158	0.105288	0.693947	0.185853	0.706158	0.655105		0.712579	0.0883216	0.622105	0.0917278	0.679842	0.15001	0.614947	0.107125	0.686158	0.177124	0.630053	0.125908	0.712579	0.614947
Semiaquatic	0.668615	0.126688	0.658615	0.0957327	0.711308	0.129185	0.655077	0.0972655	0.727154	0.141372	0.668231	0.12718	0.727154	0.655077		0.702692	0.127355	0.583538	0.091179	0.699846	0.137167	0.605846	0.0905408	0.702923	0.127528	0.628	0.0919112	0.702923	0.583538
Semiarboreal	0.644386	0.150948	0.618	0.143953	0.641023	0.160411	0.604886	0.145982	0.654273	0.167505	0.628864	0.155686	0.654273	0.604886		0.6605	0.13139	0.54925	0.0963736	0.637545	0.129599	0.567682	0.13971	0.632864	0.120053	0.599068	0.106179	0.6605	0.54925
Semifossorial	0.689588	0.116146	0.684196	0.113983	0.691402	0.137497	0.673742	0.116348	0.713474	0.131819	0.744557	0.113867	0.744557	0.673742		0.698309	0.137697	0.600732	0.10663	0.675784	0.147805	0.622437	0.116258	0.673443	0.145811	0.627299	0.121219	0.698309	0.600732
Terrestrial	0.673109	0.110753	0.671958	0.117484	0.678101	0.128581	0.655664	0.117589	0.698664	0.125308	0.688773	0.137731	0.698664	0.655664		0.69212	0.1162	0.580765	0.10733	0.670437	0.130107	0.589595	0.13323	0.682109	0.130982	0.601529	0.130972	0.69212	0.580765
Volant	0.639535	0.0913946	0.619789	0.0884632	0.654683	0.111325	0.618303	0.0885531	0.671768	0.102622	0.593387	0.11985	0.671768	0.593387		0.652486	0.10207	0.558141	0.0886812	0.647648	0.101201	0.58756	0.094253	0.656211	0.103102	0.61543	0.103336	0.656211	0.558141
Order	mean	sd	mean	sd	mean	sd	mean	sd	mean	sd	mean	sd	Max	Min		mean	sd	mean	sd	mean	sd	mean	sd	mean	sd	mean	sd	Max	Min
Artiodactyla	0.697333	0.155678	0.681889	0.147363	0.683667	0.153842	0.663222	0.157995	0.715	0.148635	0.696778	0.126185	0.715	0.663222		0.730444	0.122798	0.607	0.181611	0.653889	0.158959	0.603111	0.170194	0.670889	0.149721	0.616889	0.177476	0.730444	0.603111
Carnivora	0.635469	0.0921072	0.627437	0.0960074	0.652656	0.10568	0.625844	0.0997167	0.670781	0.107628	0.648156	0.117838	0.670781	0.625844		0.628406	0.107444	0.557625	0.0957647	0.625563	0.109935	0.586781	0.102212	0.648687	0.116962	0.615594	0.103997	0.648687	0.557625
Chiroptera	0.639535	0.0913946	0.619789	0.0884632	0.654683	0.111325	0.618303	0.0885531	0.671768	0.102622	0.593387	0.11985	0.671768	0.593387		0.652486	0.10207	0.558141	0.0886812	0.647648	0.101201	0.58756	0.094253	0.656211	0.103102	0.61543	0.103336	0.656211	0.558141
Cingulata	0.716	0.0678823	0.7185	0.0883883	0.7745	0.0997021	0.7175	0.0940452	0.795	0.0890955	0.649	0.079196	0.795	0.649		0.7305	0.0148492	0.6125	0.0657609	0.823	0.152735	0.67	0.0763675	0.8495	0.154856	0.7365	0.115258	0.8495	0.6125
Didelphimorphia	0.698625	0.100084	0.687	0.128935	0.712	0.110373	0.664875	0.132768	0.734625	0.133023	0.646625	0.17971	0.734625	0.646625		0.70725	0.111983	0.60925	0.107322	0.6975	0.129474	0.650375	0.100257	0.64925	0.0732778	0.62625	0.0741172	0.70725	0.60925
Eulipotyphla	0.745676	0.108785	0.736912	0.111994	0.776765	0.102265	0.742353	0.0904557	0.794176	0.0949266	0.795029	0.100499	0.795029	0.736912		0.781971	0.102955	0.642676	0.100428	0.777382	0.100972	0.679294	0.0886794	0.783265	0.114768	0.681471	0.107325	0.783265	0.642676
Lagomorpha	0.702636	0.114982	0.695091	0.10911	0.687182	0.10834	0.681455	0.11623	0.724818	0.117335	0.726636	0.10166	0.726636	0.681455		0.693636	0.130692	0.615091	0.106382	0.682	0.155518	0.640545	0.117824	0.693273	0.147425	0.664273	0.121348	0.693636	0.615091
Perissodactyla	0.84	0	0.861	0	0.903	0	0.852	0	0.882	0	0.85	0	0.903	0.84		0.918	0	0.727	0	0.824	0	0.903	0	0.828	0	0.975	0	0.975	0.727
Pilosa	0.747	0.0806102	0.665	0.0212132	0.7015	0.0374767	0.6615	0.0176777	0.7305	0.0374767	0.559	0.0579828	0.747	0.559		0.7445	0.0219203	0.581	0.00989949	0.725	0.046669	0.627	0.0452548	0.713	0.0240416	0.663	0.0989949	0.7445	0.581
Primates	0.802333	0.0791223	0.805333	0.128889	0.797	0.132367	0.773	0.130046	0.833667	0.0992992	0.722667	0.102002	0.833667	0.722667		0.874	0.0824864	0.700667	0.124456	0.817333	0.127241	0.718	0.120835	0.846	0.11694	0.741333	0.101933	0.874	0.700667
Rodentia	0.668942	0.119456	0.667107	0.122532	0.670024	0.14324	0.647194	0.132682	0.689141	0.140433	0.692413	0.144433	0.692413	0.647194		0.687995	0.125833	0.582175	0.102917	0.661932	0.138928	0.589673	0.132263	0.661709	0.137781	0.600947	0.121853	0.687995	0.582175
