# Supplementary material for: Species, taxonomic, and functional group diversities of terrestrial mammals at risk under climate change and land‐use/cover change scenarios in Mexico
Source: Glob Chang Biol. 2022 Sep 13;28(23):6992–7008. doi: 10.1111/gcb.16411 (PMC9826092; doi:10.1111/gcb.16411)
Supplement: Supplementary file 7 — Appendix S7 [file GCB-28-6992-s006.xlsx]

## Sheet: Summary
Table S4. Risk assessment of functional groups and taxonomic orders with LUCC/WP and LUCC/WoP.
Functional group	N	2030		2050		2070
		LUCC/WP	LUCC/WoP	LUCC/WP	LUCC/WoP	LUCC/WP	LUCC/WoP
Trophic group
Aerial Insectivore	78	3.85 – 5.13	3.85 – 5.13	2.56 – 5.13	2.56 – 5.13	2.56 – 6.41	2.56 – 6.41
Carnivore	14	0.00 – 7.14	0.00 – 7.14	0.00 – 7.14	0.00 – 7.14	0.00 – 7.14	0.00 – 7.14
Carnivore omnivore	9	0	0.00 – 0.00	0	0.00 – 0.00	0	0.00 – 0.00
Frugivore herbivore	25	12.00 – 16.00	12.00 – 16.00	12.00 – 16.00	12.00 – 16.00	12.00 – 16.00	12.00 – 16.00
Frugivore	25	3.70 – 7.41	3.70 – 7.41	0.00 – 3.70	0.00 – 3.70	0.00 – 7.41	0.00 – 7.41
Frugivore granivore	26	11.54 – 23.08	15.38 – 23.08	15.38 – 19.23	15.38 – 19.23	11.54 – 19.23	11.54 – 19.23
Frugivore omnivore	26	7.69 – 19.23	7.69 – 15.38	7.69 – 19.23	7.69 – 19.23	3.85 – 11.54	3.85 – 11.54
Granivore	61	4.92 – 8.20	4.92 – 8.20	3.28 – 6.56	3.28 – 6.56	4.92 – 8.20	4.92 – 8.20
Herbivore	7	0	0.00 – 0.00	0.00 – 14.29	0.00 – 14.29	14.29 – 14.29	14.29 – 14.29
Herbivore browser	9	11.11 – 22.22	11.11 – 22.22	11.11	11.11 – 11.11	0.00 – 11.11	0.00 – 11.11
Herbivore grazer	32	9.38 – 15.63	9.38 – 15.63	9.38 – 15.63	9.38 – 15.63	6.25 – 9.38	6.25 – 9.38
Insectivore	4	0.00 – 25.00	0.00 – 0.00	0	0.00 – 0.00	0	0.00 – 0.00
Insectivore omnivore	16	6.25 – 12.50	6.25 – 12.50	12.5	12.50 – 12.50	6.25 – 12.50	6.25 – 12.50
Insectivore under canopy	55	16.36 – 23.64	16.36 – 23.64	18.18 – 23.64	18.18 – 23.64	20.00 – 29.09	20.00 – 29.09
Myrmecophage	3	0	0.00 – 0.00	0.00 – 33.33	0.00 – 33.33	0.00 – 33.33	0.00 – 33.33
Nectarivore	13	0.00 – 15.38	0.00 – 15.38	0.00 – 7.69	0.00 – 7.69	0.00 – 15.38	0.00 – 15.38
Omnivore granivore	37	8.11 – 16.22	8.11 – 16.22	8.11 – 13.51	8.11 – 13.51	10.81 – 16.22	10.81 – 16.22
Piscivore	7	14.29 – 28.57	14.29 – 28.57	0.00 – 28.57	0.00 – 28.57	0.00 – 28.57	0.00 – 28.57
Sanguinivore	3	0	0.00 – 0.00	0	0.00 – 0.00	0	0.00 – 0.00
	450
Body mass
Large	17	11.76 – 11.76	11.76 – 11.76	5.88 – 17.65	5.88 – 17.65	5.88 – 17.65	5.88 – 17.65
Medium	74	9.46 – 13.51	9.46 – 13.51	10.81 – 13.51	10.81 – 13.51	5.41 – 12.16	5.41 – 12.16
Medium-large	34	8.82 – 14.71	8.82 – 14.71	8.82 – 11.76	8.82 – 11.76	5.88 – 14.71	5.88 – 14.71
Small	162	6.79 – 9.26	6.79 – 9.26	6.79 – 9.26	6.71 – 9.15	7.41 – 9.26	7.41 – 9.26
Very small	163	9.20 – 11.66	9.20 – 11.66	9.20 – 11.66	9.20 – 11.66	10.43 – 13.50	10.43 – 13.50
	450
Locomotion
Arboreal	16	37.50 – 50.00	37.50 – 50.00	37.50 – 43.75	37.50 – 43.75	25.00 – 31.25	25.00 – 31.25
Fossorial	19	0.00 – 15.79	0.00 – 15.79	5.26 – 15.79	5.26 – 15.79	5.26 – 15.79	5.26 – 15.79
Semiaquatic	13	15.38 – 23.08	15.38 – 23.08	7.69 – 23.08	7.69 – 23.08	7.69 – 23.08	7.69 – 23.08
Semiarboreal	44	2.27 – 4.55	2.27 – 4.55	2.27 – 4.55	2.27 – 4.55	2.27 – 4.55	2.27 – 4.55
Semifossorial	97	11.11 – 14.14	11.11 – 14.14	10.10 – 14.14	10.10 – 14.14	11.11 – 18.18	11.11 – 18.18
Terrestrial	119	9.24 – 11.76	9.24 – 11.76	10.92 – 12.61	10.92 – 12.61	11.76 – 13.45	11.76 – 13.45
Volant	142	4.23– 6.34	4.23 – 6.34	3.52 – 5.63	3.52 – 5.63	2.11 – 7.04	2.11 – 7-04
	450
Order
Artiodactyla	9	22.22 – 22.22	22.22 – 22.22	11.11 – 22.22	11.11 – 22.22	11.11 – 22.22	11.11 – 22.22
Carnivora	32	0.00 – 6.25	0.00 – 6.25	3.13 – 6.25	3.13 – 6.25	3.13 – 6.25	3.13 – 6.25
Chiroptera	142	4.23 – 6.34	4.23 – 6.34	3.52 – 5.63	3.52 – 5.63	2.11 – 7.04	2.11 – 7.04
Cingulata	2	0.00 – 0.00	0.00 – 0.00	0.00 – 50.00	0.00 – 50.00	0.00 – 50.00	0.00 – 50.00
Didelphimorphia	8	25.00 – 50.00	25.00 – 50.00	25.00 – 37.50	25.00 – 37.50	0.00 – 25.00	0.00 – 25.00
Eulipotyphla	34	20.59 – 23.53	20.59 – 23.53	11.76 – 29.41	11.76 – 29.41	14.71 – 38.24	14.71 – 38.24
Lagomorpha	11	18.18 – 27.27	18.18 – 27.27	9.09 – 18.18	9.09 – 18.18	9.09 – 18.18	9.09 – 18.18
Perissodactyla	1	0	0.00 – 0.00	0.00 – 100.00	0.00 – 100.00	0.00 – 100.00	0.00 – 100.00
Pilosa	2	0	0.00 – 0.00	0	0.00 – 0.00	0	0.00 – 0.00
Primates	3	33.33 – 66.67	33.33 – 66.67	33.33	33.33 – 33.33	0.00 – 33.33	0.00 – 33.33
Rodentia	206	8.25 – 10.68	8.25 – 10.68	9.71 – 11.17	9.71 – 11.17	9.13 – 11.54	9.22 – 11.65
	450

## Sheet: Risk_WP
Table S4. Risk assessment of functional groups and taxonomic orders with precautionary principle. Total number: the total number of species that belong to that group, 245_BCC, 245_CAN, 585_BCC, 585_CAN: all models and scenarios evaluated, Max: the maximum number of
species belonging to a group present in the top decile of higher risk, Min: minimum number of species belonging to a group present in the top decile, %Max: maximum percetage of species, %Min: minimum percentage of species, %Range: range between the maximum and minimum %.
Functional group		2030										Functional group		2050										Functional group		2070
Trophic group	Total number	245_BCC	245_CAN	585_BCC	585_CAN	Max	Min	%Max	%Min	% Rango		Trophic group	Total number	245_BCC	245_CAN	585_BCC	585_CAN	Max	Min	%Max	%Min	Rango		Trophic group	Total number	245_BCC	245_CAN	585_BCC	585_CAN	Max	Min	%Max	%Min	Rango
Aerial Insectivore	78	3	3	4	3	4	3	5.12821	3.84615	3.85 – 5.13		Aerial Insectivore	78	4	2	4	3	4	2	5.12821	2.5641	2.56 – 5.13		Aerial Insectivore	78	4	2	5	5	5	2	6.41026	2.5641	2.56 – 6.41
Carnivore	14	0	0	0	1	1	0	7.14286	0	0.00 – 7.14		Carnivore	14	0	0	0	1	1	0	7.14286	0	0.00 – 7.14		Carnivore	14	0	0	0	1	1	0	7.14286	0	0.00 – 7.14
Carnivore omnivore	9	0	0	0	0	0	0	0	0	0		Carnivore omnivore	9	0	0	0	0	0	0	0	0	0		Carnivore omnivore	9	0	0	0	0	0	0	0	0	0
Frugivore herbivore	25	4	3	4	3	4	3	16	12	12.00 – 16.00		Frugivore herbivore	25	4	3	3	4	4	3	16	12	12.00 – 16.00		Frugivore herbivore	25	4	3	3	4	4	3	16	12	12.00 – 16.00
Frugivore	25	2	2	2	1	2	1	8	4	3.70 – 7.41		Frugivore	25	1	1	0	1	1	0	4	0	0.00 – 3.70		Frugivore	25	0	1	2	0	2	0	8	0	0.00 – 7.41
Frugivore granivore	26	5	4	6	3	6	3	23.0769	11.5385	11.54 – 23.08		Frugivore granivore	26	4	4	5	5	5	4	19.2308	15.3846	15.38 – 19.23		Frugivore granivore	26	4	3	4	5	5	3	19.2308	11.5385	11.54 – 19.23
Frugivore omnivore	26	3	4	2	5	5	2	19.2308	7.69231	7.69 – 19.23		Frugivore omnivore	26	3	4	2	5	5	2	19.2308	7.69231	7.69 – 19.23		Frugivore omnivore	26	3	2	1	3	3	1	11.5385	3.84615	3.85 – 11.54
Granivore	61	3	3	5	3	5	3	8.19672	4.91803	4.92 – 8.20		Granivore	61	2	3	4	4	4	2	6.55738	3.27869	3.28 – 6.56		Granivore	61	3	5	4	4	5	3	8.19672	4.91803	4.92 – 8.20
Herbivore	7	0	0	0	0	0	0	0	0	0		Herbivore	7	1	0	1	1	1	0	14.2857	0	0.00 – 14.29		Herbivore	7	1	1	1	1	1	1	14.2857	14.2857	14.29 – 14.29
Herbivore browser	9	1	1	2	1	2	1	22.2222	11.1111	11.11 – 22.22		Herbivore browser	9	1	1	1	1	1	1	11.1111	11.1111	11.11		Herbivore browser	9	0	1	1	1	1	0	11.1111	0	0.00 – 11.11
Herbivore grazer	32	3	5	4	5	5	3	15.625	9.375	9.38 – 15.63		Herbivore grazer	32	3	5	3	4	5	3	15.625	9.375	9.38 – 15.63		Herbivore grazer	32	3	2	3	3	3	2	9.375	6.25	6.25 – 9.38
Insectivore	4	1	0	0	0	1	0	25	0	0.00 – 25.00		Insectivore	4	0	0	0	0	0	0	0	0	0		Insectivore	4	0	0	0	0	0	0	0	0	0
Insectivore omnivore	16	1	2	2	2	2	1	12.5	6.25	6.25 – 12.50		Insectivore omnivore	16	2	2	2	2	2	2	12.5	12.5	12.5		Insectivore omnivore	16	1	2	2	1	2	1	12.5	6.25	6.25 – 12.50
Insectivore under canopy	55	11	11	9	13	13	9	23.6364	16.3636	16.36 – 23.64		Insectivore under canopy	55	10	13	11	10	13	10	23.6364	18.1818	18.18 – 23.64		Insectivore under canopy	55	12	16	11	11	16	11	29.0909	20	20.00 – 29.09
Myrmecophage	3	0	0	0	0	0	0	0	0	0		Myrmecophage	3	1	0	1	0	1	0	33.3333	0	0.00 – 33.33		Myrmecophage	3	1	0	1	1	1	0	33.3333	0	0.00 – 33.33
Nectarivore	13	2	0	0	1	2	0	15.3846	0	0.00 – 15.38		Nectarivore	13	0	1	1	1	1	0	7.69231	0	0.00 – 7.69		Nectarivore	13	2	0	2	1	2	0	15.3846	0	0.00 – 15.38
Omnivore granivore	37	4	6	3	3	6	3	16.2162	8.10811	8.11 – 16.22		Omnivore granivore	37	5	4	5	3	5	3	13.5135	8.10811	8.11 – 13.51		Omnivore granivore	37	5	6	5	4	6	4	16.2162	10.8108	10.81 – 16.22
Piscivore	7	2	1	2	1	2	1	28.5714	14.2857	14.29 – 28.57		Piscivore	7	2	1	2	0	2	0	28.5714	0	0.00 – 28.57		Piscivore	7	2	1	0	0	2	0	28.5714	0	0.00 – 28.57
Sanguinivore	3	0	0	0	0	0	0	0	0	0		Sanguinivore	3	0	0	0	0	0	0	0	0	0		Sanguinivore	3	0	0	0	0	0	0	0	0	0
	450	45	45	45	45								450	43	44	45	45								450	45	45	45	45
Body mass	Total number	245_BCC	245_CAN	585_BCC	585_CAN	Max	Min	%Max	%Min	Rango		Body mass	Total number	245_BCC	245_CAN	585_BCC	585_CAN	Max	Min	%Max	%Min	Rango		Body mass	Total number	245_BCC	245_CAN	585_BCC	585_CAN	Max	Min	%Max	%Min	Rango
Large	17	2	2	2	2	2	2	11.7647	11.7647	11.76 – 11.76		Large	17	2	2	1	3	3	1	17.6471	5.88235	5.88 – 17.65		Large	17	2	1	2	3	3	1	17.6471	5.88235	5.88 – 17.65
Medium	74	7	10	10	8	10	7	13.5135	9.45946	9.46 – 13.51		Medium	74	10	9	10	8	10	8	13.5135	10.8108	10.81 – 13.51		Medium	74	9	9	5	4	9	4	12.1622	5.40541	5.41 – 12.16
Medium-large	34	3	3	4	5	5	3	14.7059	8.82353	8.82 – 14.71		Medium-large	34	4	3	4	4	4	3	11.7647	8.82353	8.82 – 11.76		Medium-large	34	4	2	4	5	5	2	14.7059	5.88235	5.88 – 14.71
Small	162	14	15	11	15	15	11	9.25926	6.79012	6.79 – 9.26		Small	162	12	13	11	15	15	11	9.25926	6.79012	6.79 – 9.26		Small	162	13	13	12	15	15	12	9.25926	7.40741	7.41 – 9.26
Very small	163	19	15	18	15	19	15	11.6564	9.20245	9.20 – 11.66		Very small	163	15	17	19	15	19	15	11.6564	9.20245	9.20 – 11.66		Very small	163	17	20	22	18	22	17	13.4969	10.4294	10.43 – 13.50
	450	45	45	45	45								450	43	44	45	45								450	45	45	45	45
Locomotion	Total number	245_BCC	245_CAN	585_BCC	585_CAN	Max	Min	%Max	%Min	Rango		Locomotion	Total number	245_BCC	245_CAN	585_BCC	585_CAN	Max	Min	%Max	%Min	Rango		Locomotion	Total number	245_BCC	245_CAN	585_BCC	585_CAN	Max	Min	%Max	%Min	Rango
Arboreal	16	6	6	8	7	8	6	50	37.5	37.50 – 50.00		Arboreal	16	6	6	6	7	7	6	43.75	37.5	37.50 – 43.75		Arboreal	16	4	5	4	5	5	4	31.25	25	25.00 – 31.25
Fossorial	19	0	3	1	2	3	0	15.7895	0	0.00 – 15.79		Fossorial	19	1	3	2	2	3	1	15.7895	5.26316	5.26 – 15.79		Fossorial	19	1	1	3	1	3	1	15.7895	5.26316	5.26 – 15.79
Semiaquatic	13	3	2	3	2	3	2	23.0769	15.3846	15.38 – 23.08		Semiaquatic	13	3	2	3	1	3	1	23.0769	7.69231	7.69 – 23.08		Semiaquatic	13	3	2	1	1	3	1	23.0769	7.69231	7.69 – 23.08
Semiarboreal	44	2	2	2	1	2	1	4.54545	2.27273	2.27 – 4.55		Semiarboreal	44	2	1	2	2	2	1	4.54545	2.27273	2.27 – 4.55		Semiarboreal	44	2	2	1	1	2	1	4.54545	2.27273	2.27 – 4.55
Semifossorial	97	14	12	11	13	14	11	14.433	11.3402	11.11 – 14.14		Semifossorial	97	12	14	14	10	14	10	14.433	10.3093	10.10 – 14.14		Semifossorial	97	13	18	11	11	18	11	18.5567	11.3402	11.11 – 18.18
Terrestrial	119	11	14	13	12	14	11	11.7647	9.2437	9.24 – 11.76		Terrestrial	119	13	13	13	15	15	13	12.605	10.9244	10.92 – 12.61		Terrestrial	119	14	14	15	16	16	14	13.4454	11.7647	11.76 – 13.45
Volant	142	9	6	7	8	9	6	6.33803	4.22535	4.23– 6.34		Volant	142	6	5	5	8	8	5	5.6338	3.52113	3.52 – 5.63		Volant	142	8	3	10	10	10	3	7.04225	2.11268	2.11 – 7.04
	450	45	45	45	45								450	43	44	45	45								450	45	45	45	45
Taxonomic group												Taxonomic group												Taxonomic group
Order	Total number	245_BCC	245_CAN	585_BCC	585_CAN	Max	Min	%Max	%Min	Rango		Order	Total number	245_BCC	245_CAN	585_BCC	585_CAN	Max	Min	%Max	%Min	Rango		Order	Total number	245_BCC	245_CAN	585_BCC	585_CAN	Max	Min	%Max	%Min	Rango
Artiodactyla	9	2	2	2	2	2	2	22.2222	22.2222	22.22 – 22.22		Artiodactyla	9	2	2	1	2	2	1	22.2222	11.1111	11.11 – 22.22		Artiodactyla	9	2	1	2	2	2	1	22.2222	11.1111	11.11 – 22.22
Carnivora	32	0	1	1	2	2	0	6.25	0	0.00 – 6.25		Carnivora	32	1	1	1	2	2	1	6.25	3.125	3.13 – 6.25		Carnivora	32	1	1	1	2	2	1	6.25	3.125	3.13 – 6.25
Chiroptera	142	9	6	7	8	9	6	6.33803	4.22535	4.23 – 6.34		Chiroptera	142	6	5	5	8	8	5	5.6338	3.52113	3.52 – 5.63		Chiroptera	142	8	3	10	10	10	3	7.04225	2.11268	2.11 – 7.04
Cingulata	2	0	0	0	0	0	0	0	0	0.00 – 0.00		Cingulata	2	1	0	1	0	1	0	50	0	0.00 – 50.00		Cingulata	2	1	0	1	1	1	0	50	0	0.00 – 50.00
Didelphimorphia	8	4	4	2	3	4	2	50	25	25.00 – 50.00		Didelphimorphia	8	3	3	2	3	3	2	37.5	25	25.00 – 37.50		Didelphimorphia	8	2	2	0	1	2	0	25	0	0.00 – 25.00
Eulipotyphla	34	8	7	7	7	8	7	23.5294	20.5882	20.59 – 23.53		Eulipotyphla	34	7	9	10	4	10	4	29.4118	11.7647	11.76 – 29.41		Eulipotyphla	34	7	13	10	5	13	5	38.2353	14.7059	14.71 – 38.24
Lagomorpha	11	3	2	3	3	3	2	27.2727	18.1818	18.18 – 27.27		Lagomorpha	11	2	2	1	2	2	1	18.1818	9.09091	9.09 – 18.18		Lagomorpha	11	2	1	1	2	2	1	18.1818	9.09091	9.09 – 18.18
Perissodactyla	1	0	0	0	0	0	0	0	0	0		Perissodactyla	1	0	0	0	1	1	0	100	0	0.00 – 100.00		Perissodactyla	1	0	0	0	1	1	0	100	0	0.00 – 100.00
Pilosa	2	0	0	0	0	0	0	0	0	0		Pilosa	2	0	0	0	0	0	0	0	0	0		Pilosa	2	0	0	0	0	0	0	0	0	0
Primates	3	2	1	2	1	2	1	66.6667	33.3333	33.33 – 66.67		Primates	3	1	1	1	1	1	1	33.3333	33.3333	33.33		Primates	3	1	0	1	1	1	0	33.3333	0	0.00 – 33.33
Rodentia	206	17	22	21	19	22	17	10.6796	8.25243	8.25 – 10.68		Rodentia	206	20	21	23	22	23	20	11.165	9.70874	9.71 – 11.17		Rodentia	206	21	24	19	20	24	19	11.6505	9.2233	9.13 – 11.54
	450	45	45	45	45								450	43	44	45	45								450	45	45	45	45

## Sheet: Risk_WoP
S4. Risk assessment of functional groups and taxonomic orders without precautionary principle. Total number: the total number of species that belong to that group, 245_BCC, 245_CAN, 585_BCC, 585_CAN: all models and scenarios evaluated, Max: the maximum number of
species belonging to a group present in the top decile of higher risk, Min: minimum number of species belonging to a group present in the top decile, %Max: maximum percetage of species, %Min: minimum percentage of species, %Range: range between the maximum and minimum %.
		2030											2050													2070
Trophic group	Total number	245_BCC	245_CAN	585_BCC	585_CAN	Max	Min	%Max	%Min	% Rango		Trophic group	Total number	245_BCC	245_CAN	585_BCC	585_CAN	Max	Min	%Max	%Min	% Rango		Trophic group	Total number	245_BCC	245_CAN	585_BCC	585_CAN	Max	Min	%Max	%Min	% Rango
Aerial Insectivore	78	3	3	4	3	4	3	5.12821	3.84615	3.85 – 5.13		Aerial Insectivore	78	4	2	4	3	4	2	5.12821	2.5641	2.56 – 5.13		Aerial Insectivore	78	4	2	5	5	5	2	6.41026	2.5641	2.56 – 6.41
Carnivore	14	0	0	0	1	1	0	7.14286	0	0.00 – 7.14		Carnivore	14	0	0	0	1	1	0	7.14286	0	0.00 – 7.14		Carnivore	14	0	0	0	1	1	0	7.14286	0	0.00 – 7.14
Carnivore omnivore	9	0	0	0	0	0	0	0	0	0.00 – 0.00		Carnivore omnivore	9	0	0	0	0	0	0	0	0	0.00 – 0.00		Carnivore omnivore	9	0	0	0	0	0	0	0	0	0.00 – 0.00
Frugivore herbivore	25	4	3	4	3	4	3	16	12	12.00 – 16.00		Frugivore herbivore	25	4	3	3	4	4	3	16	12	12.00 – 16.00		Frugivore herbivore	25	4	3	3	4	4	3	16	12	12.00 – 16.00
Frugivore	25	2	2	2	1	2	1	8	4	3.70 – 7.41		Frugivore	25	1	1	0	1	1	0	4	0	0.00 – 3.70		Frugivore	25	0	1	2	0	2	0	8	0	0.00 – 7.41
Frugivore granivore	26	5	4	6	5	6	4	23.0769	15.3846	15.38 – 23.08		Frugivore granivore	26	4	4	5	5	5	4	19.2308	15.3846	15.38 – 19.23		Frugivore granivore	26	4	3	4	5	5	3	19.2308	11.5385	11.54 – 19.23
Frugivore omnivore	26	3	4	2	3	4	2	15.3846	7.69231	7.69 – 15.38		Frugivore omnivore	26	3	4	2	5	5	2	19.2308	7.69231	7.69 – 19.23		Frugivore omnivore	26	3	2	1	3	3	1	11.5385	3.84615	3.85 – 11.54
Granivore	61	3	3	5	3	5	3	8.19672	4.91803	4.92 – 8.20		Granivore	61	2	3	4	4	4	2	6.55738	3.27869	3.28 – 6.56		Granivore	61	3	5	4	4	5	3	8.19672	4.91803	4.92 – 8.20
Herbivore	7	0	0	0	0	0	0	0	0	0.00 – 0.00		Herbivore	7	1	0	1	1	1	0	14.2857	0	0.00 – 14.29		Herbivore	7	1	1	1	1	1	1	14.2857	14.2857	14.29 – 14.29
Herbivore browser	9	1	1	2	1	2	1	22.2222	11.1111	11.11 – 22.22		Herbivore browser	9	1	1	1	1	1	1	11.1111	11.1111	11.11 – 11.11		Herbivore browser	9	0	1	1	1	1	0	11.1111	0	0.00 – 11.11
Herbivore grazer	32	3	5	4	5	5	3	15.625	9.375	9.38 – 15.63		Herbivore grazer	32	3	5	3	4	5	3	15.625	9.375	9.38 – 15.63		Herbivore grazer	32	3	2	3	3	3	2	9.375	6.25	6.25 – 9.38
Insectivore	4	1	0	0	0	0	0	0	0	0.00 – 0.00		Insectivore	4	0	0	0	0	0	0	0	0	0.00 – 0.00		Insectivore	4	0	0	0	0	0	0	0	0	0.00 – 0.00
Insectivore omnivore	16	1	2	2	2	2	1	12.5	6.25	6.25 – 12.50		Insectivore omnivore	16	2	2	2	2	2	2	12.5	12.5	12.50 – 12.50		Insectivore omnivore	16	1	2	2	1	2	1	12.5	6.25	6.25 – 12.50
Insectivore under canopy	55	11	11	9	13	13	9	23.6364	16.3636	16.36 – 23.64		Insectivore under canopy	55	10	13	11	10	13	10	23.6364	18.1818	18.18 – 23.64		Insectivore under canopy	55	12	16	11	11	16	11	29.0909	20	20.00 – 29.09
Myrmecophage	3	0	0	0	0	0	0	0	0	0.00 – 0.00		Myrmecophage	3	1	0	1	0	1	0	33.3333	0	0.00 – 33.33		Myrmecophage	3	1	0	1	1	1	0	33.3333	0	0.00 – 33.33
Nectarivore	13	2	0	0	1	2	0	15.3846	0	0.00 – 15.38		Nectarivore	13	0	1	1	1	1	0	7.69231	0	0.00 – 7.69		Nectarivore	13	2	0	2	1	2	0	15.3846	0	0.00 – 15.38
Omnivore granivore	37	4	6	3	3	6	3	16.2162	8.10811	8.11 – 16.22		Omnivore granivore	37	5	4	5	3	5	3	13.5135	8.10811	8.11 – 13.51		Omnivore granivore	37	5	6	5	4	6	4	16.2162	10.8108	10.81 – 16.22
Piscivore	7	2	1	2	1	2	1	28.5714	14.2857	14.29 – 28.57		Piscivore	7	2	1	2	0	2	0	28.5714	0	0.00 – 28.57		Piscivore	7	2	1	0	0	2	0	28.5714	0	0.00 – 28.57
Sanguinivore	3	0	0	0	0	0	0	0	0	0.00 – 0.00		Sanguinivore	3	0	0	0	0	0	0	0	0	0.00 – 0.00		Sanguinivore	3	0	0	0	0	0	0	0	0	0.00 – 0.00
	450	45	45	45	45								450	43	44	45	45								450	45	45	45	45
Body mass	Total number	245_BCC	245_CAN	585_BCC	585_CAN	Max	Min	%Max	%Min	% Rango		Body mass	Total number	245_BCC		585_BCC	585_CAN	Max	Min	%Max	%Min	% Rango		Body mass	Total number	245_BCC	245_CAN	585_BCC	585_CAN	Max	Min	%Max	%Min	% Rango
Large	17	2	2	2	2	2	2	11.7647	11.7647	11.76 – 11.76		Large	17	2	2	1	3	3	1	17.6471	5.88235	5.88 – 17.65		Large	17	2	1	2	3	3	1	17.6471	5.88235	5.88 – 17.65
Medium	74	7	10	10	8	10	7	13.5135	9.45946	9.46 – 13.51		Medium	74	10	9	10	8	10	8	13.5135	10.8108	10.81 – 13.51		Medium	74	9	9	5	4	9	4	12.1622	5.40541	5.41 – 12.16
Medium-large	34	3	3	4	5	5	3	14.7059	8.82353	8.82 – 14.71		Medium-large	34	4	3	4	4	4	3	11.7647	8.82353	8.82 – 11.76		Medium-large	34	4	2	4	5	5	2	14.7059	5.88235	5.88 – 14.71
Small	162	14	15	11	15	15	11	9.25926	6.79012	6.79 – 9.26		Small	162	12	13	11	15	15	11	9.25926	6.79012	6.71 – 9.15		Small	162	13	13	12	15	15	12	9.25926	7.40741	7.41 – 9.26
Very small	163	19	15	18	15	19	15	11.6564	9.20245	9.20 – 11.66		Very small	163	15	17	19	15	19	15	11.6564	9.20245	9.20 – 11.66		Very small	163	17	20	22	18	22	17	13.4969	10.4294	10.43 – 13.50
	450	45	45	45	45								450	43	44	45	45								450	45	45	45	45
Locomotion	Total number	245_BCC	245_CAN	585_BCC	585_CAN	Max	Min	%Max	%Min	% Rango		Locomotion	Total number	245_BCC	245_CAN	585_BCC	585_CAN	Max	Min	%Max	%Min	% Rango		Locomotion	Total number	245_BCC	245_CAN	585_BCC	585_CAN	Max	Min	%Max	%Min	% Rango
Arboreal	16	6	6	8	7	8	6	50	37.5	37.50 – 50.00		Arboreal	16	6	6	6	7	7	6	43.75	37.5	37.50 – 43.75		Arboreal	16	4	5	4	5	5	4	31.25	25	25.00 – 31.25
Fossorial	19	0	3	1	2	3	0	15.7895	0	0.00 – 15.79		Fossorial	19	1	3	2	2	3	1	15.7895	5.26316	5.26 – 15.79		Fossorial	19	1	1	3	1	3	1	15.7895	5.26316	5.26 – 15.79
Semiaquatic	13	3	2	3	2	3	2	23.0769	15.3846	15.38 – 23.08		Semiaquatic	13	3	2	3	1	3	1	23.0769	7.69231	7.69 – 23.08		Semiaquatic	13	3	2	1	1	3	1	23.0769	7.69231	7.69 – 23.08
Semiarboreal	44	2	2	2	1	2	1	4.54545	2.27273	2.27 – 4.55		Semiarboreal	44	2	1	2	2	2	1	4.54545	2.27273	2.27 – 4.55		Semiarboreal	44	2	2	1	1	2	1	4.54545	2.27273	2.27 – 4.55
Semifossorial	97	14	12	11	13	14	11	14.433	11.3402	11.11 – 14.14		Semifossorial	97	12	14	14	10	14	10	14.433	10.3093	10.10 – 14.14		Semifossorial	97	13	18	11	11	18	11	18.5567	11.3402	11.11 – 18.18
Terrestrial	119	11	14	13	12	14	11	11.7647	9.2437	9.24 – 11.76		Terrestrial	119	13	13	13	15	15	13	12.605	10.9244	10.92 – 12.61		Terrestrial	119	14	14	15	16	16	14	13.4454	11.7647	11.76 – 13.45
Volant	142	9	6	7	8	9	6	6.33803	4.22535	4.23 – 6.34		Volant	142	6	5	5	8	8	5	5.6338	3.52113	3.52 – 5.63		Volant	142	8	3	10	10	10	3	7.04225	2.11268	2.11 – 7-04
	450	45	45	45	45								450	43	44	45	45								450	45	45	45	45
Order	Total number	245_BCC	245_CAN	585_BCC	585_CAN	Max	Min	%Max	%Min	% Rango		Order	Total number	245_BCC	245_CAN	585_BCC	585_CAN	Max	Min	%Max	%Min	% Rango		Order	Total number	245_BCC	245_CAN	585_BCC	585_CAN	Max	Min	%Max	%Min	% Rango
Artiodactyla	9	2	2	2	2	2	2	22.2222	22.2222	22.22 – 22.22		Artiodactyla	9	2	2	1	2	2	1	22.2222	11.1111	11.11 – 22.22		Artiodactyla	9	2	1	2	2	2	1	22.2222	11.1111	11.11 – 22.22
Carnivora	32	0	1	1	2	2	0	6.25	0	0.00 – 6.25		Carnivora	32	1	1	1	2	2	1	6.25	3.125	3.13 – 6.25		Carnivora	32	1	1	1	2	2	1	6.25	3.125	3.13 – 6.25
Chiroptera	142	9	6	7	8	9	6	6.33803	4.22535	4.23 – 6.34		Chiroptera	142	6	5	5	8	8	5	5.6338	3.52113	3.52 – 5.63		Chiroptera	142	8	3	10	10	10	3	7.04225	2.11268	2.11 – 7.04
Cingulata	2	0	0	0	0	0	0	0	0	0.00 – 0.00		Cingulata	2	1	0	1	0	1	0	50	0	0.00 – 50.00		Cingulata	2	1	0	1	1	1	0	50	0	0.00 – 50.00
Didelphimorphia	8	4	4	2	3	4	2	50	25	25.00 – 50.00		Didelphimorphia	8	3	3	2	3	3	2	37.5	25	25.00 – 37.50		Didelphimorphia	8	2	2	0	1	2	0	25	0	0.00 – 25.00
Eulipotyphla	34	8	7	7	7	8	7	23.5294	20.5882	20.59 – 23.53		Eulipotyphla	34	7	9	10	4	10	4	29.4118	11.7647	11.76 – 29.41		Eulipotyphla	34	7	13	10	5	13	5	38.2353	14.7059	14.71 – 38.24
Lagomorpha	11	3	2	3	3	3	2	27.2727	18.1818	18.18 – 27.27		Lagomorpha	11	2	2	1	2	2	1	18.1818	9.09091	9.09 – 18.18		Lagomorpha	11	2	1	1	2	2	1	18.1818	9.09091	9.09 – 18.18
Perissodactyla	1	0	0	0	0	0	0	0	0	0.00 – 0.00		Perissodactyla	1	0	0	0	1	1	0	100	0	0.00 – 100.00		Perissodactyla	1	0	0	0	1	1	0	100	0	0.00 – 100.00
Pilosa	2	0	0	0	0	0	0	0	0	0.00 – 0.00		Pilosa	2	0	0	0	0	0	0	0	0	0.00 – 0.00		Pilosa	2	0	0	0	0	0	0	0	0	0.00 – 0.00
Primates	3	2	1	2	1	2	1	66.6667	33.3333	33.33 – 66.67		Primates	3	1	1	1	1	1	1	33.3333	33.3333	33.33 – 33.33		Primates	3	1	0	1	1	1	0	33.3333	0	0.00 – 33.33
Rodentia	206	17	22	21	19	22	17	10.6796	8.25243	8.25 – 10.68		Rodentia	206	20	21	23	22	23	20	11.165	9.70874	9.71 – 11.17		Rodentia	206	21	24	19	20	24	19	11.6505	9.2233	9.22 – 11.65
	450	45	45	45	45								450	43	44	45	45								450	45	45	45	45
