# Supplementary material for: Species, taxonomic, and functional group diversities of terrestrial mammals at risk under climate change and land‐use/cover change scenarios in Mexico
Source: Glob Chang Biol. 2022 Sep 13;28(23):6992–7008. doi: 10.1111/gcb.16411 (PMC9826092; doi:10.1111/gcb.16411)
Supplement: Supplementary file 8 — Appendix S8 [file GCB-28-6992-s007.xlsx]

## Sheet: Mexico
S6. Area loss with a non-dispersal scenario in Mexico.
Species	Number of pixels under current scenario	Number of pixels loss 245_BCC_2030	PercLoss 245_BCC_2030	Number of pixels 245_BCC_2050	PercLoss 245_BCC_2050	Number of pixels 245_BCC_2070	PercLoss 245_BCC_2070	Number of pixels 245_CAN_2030	PercLoss 245_CAN_2030	Number of pixels 245_CAN_2050	PercLoss 245_CAN_2050	Number of pixels 245_CAN_2070	PercLoss 245_CAN_2070	Number of pixels 585_BCC_2030	PercLoss 585_BCC_2030	Number of pixels 585_BCC_2050	PercLoss 585_BCC_2050	Number of pixels 585_BCC_2070	PercLoss 585_BCC_2070	Number of pixels 585_CAN_2030	PercLoss 585_CAN_2030	Number of pixels 585_CAN_2050	PercLoss 585_CAN_2050	Number of pixel 585_CAN_2070	PercLoss 585_CAN_2070
Alouatta palliata	5630	5101	90.6039	5016	89.0941	4592	81.5631	5239	93.0551	5040	89.5204	4844	86.0391	5052	89.7336	4479	79.556	3326	59.0764	5161	91.6696	4585	81.4387	3069	54.5115
Alouatta pigra	4611	2420	52.4832	1724	37.3889	1459	31.6417	2489	53.9796	1064	23.0753	769	16.6775	2269	49.2084	1219	26.4368	685	14.8558	1977	42.8757	794	17.2197	621	13.4678
Ammospermophilus harrisii	6289	6094	96.8993	6190	98.4258	5682	90.3482	5805	92.304	5778	91.8747	5839	92.8446	6105	97.0743	5912	94.0054	5566	88.5037	5882	93.5284	5748	91.3977	5660	89.9984
Ammospermophilus interpres	8505	4038	47.478	5332	62.6925	4253	50.0059	5848	68.7596	4571	53.7449	4595	54.027	3495	41.0935	5234	61.5403	4573	53.7684	5544	65.1852	4224	49.6649	3544	41.6696
Ammospermophilus leucurus	6567	6209	94.5485	6083	92.6298	5767	87.8179	5965	90.833	5650	86.0362	5381	81.94	6201	94.4267	5771	87.8788	5293	80.6	5931	90.3152	5306	80.7979	4459	67.9001
Anoura geoffroyi	23606	19468	82.4706	17199	72.8586	16525	70.0034	19184	81.2675	17052	72.2359	14836	62.8484	19720	83.5381	14647	62.0478	11964	50.682	18915	80.1279	14709	62.3104	9779	41.4259
Antilocapra americana	12233	9501	77.667	9067	74.1192	7298	59.6583	8546	69.8602	8106	66.2634	8282	67.7021	7794	63.7129	9513	77.7651	8613	70.4079	8338	68.1599	8489	69.3943	9579	78.3046
Antrozous pallidus	36417	31835	87.418	30409	83.5022	28144	77.2826	31216	85.7182	30096	82.6427	28510	78.2876	32086	88.1072	28117	77.2084	23246	63.8328	31386	86.185	28207	77.4556	22458	61.669
Artibeus hirsutus	14905	13601	91.2513	13917	93.3714	13742	92.1972	13640	91.5129	13750	92.2509	14278	95.7934	13758	92.3046	13312	89.3123	13215	88.6615	13805	92.6199	14202	95.2835	14550	97.6182
Artibeus intermedius	32699	30592	93.5564	29439	90.0303	29548	90.3636	31303	95.7308	28784	88.0272	24963	76.3418	30449	93.1191	27621	84.4705	21583	66.0051	30699	93.8836	24652	75.3907	21916	67.0235
Artibeus jamaicensis	27350	26427	96.6252	26441	96.6764	26092	95.4004	26181	95.7258	26277	96.0768	26084	95.3711	26661	97.4808	26288	96.117	26297	96.1499	26435	96.6545	26077	95.3455	25319	92.574
Artibeus lituratus	32867	31413	95.5761	30674	93.3277	31079	94.5599	31691	96.4219	31557	96.0142	31108	94.6481	31335	95.3388	30173	91.8033	29492	89.7313	31834	96.857	31127	94.7059	28303	86.1137
Ateles geoffroyi	14210	11812	83.1246	10851	76.3617	10672	75.102	13581	95.5735	12816	90.19	12264	86.3054	11463	80.6685	9085	63.9338	9506	66.8966	13469	94.7854	12187	85.7635	10663	75.0387
Baiomys musculus	20667	19223	93.013	17893	86.5776	18123	87.6905	20089	97.2033	19866	96.1243	19618	94.9243	19074	92.2921	16360	79.16	14194	68.6795	20050	97.0146	19509	94.3969	18288	88.4889
Baiomys taylori	34273	31246	91.168	28247	82.4176	26219	76.5005	27918	81.4577	25767	75.1816	22461	65.5356	31447	91.7544	23814	69.4833	23120	67.4583	28485	83.1121	22024	64.2605	16480	48.0845
Balantiopteryx io	1908	597	31.2893	342	17.9245	205	10.7442	372	19.4969	124	6.49895	24	1.25786	635	33.2809	163	8.54298	10	0.524109	320	16.7715	6	0.314465	0	0
Balantiopteryx plicata	21192	20648	97.433	20936	98.792	20893	98.5891	20825	98.2682	20988	99.0374	21076	99.4526	20970	98.9524	20938	98.8014	20630	97.3481	20907	98.6552	21042	99.2922	21102	99.5753
Bassariscus astutus	34697	30104	86.7625	24998	72.0466	26515	76.4187	28365	81.7506	26458	76.2544	25331	73.0063	28719	82.7708	23517	67.7782	17626	50.7998	27814	80.1626	25067	72.2454	20999	60.5211
Bassariscus sumichrasti	4924	3961	80.4427	3423	69.5167	3023	61.3932	3475	70.5727	3102	62.9976	2795	56.7628	3862	78.4322	3269	66.3891	2914	59.1795	3531	71.71	2613	53.0666	1857	37.7132
Bauerus dubiaquercus	6816	4685	68.7353	4089	59.9912	2478	36.3556	3889	57.0569	2309	33.8762	1465	21.4935	3382	49.6185	4304	63.1455	3196	46.8897	3709	54.4161	1434	21.0387	441	6.47007
Bison bison	9105	4086	44.8764	2963	32.5426	2214	24.3163	3050	33.4981	1819	19.978	1363	14.9698	2465	27.073	2719	29.8627	1574	17.2872	2644	29.039	1446	15.8814	492	5.40362
Cabassous centralis	570	308	54.0351	129	22.6316	137	24.0351	305	53.5088	199	34.9123	135	23.6842	309	54.2105	18	3.15789	0	0	255	44.7368	94	16.4912	9	1.57895
Callospermophilus madrensis	4036	3541	87.7354	3666	90.8325	3550	87.9584	3770	93.4093	3705	91.7988	3430	84.9851	3846	95.2924	3123	77.3786	3008	74.5292	3779	93.6323	3493	86.5461	2761	68.4093
Caluromys derbianus	2275	787	34.5934	611	26.8571	217	9.53846	420	18.4615	84	3.69231	19	0.835165	810	35.6044	184	8.08791	0	0	386	16.967	10	0.43956	0	0
Canis latrans	33609	25895	77.0478	22954	68.2972	22187	66.0151	23878	71.0464	21938	65.2742	20801	61.8912	24816	73.8374	22007	65.4795	19975	59.4335	23792	70.7906	20872	62.1024	19569	58.2255
Canis lupus baileyi	22977	18754	81.6208	15110	65.7614	13772	59.9382	13845	60.2559	11731	51.0554	10455	45.502	16858	73.369	15133	65.8615	10966	47.726	13362	58.1538	10491	45.6587	7960	34.6433
Carollia perspicillata	16299	14946	91.6989	15077	92.5026	14518	89.0729	15991	98.1103	15859	97.3004	15700	96.3249	15116	92.7419	14268	87.5391	14544	89.2325	15998	98.1533	15637	95.9384	14085	86.4163
Carollia sowelli	3234	1857	57.4212	1627	50.3092	1400	43.29	2122	65.6153	1407	43.5065	1000	30.9215	1355	41.8986	1612	49.8454	1186	36.6729	1809	55.9369	892	27.5819	411	12.7087
Carollia subrufa	11599	9818	84.6452	8570	73.8857	8616	74.2823	10647	91.7924	10584	91.2492	10269	88.5335	10070	86.8178	7973	68.7387	8129	70.0836	10592	91.3182	9928	85.5936	8489	73.1873
Castor canadensis	9733	9213	94.6574	9040	92.8799	9176	94.2772	8994	92.4073	8566	88.0099	8129	83.52	9191	94.4313	8681	89.1914	8443	86.7461	8897	91.4107	8130	83.5303	6090	62.5706
Centronycteris centralis	226	105	46.4602	0	0	6	2.65487	34	15.0442	21	9.29204	5	2.21239	61	26.9912	9	3.9823	0	0	18	7.9646	2	0.884956	0	0
Centurio senex	12265	8240	67.183	7197	58.6792	7274	59.307	8617	70.2568	7692	62.715	6806	55.4912	9129	74.4313	6212	50.6482	5459	44.5088	8356	68.1288	6489	52.9066	4911	40.0408
Chaetodipus ammophilus	770	691	89.7403	649	84.2857	388	50.3896	618	80.2597	407	52.8571	247	32.0779	523	67.9221	378	49.0909	318	41.2987	549	71.2987	231	30	34	4.41558
Chaetodipus arenarius	6152	5802	94.3108	5268	85.6307	4310	70.0585	5278	85.7932	4817	78.2997	4817	78.2997	4986	81.0468	4480	72.8218	4360	70.8713	5166	83.9727	4689	76.2191	4596	74.7074
Chaetodipus artus	6465	6391	98.8554	6462	99.9536	6461	99.9381	6445	99.6906	6453	99.8144	6461	99.9381	6457	99.8763	6463	99.9691	6443	99.6597	6447	99.7216	6461	99.9381	6453	99.8144
Chaetodipus baileyi	10553	9840	93.2436	10155	96.2286	9560	90.5904	9679	91.718	9625	91.2063	9660	91.538	10042	95.1578	9976	94.5324	9535	90.3535	9759	92.4761	9562	90.6093	9341	88.5151
Chaetodipus californicus	3415	2211	64.7438	1673	48.9898	988	28.9312	1869	54.7291	1556	45.5637	1344	39.3558	1984	58.0966	1068	31.2738	722	21.142	1837	53.7921	1215	35.5783	754	22.0791
Chaetodipus eremicus	23595	21567	91.405	21239	90.0148	19144	81.1358	20113	85.2426	18582	78.754	17384	73.6766	20354	86.264	20191	85.5732	17931	75.9949	20132	85.3232	17290	73.2782	12491	52.9392
Chaetodipus fallax	4391	4087	93.0767	3713	84.5593	3313	75.4498	3859	87.8843	3860	87.9071	3916	89.1824	4062	92.5074	3434	78.2054	3267	74.4022	3879	88.3398	3829	87.2011	3840	87.4516
Chaetodipus formosus	6093	5836	95.782	5841	95.8641	5846	95.9462	5936	97.4233	5903	96.8817	5844	95.9133	5742	94.2393	5983	98.1946	5911	97.013	5895	96.7504	5860	96.1759	5862	96.2088
Chaetodipus goldmani	6438	6437	99.9845	6438	100	6438	100	6438	100	6438	100	6438	100	6438	100	6438	100	6437	99.9845	6438	100	6438	100	6438	100
Chaetodipus hispidus	33303	29020	87.1393	28430	85.3677	27329	82.0617	27775	83.4009	26123	78.4404	25706	77.1882	29230	87.7699	27373	82.1938	26614	79.9147	27628	82.9595	25585	76.8249	18793	56.4304
Chaetodipus intermedius	18646	17818	95.5594	18276	98.0157	18310	98.198	18485	99.1365	18463	99.0186	18459	98.9971	18108	97.1147	18244	97.844	18464	99.0239	18492	99.1741	18473	99.0722	18503	99.2331
Chaetodipus lineatus	1531	785	51.2737	374	24.4285	64	4.18027	304	19.8563	97	6.33573	23	1.50229	589	38.4716	309	20.1829	166	10.8426	226	14.7616	14	0.914435	0	0
Chaetodipus nelsoni	25639	23193	90.4598	22483	87.6906	20345	79.3518	22115	86.2553	20083	78.3299	18088	70.5488	22775	88.8295	22527	87.8622	18888	73.669	22182	86.5166	18304	71.3912	10568	41.2185
Chaetodipus penicillatus	21886	20280	92.662	20480	93.5758	18324	83.7248	19011	86.8637	18728	85.5707	19134	87.4258	20053	91.6248	19627	89.6783	18730	85.5798	19311	88.2345	18892	86.32	19093	87.2384
Chaetodipus pernix	6574	6372	96.9273	6377	97.0033	6436	97.9008	6141	93.4134	6181	94.0219	6175	93.9306	6360	96.7448	6421	97.6726	6521	99.1938	6158	93.672	6164	93.7633	6240	94.9194
Chaetodipus rudinoris	7270	7081	97.4003	6980	96.011	6265	86.1761	6792	93.425	6838	94.0578	6923	95.227	6867	94.4567	6654	91.5268	6567	90.3301	6878	94.608	6853	94.2641	6763	93.0261
Chaetodipus spinatus	6322	6171	97.6115	6098	96.4568	5721	90.4935	5996	94.8434	5823	92.1069	5831	92.2335	6122	96.8364	5820	92.0595	5618	88.8643	6072	96.0456	5733	90.6833	5527	87.4249
Chiroderma salvini	20612	16194	78.5659	14331	69.5275	13981	67.8294	16051	77.8721	14419	69.9544	13017	63.1525	16888	81.9329	12373	60.0281	10915	52.9546	15915	77.2123	12803	62.1143	8347	40.4958
Chiroderma villosum	12972	9628	74.2214	9154	70.5674	9612	74.0981	11768	90.7185	11735	90.4641	10988	84.7055	10925	84.2199	8964	69.1027	10431	80.4117	11965	92.2371	11009	84.8674	8370	64.5236
Chironectes minimus	4041	1807	44.7167	1009	24.9691	909	22.4944	1629	40.3118	866	21.4303	624	15.4417	1707	42.242	590	14.6003	239	5.91438	1346	33.3086	526	13.0166	246	6.0876
Choeroniscus godmani	5866	3634	61.9502	2763	47.1019	2544	43.3686	3979	67.8316	3099	52.8299	2756	46.9826	3862	65.837	2351	40.0784	1769	30.1568	3631	61.8991	2451	41.7832	1363	23.2356
Choeronycteris mexicana	29520	27585	93.4451	25911	87.7744	26330	89.1938	27321	92.5508	26148	88.5772	25192	85.3388	27307	92.5034	25373	85.9519	22946	77.7304	27200	92.1409	24998	84.6816	21453	72.6728
Chrotopterus auritus	7033	4597	65.3633	3684	52.3816	3281	46.6515	4085	58.0833	3074	43.7082	2540	36.1155	4486	63.785	2519	35.8169	1374	19.5365	3689	52.4527	2370	33.6983	1186	16.8634
Coendou mexicanus	13093	11172	85.328	10901	83.2582	10940	83.5561	12463	95.1883	11620	88.7497	11068	84.5337	11569	88.3602	10588	80.8676	9915	75.7275	12352	94.3405	10630	81.1884	7980	60.9486
Conepatus leuconotus	36585	33688	92.0815	31046	84.8599	31015	84.7752	30441	83.2062	29712	81.2136	27975	76.4658	33098	90.4688	30311	82.8509	28804	78.7317	30881	84.4089	27790	75.9601	24115	65.915
Conepatus semistriatus	3459	371	10.7256	77	2.22608	55	1.59005	136	3.93177	67	1.93698	27	0.780572	241	6.96733	44	1.27204	10	0.289101	118	3.41139	22	0.636022	0	0
Corynorhinus mexicanus	26274	20332	77.3845	16903	64.3336	15789	60.0936	19084	72.6345	16937	64.463	14870	56.5959	18932	72.056	14820	56.4056	11699	44.5269	19000	72.3148	14746	56.1239	10542	40.1233
Corynorhinus townsendii	41216	34115	82.7713	29526	71.6372	27714	67.2409	30137	73.1197	27018	65.5522	25380	61.578	32608	79.1149	27886	67.6582	24519	59.489	29872	72.4767	24935	60.4984	20556	49.8738
Cratogeomys castanops	25930	22135	85.3644	21898	84.4504	17776	68.5538	19601	75.592	16626	64.1188	14848	57.2619	21318	82.2137	22208	85.646	19279	74.3502	19654	75.7964	15074	58.1334	8290	31.9707
Cratogeomys fulvescens	289	162	56.0554	68	23.5294	58	20.0692	9	3.11419	0	0	0	0	150	51.9031	26	8.99654	5	1.7301	7	2.42215	0	0	0	0
Cratogeomys fumosus	9285	6852	73.7964	6735	72.5363	6815	73.398	7165	77.1675	6638	71.4917	6614	71.2332	7005	75.4443	5642	60.7647	5254	56.5859	7475	80.5062	6376	68.6699	5684	61.217
Cratogeomys goldmani	12397	10728	86.5371	10249	82.6732	9778	78.8739	9527	76.8492	9199	74.2034	9372	75.5989	9909	79.9306	10868	87.6664	10128	81.6972	9595	77.3978	9526	76.8412	10023	80.8502
Cratogeomys gymnurus	4074	3639	89.3225	3171	77.8351	3146	77.2214	3485	85.5425	3236	79.4305	2997	73.5641	3576	87.7761	1767	43.3726	659	16.1757	3448	84.6343	2965	72.7786	1551	38.0707
Cratogeomys merriami	5781	4086	70.6798	3821	66.0958	3911	67.6527	4627	80.0381	4162	71.9945	3766	65.1444	4202	72.6864	2917	50.4584	1935	33.4717	4595	79.4845	3770	65.2136	2700	46.7047
Cratogeomys perotensis	1161	792	68.2171	662	57.0198	546	47.0284	540	46.5116	234	20.155	103	8.87166	811	69.8536	548	47.2007	183	15.7623	519	44.7028	100	8.61326	26	2.23945
Cratogeomys planiceps	675	594	88	435	64.4444	291	43.1111	345	51.1111	264	39.1111	188	27.8519	510	75.5556	315	46.6667	225	33.3333	365	54.0741	130	19.2593	55	8.14815
Cryptotis alticola	2648	1757	66.352	1294	48.8671	1176	44.4109	1766	66.6918	1396	52.719	1129	42.636	1770	66.8429	691	26.0952	361	13.6329	1645	62.1224	1015	38.3308	337	12.7266
Cryptotis goldmani	4572	2747	60.0831	1970	43.0884	1719	37.5984	2631	57.5459	2117	46.3036	1821	39.8294	2611	57.1085	1696	37.0954	1096	23.972	2534	55.4243	1654	36.1767	1300	28.4339
Cryptotis goodwini	243	55	22.6337	16	6.58436	5	2.05761	59	24.2798	36	14.8148	22	9.0535	54	22.2222	4	1.64609	0	0	52	21.3992	12	4.93827	0	0
Cryptotis magna	1930	855	44.3005	625	32.3834	691	35.8031	1027	53.2124	806	41.7617	648	33.5751	859	44.5078	452	23.4197	247	12.7979	926	47.9793	593	30.7254	351	18.1865
Cryptotis mayensis	6951	5615	80.7797	4786	68.8534	4409	63.4297	4124	59.3296	2957	42.5406	1180	16.976	5464	78.6074	4180	60.1352	2553	36.7285	4111	59.1426	1028	14.7892	5	0.0719321
Cryptotis merriami	755	433	57.351	356	47.1523	261	34.5695	466	61.7219	385	50.9934	312	41.3245	400	52.9801	246	32.5828	187	24.7682	449	59.4702	304	40.2649	162	21.457
Cryptotis mexicana	4250	2906	68.3765	2239	52.6824	2299	54.0941	2491	58.6118	2213	52.0706	1905	44.8235	2543	59.8353	2081	48.9647	1311	30.8471	2477	58.2824	1793	42.1882	1150	27.0588
Cryptotis obscura	3080	1830	59.4156	1189	38.6039	494	16.039	1633	53.0195	1210	39.2857	908	29.4805	1639	53.2143	1078	35	641	20.8117	1609	52.2403	931	30.2273	471	15.2922
Cryptotis parva	18499	12196	65.9279	9985	53.9759	8648	46.7485	11576	62.5764	9297	50.2568	7612	41.1482	12047	65.1224	7839	42.3753	4670	25.2446	11054	59.7546	7304	39.4832	3985	21.5417
Cryptotis peregrina	749	254	33.9119	147	19.6262	149	19.8932	298	39.7864	229	30.5741	171	22.8304	277	36.9826	121	16.1549	87	11.6155	282	37.6502	172	22.964	41	5.47397
Cryptotis phillipsii	1102	510	46.2795	468	42.4682	276	25.0454	425	38.5662	288	26.1343	199	18.0581	517	46.9147	234	21.2341	145	13.1579	424	38.4755	168	15.245	111	10.0726
Cryptotis tropicalis	1163	467	40.1548	372	31.9862	294	25.2794	883	75.9243	619	53.2244	543	46.6896	658	56.5778	234	20.1204	158	13.5856	753	64.7463	514	44.196	216	18.5727
Cuniculus paca	12598	10873	86.3074	9981	79.2269	9910	78.6633	11712	92.9671	11491	91.2129	11350	90.0937	10914	86.6328	8597	68.241	10097	80.1476	11441	90.816	11232	89.157	9819	77.9409
Cyclopes didactylus	5054	4971	98.3577	5008	99.0898	4863	96.2208	4927	97.4871	4974	98.4171	4986	98.6545	5013	99.1888	4997	98.8722	4983	98.5952	4969	98.3182	4969	98.3182	5004	99.0107
Cynomops mexicanus	8630	6971	80.7764	6426	74.4612	5914	68.5284	7008	81.2051	6731	77.9954	6404	74.2063	6970	80.7648	5900	68.3662	5073	58.7833	7123	82.5377	6223	72.1089	5323	61.6802
Cynomys ludovicianus	6397	4605	71.9869	4567	71.3928	5061	79.1152	5330	83.3203	4665	72.9248	4091	63.9519	4859	75.9575	4228	66.0935	3812	59.5904	4996	78.0991	3998	62.498	2158	33.7346
Cynomys mexicanus	1812	1297	71.5784	1166	64.3488	301	16.6115	508	28.0353	387	21.3576	228	12.5828	515	28.4216	1576	86.9757	1528	84.3267	436	24.0618	361	19.9227	338	18.6534
Dasyprocta mexicana	5000	2653	53.06	2066	41.32	2194	43.88	2398	47.96	1802	36.04	1463	29.26	2683	53.66	1390	27.8	615	12.3	2190	43.8	1303	26.06	548	10.96
Dasyprocta punctata	6592	5344	81.068	4288	65.0485	4727	71.7081	6087	92.3392	6047	91.7324	6011	91.1863	5864	88.9563	3746	56.8265	5546	84.1323	6135	93.0674	6066	92.0206	5306	80.4915
Dasypus novemcinctus	34464	31841	92.3892	30474	88.4227	29267	84.9205	32194	93.4134	31661	91.8669	30510	88.5272	32206	93.4482	29147	84.5723	26549	77.034	32244	93.5585	29944	86.8849	23911	69.3796
Dermanura azteca	20008	14984	74.89	12124	60.5958	11293	56.4424	14465	72.2961	12680	63.3747	11326	56.6074	13980	69.8721	10578	52.8689	8320	41.5834	14366	71.8013	11206	56.0076	8176	40.8637
Dermanura phaeotis	22370	21705	97.0273	21193	94.7385	21139	94.4971	21548	96.3254	21582	96.4774	21502	96.1198	21487	96.0527	20407	91.2249	20703	92.5481	21645	96.7591	21452	95.8963	21383	95.5878
Dermanura tolteca	26085	22936	87.9279	21251	81.4683	21974	84.24	22572	86.5325	22255	85.3172	21637	82.9481	23445	89.8792	19681	75.4495	17911	68.664	22408	85.9038	21237	81.4146	19036	72.9768
Dermanura watsoni	6046	4739	78.3824	3891	64.3566	3644	60.2713	5586	92.3917	5255	86.917	4943	81.7565	4924	81.4423	2987	49.4046	2945	48.7099	5450	90.1422	4630	76.5796	2843	47.0228
Desmodus rotundus	35426	34430	97.1885	33817	95.4581	33716	95.173	34059	96.1413	34152	96.4038	33982	95.9239	34347	96.9542	33909	95.7178	33563	94.7412	34285	96.7792	34025	96.0453	32560	91.9099
Diaemus youngi	7654	7588	99.1377	7560	98.7719	7590	99.1638	7590	99.1638	7329	95.7539	7089	92.6182	7603	99.3337	7549	98.6282	7418	96.9166	7594	99.2161	7000	91.4554	6136	80.1672
Diclidurus albus	10406	9704	93.2539	9448	90.7938	9648	92.7157	9995	96.0504	9800	94.1764	9721	93.4173	9334	89.6983	9677	92.9944	9218	88.5835	9815	94.3206	9318	89.5445	8514	81.8182
Dicotyles tajacu	40271	37405	92.8832	36098	89.6377	35566	88.3167	37416	92.9105	37180	92.3245	36501	90.6384	37542	93.2234	35116	87.1992	33906	84.1946	37708	93.6356	36327	90.2064	34520	85.7193
Didelphis marsupialis	21724	20204	93.0031	20245	93.1919	19321	88.9385	21349	98.2738	21387	98.4487	21284	97.9746	20333	93.5969	20336	93.6108	19787	91.0836	21457	98.7709	21261	97.8687	21080	97.0355
Didelphis virginiana	30844	28405	92.0925	28144	91.2463	27922	90.5265	28777	93.2985	27894	90.4357	25900	83.971	28538	92.5237	26156	84.8009	22514	72.9931	27982	90.721	24875	80.6478	22923	74.3192
Diphylla ecaudata	13695	10717	78.2548	9912	72.3768	9551	69.7408	11672	85.2282	11066	80.8032	10668	77.897	10388	75.8525	10373	75.743	9514	69.4706	11670	85.2136	10738	78.4082	10051	73.3917
Dipodomys agilis	6039	5639	93.3764	5487	90.8594	4294	71.1045	5032	83.3251	4607	76.2875	4545	75.2608	5013	83.0104	4470	74.0189	4425	73.2737	4977	82.4143	4318	71.5019	3984	65.9712
Dipodomys compactus	579	563	97.2366	547	94.4732	515	88.9465	519	89.6373	517	89.2919	449	77.5475	549	94.8187	551	95.1641	566	97.7547	526	90.8463	474	81.8653	383	66.1485
Dipodomys deserti	1988	480	24.1449	241	12.1227	1	0.0503018	137	6.89135	0	0	0	0	418	21.0262	0	0	0	0	26	1.30785	0	0	0	0
Dipodomys gravipes	368	213	57.8804	163	44.2935	83	22.5543	138	37.5	65	17.663	31	8.42391	151	41.0326	83	22.5543	29	7.88043	112	30.4348	27	7.33696	1	0.271739
Dipodomys merriami	38570	34230	88.7477	32943	85.4109	28210	73.1397	31252	81.0267	28911	74.9572	26988	69.9715	33525	86.9199	30356	78.7037	24594	63.7646	31196	80.8815	26830	69.5618	18049	46.7954
Dipodomys nelsoni	15442	11899	77.0561	12221	79.1413	9422	61.0154	9704	62.8416	7558	48.9444	5861	37.9549	12333	79.8666	10685	69.1944	7610	49.2812	9965	64.5318	5969	38.6543	1741	11.2744
Dipodomys ordii	33541	30803	91.8369	30395	90.6204	29154	86.9205	28677	85.4983	26367	78.6113	25505	76.0413	30706	91.5477	29100	86.7595	26873	80.1199	28708	85.5908	24966	74.4343	18255	54.4259
Dipodomys phillipsii	13401	12291	91.717	10974	81.8894	11194	83.5311	9060	67.6069	7804	58.2345	8063	60.1672	11734	87.5606	11204	83.6057	11255	83.9863	9604	71.6663	7635	56.9734	7212	53.8169
Dipodomys simulans	8592	7892	91.8529	8044	93.622	7626	88.757	8053	93.7267	8004	93.1564	8056	93.7616	8227	95.7519	8167	95.0535	7753	90.2351	8090	94.1574	8038	93.5521	7974	92.8073
Dipodomys spectabilis	23833	18928	79.4193	18219	76.4444	16298	68.3842	15663	65.7198	14412	60.4708	14416	60.4876	18777	78.7857	16123	67.6499	15206	63.8023	15517	65.1072	13968	58.6078	11813	49.5657
Eira barbara	7318	5308	72.5335	4469	61.0686	5181	70.798	6269	85.6655	6309	86.2121	6368	87.0183	6019	82.2492	4461	60.9593	4593	62.7631	6316	86.3077	6124	83.6841	5426	74.1459
Enchisthenes hartii	7292	5121	70.2276	3313	45.4334	3333	45.7076	4194	57.5151	3322	45.5568	2686	36.8349	4730	64.8656	3542	48.5738	1310	17.9649	3898	53.4558	2354	32.282	1011	13.8645
Eptesicus brasiliensis	5883	4829	82.084	4360	74.1118	4140	70.3723	5007	85.1096	4816	81.863	4629	78.6843	4669	79.3643	4018	68.2985	3907	66.4117	5052	85.8746	4547	77.2905	4427	75.2507
Eptesicus furinalis	12627	10296	81.5396	9731	77.065	9949	78.7915	11777	93.2684	11678	92.4844	11289	89.4037	10437	82.6562	8453	66.9439	7981	63.2058	11719	92.8091	10998	87.0991	8673	68.6861
Eptesicus fuscus	52093	43412	83.3356	36646	70.3473	36572	70.2052	39717	76.2425	35750	68.6273	31487	60.4438	42441	81.4716	33293	63.9107	26408	50.694	39274	75.3921	31307	60.0983	21371	41.0247
Erethizon dorsatum	19484	17333	88.9602	15202	78.023	14511	74.4765	14091	72.3209	13265	68.0815	12149	62.3537	15680	80.4763	15263	78.3361	15626	80.1991	14509	74.4662	11813	60.6292	8837	45.3552
Euderma maculatum	3862	2371	61.3931	1969	50.9839	1868	48.3687	2493	64.552	2186	56.6028	1823	47.2035	2065	53.4697	1701	44.0445	1318	34.1274	2441	63.2056	1828	47.333	1406	36.406
Eumops auripendulus	6033	4299	71.2581	3439	57.0031	3972	65.8379	4136	68.5563	3856	63.9151	3649	60.484	4103	68.0093	3051	50.5719	3103	51.4338	3999	66.2854	3428	56.8208	2589	42.914
Eumops bonariensis	6044	6043	99.9835	6044	100	6044	100	6043	99.9835	6044	100	6044	100	6043	99.9835	6044	100	6044	100	6044	100	6044	100	6044	100
Eumops nanus	1153	966	83.7814	1005	87.1639	835	72.4198	1150	99.7398	1143	99.1327	1148	99.5663	1032	89.5056	996	86.3833	1148	99.5663	1143	99.1327	1146	99.3929	1152	99.9133
Eumops perotis	30278	25446	84.0412	23126	76.3789	20261	66.9166	23288	76.9139	21342	70.4868	20254	66.8935	24157	79.784	22862	75.507	17506	57.8176	22719	75.0347	20504	67.7191	15631	51.6249
Eumops underwoodi	18944	16949	89.469	15295	80.738	15421	81.4031	16904	89.2314	16729	88.3076	16847	88.9305	16132	85.1562	15481	81.7198	14694	77.5655	17035	89.9229	16770	88.5241	16843	88.9094
Galictis vittata	8697	7357	84.5924	7123	81.9018	7222	83.0401	7845	90.2035	7180	82.5572	6798	78.1649	7642	87.8694	6657	76.5436	6049	69.5527	7563	86.961	6308	72.5308	5028	57.813
Geomys arenarius	1984	1942	97.8831	1781	89.7681	1927	97.127	1650	83.1653	1302	65.625	1374	69.254	1655	83.4173	1895	95.5141	1897	95.6149	1513	76.2601	1295	65.2722	1100	55.4435
Geomys personatus	1508	1270	84.2175	1470	97.4801	1065	70.6233	1167	77.3873	1322	87.6658	1302	86.3395	1317	87.3342	1470	97.4801	1377	91.313	1342	88.992	1456	96.5517	1483	98.3422
Geomys tropicalis	115	94	81.7391	56	48.6957	6	5.21739	100	86.9565	88	76.5217	66	57.3913	81	70.4348	7	6.08696	0	0	94	81.7391	45	39.1304	1	0.869565
Glaucomys volans	25550	19285	75.4795	17448	68.2896	15736	61.589	19412	75.9765	18251	71.4325	16969	66.4149	19133	74.8845	14781	57.8513	13003	50.8924	19525	76.4188	16928	66.2544	14912	58.364
Glossophaga commissarisi	12917	10731	83.0766	9435	73.0433	9288	71.9052	11521	89.1925	11229	86.932	10975	84.9655	11288	87.3887	8072	62.4913	7490	57.9856	11464	88.7513	10635	82.3334	9189	71.1388
Glossophaga leachii	24643	22266	90.3543	22139	89.8389	22645	91.8922	23229	94.2621	22059	89.5143	20539	83.3462	23012	93.3815	21208	86.061	18074	73.3433	22483	91.2348	20065	81.4227	17874	72.5318
Glossophaga morenoi	10558	9442	89.4298	8792	83.2733	8721	82.6009	9831	93.1142	9476	89.7518	9354	88.5963	9529	90.2538	7979	75.573	6905	65.4006	9713	91.9966	9152	86.6831	8362	79.2006
Glossophaga soricina	29263	27640	94.4537	27278	93.2167	27718	94.7203	27523	94.0539	27312	93.3329	26776	91.5012	28041	95.8241	26555	90.746	23461	80.1729	27197	92.9399	25873	88.4154	23070	78.8368
Glyphonycteris sylvestris	6158	4633	75.2355	3406	55.3102	2860	46.4437	4875	79.1653	4818	78.2397	4559	74.0338	4569	74.1962	2706	43.9428	1964	31.8935	4950	80.3832	4439	72.0851	3530	57.3238
Habromys lophurus	273	204	74.7253	200	73.2601	161	58.9744	173	63.37	143	52.381	116	42.4908	197	72.1612	151	55.3114	116	42.4908	178	65.2015	111	40.6593	52	19.0476
Habromys simulatus	2330	1067	45.794	709	30.4292	457	19.6137	727	31.2017	437	18.7554	323	13.8627	982	42.1459	708	30.3863	469	20.1288	747	32.0601	345	14.8069	196	8.41202
Herpailurus yagouaroundi	25900	24249	93.6255	24166	93.305	24024	92.7568	24928	96.2471	24255	93.6486	23821	91.973	24083	92.9846	23197	89.5637	21052	81.2819	24045	92.8378	23408	90.3784	22135	85.4633
Heteromys desmarestianus	5931	3096	52.2003	2300	38.7793	2135	35.9973	3957	66.7172	3486	58.7759	3163	53.33	3296	55.5724	1330	22.4245	1185	19.9798	3701	62.4009	2867	48.3392	1636	27.5839
Heteromys gaumeri	4666	2510	53.7934	2014	43.1633	1568	33.6048	1792	38.4055	1201	25.7394	674	14.4449	2258	48.3926	1277	27.3682	345	7.39391	1544	33.0904	602	12.9018	0	0
Heteromys irroratus	29979	25790	86.0269	22685	75.6696	22181	73.9885	22909	76.4168	20852	69.5554	19918	66.4398	25239	84.1889	21626	72.1372	19489	65.0088	22994	76.7004	19569	65.2757	16747	55.8624
Heteromys nelsoni	587	276	47.0187	149	25.3833	109	18.569	377	64.2249	267	45.4855	227	38.6712	283	48.2112	66	11.2436	18	3.06644	357	60.8177	174	29.6422	74	12.6065
Heteromys pictus	28586	26949	94.2734	26531	92.8112	27513	96.2464	27653	96.7362	27498	96.1939	27382	95.7881	27506	96.2219	25401	88.8582	24348	85.1746	27322	95.5783	27188	95.1095	26482	92.6398
Heteromys salvini	2067	1635	79.1001	1477	71.4562	1499	72.5206	1917	92.7431	1866	90.2758	1820	88.0503	1679	81.2288	1479	71.553	1579	76.3909	1886	91.2433	1804	87.2762	1803	87.2279
Heteromys spectabilis	1196	908	75.9197	787	65.8027	662	55.3512	871	72.8261	842	70.4013	870	72.7425	845	70.6522	573	47.9097	358	29.9331	871	72.8261	891	74.4983	770	64.3813
Hodomys alleni	6661	6060	90.9773	5960	89.4761	5640	84.672	5942	89.2058	5848	87.7946	5908	88.6954	6148	92.2985	5610	84.2216	6057	90.9323	6024	90.4369	5703	85.6178	5750	86.3234
Hylonycteris underwoodi	14284	9702	67.9222	8085	56.6018	7461	52.2333	8492	59.4511	7112	49.79	5935	41.55	10031	70.2254	6629	46.4086	4909	34.3671	8312	58.191	5750	40.2548	3154	22.0806
Ictidomys mexicanus	10575	7971	75.3759	7366	69.6548	7245	68.5106	8416	79.5839	7477	70.7045	7143	67.5461	8252	78.0331	6749	63.8203	5847	55.2908	8239	77.9102	6905	65.2955	4784	45.2388
Idionycteris phyllotis	17558	14789	84.2294	11647	66.3344	11597	66.0497	12395	70.5946	10987	62.5755	10174	57.9451	12534	71.3863	12324	70.1902	10085	57.4382	12547	71.4603	10094	57.4895	7776	44.2875
Lampronycteris brachyotis	9634	5984	62.1133	4401	45.682	3457	35.8833	4786	49.6782	2727	28.306	1984	20.5937	5676	58.9163	2778	28.8354	1514	15.7152	4081	42.3604	1893	19.6492	914	9.48723
Lasionycteris noctivagans	1357	562	41.4149	377	27.7819	408	30.0663	395	29.1083	253	18.6441	153	11.2749	523	38.5409	365	26.8976	150	11.0538	340	25.0553	178	13.1172	47	3.46352
Lasiurus blossevillii	40311	37597	93.2673	36239	89.8985	36685	91.0049	38877	96.4427	38510	95.5322	38050	94.3911	30137	74.7612	35132	87.1524	33603	83.3594	38601	95.758	38161	94.6665	37279	92.4785
Lasiurus borealis	25364	21349	84.1705	16399	64.6546	16862	66.4801	20651	81.4185	18832	74.247	16275	64.1657	20140	79.4039	14831	58.4726	11039	43.5223	20457	80.6537	16106	63.4994	9609	37.8844
Lasiurus cinereus	50388	42380	84.1073	37522	74.4661	36125	71.6937	37478	74.3788	33870	67.2184	30376	60.2842	41952	83.2579	34438	68.3456	29330	58.2083	37221	73.8688	30012	59.5618	20525	40.7339
Lasiurus ega	33184	31385	94.5787	30580	92.1528	29027	87.4729	31800	95.8293	31921	96.1939	31631	95.32	31564	95.1181	30934	93.2196	30061	90.5888	32059	96.6098	31673	95.4466	30927	93.1985
Lasiurus intermedius	27182	24682	90.8027	24069	88.5476	23237	85.4867	25770	94.8054	25777	94.8311	25762	94.776	24844	91.3987	23742	87.3446	23454	86.285	25814	94.9673	25601	94.1837	25020	92.0462
Lasiurus xanthinus	31188	28463	91.2627	28470	91.2851	28268	90.6374	29396	94.2542	28736	92.138	28466	91.2723	29031	93.0839	28045	89.9224	26895	86.2351	28694	92.0033	28569	91.6025	28263	90.6214
Leopardus pardalis	10845	9242	85.219	9271	85.4864	9622	88.7229	10278	94.7718	10404	95.9336	10454	96.3947	9631	88.8059	9280	85.5694	9920	91.4707	10200	94.0526	10350	95.4357	10319	95.1498
Leopardus wiedii	31145	26969	86.5917	25548	82.0292	26317	84.4983	27216	87.3848	25228	81.0018	22994	73.8289	27097	87.0027	22283	71.546	17508	56.2145	26538	85.2079	22241	71.4111	16368	52.5542
Leptonycteris curasoae	32273	30656	94.9896	29639	91.8384	30428	94.2831	31376	97.2206	31071	96.2755	30981	95.9967	30683	95.0733	29076	90.0939	29524	91.482	31495	97.5893	30909	95.7736	30089	93.2327
Leptonycteris nivalis	39549	37376	94.5056	34120	86.2727	34331	86.8062	35194	88.9883	33362	84.3561	32526	82.2423	36375	91.9745	34009	85.9921	31914	80.6948	35570	89.9391	32102	81.1702	28791	72.7983
Leptonycteris yerbabuenae	31545	30718	97.3783	30182	95.6792	30454	96.5414	30178	95.6665	29889	94.7504	29450	93.3587	30687	97.2801	29587	93.793	28770	91.203	30358	96.2371	29373	93.1146	27094	85.89
Lepus alleni	9793	9456	96.5588	9449	96.4873	9451	96.5077	9349	95.4661	9408	96.0686	9255	94.5063	9516	97.1714	9532	97.3348	9337	95.3436	9534	97.3553	9188	93.8221	7714	78.7706
Lepus californicus	43165	39547	91.6182	35795	82.926	33806	78.3181	37558	87.0103	36095	83.621	35130	81.3854	38205	88.5092	35574	82.414	29913	69.2992	37565	87.0265	35469	82.1707	31546	73.0824
Lepus callotis	15374	13070	85.0137	12730	82.8021	12592	81.9045	12528	81.4882	11835	76.9806	10991	71.4908	13240	86.1194	11412	74.2292	10099	65.6888	12175	79.1921	10526	68.4662	8271	53.7986
Lichonycteris obscura	2651	1113	41.9842	760	28.6684	704	26.556	1685	63.5609	1103	41.6069	872	32.8932	966	36.4391	376	14.1833	191	7.20483	1521	57.3746	769	29.0079	252	9.50585
Lonchorhina aurita	4697	3826	81.4562	3260	69.406	3412	72.6421	4152	88.3968	3709	78.9653	3508	74.686	3914	83.3298	2752	58.5906	2224	47.3494	3902	83.0743	3078	65.5312	1041	22.1631
Lontra canadensis	3258	2732	83.8551	2243	68.8459	2509	77.0104	2373	72.8361	2136	65.5617	1936	59.423	2772	85.0829	2102	64.5181	1646	50.5218	2276	69.8588	1947	59.7606	1628	49.9693
Lontra longicaudis	55472	53663	96.7389	54289	97.8674	53998	97.3428	54451	98.1594	54455	98.1666	53481	96.4108	54566	98.3667	53480	96.409	50981	91.904	54715	98.6353	52929	95.4157	47683	85.9587
Lophostoma brasiliense	4501	3547	78.8047	3089	68.6292	3072	68.2515	3246	72.1173	2580	57.3206	2349	52.1884	4048	89.9356	1850	41.102	633	14.0635	3094	68.7403	1928	42.8349	416	9.24239
Lophostoma evotis	3478	3114	89.5342	2998	86.199	2909	83.64	3241	93.1857	3279	94.2783	3311	95.1984	3276	94.1921	3047	87.6078	3427	98.5336	3246	93.3295	3251	93.4733	2950	84.8189
Lynx rufus	49638	40318	81.2241	34722	69.9504	33611	67.7122	37816	76.1836	34858	70.2244	32546	65.5667	39484	79.5439	32974	66.4289	28680	57.7783	37520	75.5873	32379	65.2303	27496	55.393
Macrophyllum macrophyllum	3306	2958	89.4737	2972	89.8972	2939	88.899	3100	93.7689	2970	89.8367	2755	83.3333	3040	91.954	2855	86.3581	2431	73.533	3064	92.68	2599	78.6146	1364	41.2583
Macrotus californicus	13429	12546	93.4247	12542	93.3949	12536	93.3502	11948	88.9716	12069	89.8727	12298	91.5779	12522	93.246	13013	96.9022	12467	92.8364	12079	89.9471	12152	90.4907	12460	92.7843
Macrotus waterhousii	28623	27892	97.4461	27666	96.6565	28138	98.3056	27780	97.0548	27797	97.1142	27888	97.4321	27476	95.9927	27561	96.2897	27936	97.5998	28015	97.8758	27875	97.3867	28088	98.1309
Marmosa mexicana	11297	6027	53.3504	5338	47.2515	4679	41.4181	6364	56.3335	4985	44.1268	4108	36.3636	6077	53.793	4166	36.877	3506	31.0348	6048	53.5363	3909	34.6021	2265	20.0496
Mazama pandora	2323	810	34.8687	452	19.4576	266	11.4507	153	6.58631	32	1.37753	2	0.0860956	393	16.9178	363	15.6263	10	0.430478	106	4.56307	5	0.215239	0	0
Mazama temama	9442	3988	42.2368	3175	33.6264	2925	30.9786	3474	36.7931	2838	30.0572	2432	25.7573	3824	40.4999	2778	29.4217	1838	19.4662	3385	35.8505	2370	25.1006	1407	14.9015
Megadontomys nelsoni	3267	2245	68.7175	1851	56.6575	2328	71.258	2490	76.2167	2289	70.0643	2186	66.9115	2526	77.3186	1958	59.9327	864	26.4463	2447	74.9005	2120	64.8913	1710	52.3416
Megadontomys thomasi	5797	4013	69.2255	2983	51.4577	2752	47.4728	4010	69.1737	3243	55.9427	2700	46.5758	3807	65.6719	2625	45.282	1781	30.7228	3864	66.6552	2441	42.108	1307	22.5461
Megasorex gigas	6062	4852	80.0396	3680	60.706	3527	58.1821	3847	63.4609	3169	52.2765	2906	47.938	4555	75.1402	2687	44.3253	2285	37.6938	3759	62.0092	2506	41.3395	1303	21.4946
Mephitis macroura	33817	30407	89.9163	29178	86.282	29788	88.0859	30572	90.4042	30177	89.2362	29582	87.4767	31217	92.3116	27182	80.3797	27307	80.7493	30487	90.1529	29155	86.214	28053	82.9553
Mephitis mephitis	26582	22498	84.6362	20133	75.7392	19009	71.5108	21808	82.0405	20057	75.4533	19011	71.5183	21909	82.4204	17565	66.0785	15100	56.8054	21263	79.9902	18884	71.0406	12469	46.9077
Metachirus nudicaudatus	834	332	39.8082	164	19.6643	50	5.9952	335	40.1679	192	23.0216	127	15.2278	282	33.8129	43	5.15588	23	2.75779	270	32.3741	114	13.6691	34	4.07674
Micronycteris megalotis	15474	13277	85.802	12215	78.9389	13062	84.4126	14068	90.9138	14067	90.9073	14043	90.7522	13599	87.8829	12301	79.4946	12237	79.081	13887	89.7441	13684	88.4322	13598	87.8764
Micronycteris microtis	13580	10525	77.5037	10406	76.6274	10011	73.7187	11309	83.2769	10493	77.268	9877	72.732	11663	85.8837	8700	64.0648	8164	60.1178	11187	82.3785	9740	71.7231	8010	58.9838
Micronycteris schmidtorum	9874	9198	93.1537	9050	91.6549	9027	91.4219	9714	98.3796	9689	98.1264	9679	98.0251	9117	92.3334	8801	89.1331	8940	90.5408	9707	98.3087	9633	97.5592	8675	87.857
Microtus californicus	3612	2854	79.0144	2728	75.526	2325	64.3688	2385	66.0299	1845	51.0797	1637	45.3212	2738	75.8029	2419	66.9712	1889	52.2979	2125	58.8317	1611	44.6013	1277	35.3544
Microtus guatemalensis	203	86	42.3645	32	15.7635	20	9.85222	88	43.3498	37	18.2266	25	12.3153	75	36.9458	12	5.91133	1	0.492611	109	53.6946	22	10.8374	1	0.492611
Microtus mexicanus	23096	17274	74.7922	14268	61.7769	14334	62.0627	16900	73.1728	15103	65.3923	13822	59.8459	16894	73.1469	12630	54.6848	9694	41.9726	16693	72.2766	13492	58.417	9196	39.8164
Microtus oaxacensis	495	306	61.8182	258	52.1212	171	34.5455	231	46.6667	159	32.1212	133	26.8687	344	69.4949	196	39.596	96	19.3939	218	44.0404	135	27.2727	71	14.3434
Microtus quasiater	3462	2438	70.4217	1848	53.3795	1582	45.6961	2036	58.8099	1670	48.238	1383	39.948	2196	63.4315	1782	51.4731	1379	39.8325	2106	60.8319	1394	40.2657	934	26.9786
Microtus umbrosus	104	14	13.4615	4	3.84615	1	0.961538	60	57.6923	50	48.0769	34	32.6923	39	37.5	0	0	0	0	54	51.9231	26	25	4	3.84615
Mimon cozumelae	4725	1871	39.5979	487	10.3069	279	5.90476	567	12	165	3.49206	86	1.82011	2148	45.4603	100	2.1164	11	0.232804	367	7.7672	76	1.60847	32	0.677249
Mimon crenulatum	4171	3618	86.7418	3605	86.4301	3907	93.6706	3977	95.3488	4109	98.5135	4124	98.8732	3758	90.0983	3801	91.1292	4102	98.3457	3934	94.3179	4127	98.9451	4166	99.8801
Molossus alvarezi	1247	1158	92.8629	1199	96.1508	1202	96.3913	1193	95.6696	1218	97.6744	1227	98.3962	1239	99.3585	1203	96.4715	1218	97.6744	1209	96.9527	1243	99.6792	1247	100
Molossus aztecus	5398	4740	87.8103	3728	69.0626	3383	62.6714	4851	89.8666	4731	87.6436	4451	82.4565	4500	83.3642	2676	49.5739	1909	35.3649	4892	90.6262	4513	83.605	3941	73.0085
Molossus coibensis	453	444	98.0132	437	96.468	427	94.2605	451	99.5585	449	99.117	448	98.8962	443	97.7925	403	88.9625	422	93.1567	450	99.3377	447	98.6755	443	97.7925
Molossus molossus	17079	15261	89.3553	14978	87.6983	15568	91.1529	15318	89.6891	15721	92.0487	16176	94.7128	15338	89.8062	15062	88.1902	15649	91.6271	15268	89.3963	16084	94.1741	16592	97.1485
Molossus pretiosus	2356	1568	66.5535	1477	62.691	1309	55.5603	1770	75.1273	1654	70.2037	1578	66.9779	1451	61.5874	1240	52.6316	1206	51.1885	1734	73.5993	1564	66.3837	1362	57.8098
Molossus rufus	22747	22198	97.5865	22017	96.7908	21916	96.3468	22275	97.925	22310	98.0789	22233	97.7404	22341	98.2151	21956	96.5226	21409	94.1179	22342	98.2195	22197	97.5821	22026	96.8304
Molossus sinaloae	12616	11817	93.6668	10838	85.9068	10142	80.39	11577	91.7644	11161	88.467	10915	86.5171	11587	91.8437	10249	81.2381	11313	89.6718	11692	92.676	10786	85.4946	10774	85.3995
Mormoops megalophylla	34838	31506	90.4357	30452	87.4103	29884	85.7799	32631	93.665	31522	90.4817	30638	87.9442	31467	90.3238	28852	82.8176	26437	75.8855	31831	91.3686	30432	87.3529	28905	82.9697
Musonycteris harrisoni	1057	892	84.3898	1028	97.2564	967	91.4853	1045	98.8647	1051	99.4324	1048	99.1485	960	90.8231	986	93.2829	949	89.7824	1054	99.7162	1046	98.9593	1038	98.2025
Mustela frenata	32435	22216	68.4939	17520	54.0157	15167	46.7612	20317	62.6391	17896	55.175	15531	47.8835	21243	65.4941	15278	47.1034	12234	37.7185	20030	61.7543	15253	47.0264	10060	31.0159
Mustela nigripes	931	195	20.9452	194	20.8378	93	9.98926	208	22.3416	30	3.22234	36	3.86681	106	11.3856	225	24.1676	73	7.84103	159	17.0784	38	4.08163	22	2.36305
Myotis albescens	10626	8060	75.8517	7448	70.0922	7978	75.08	8193	77.1033	7931	74.6377	8078	76.0211	8301	78.1197	6713	63.1752	7401	69.6499	8273	77.8562	7991	75.2023	8721	82.0723
Myotis auriculus	26132	21428	81.9991	16736	64.0441	17609	67.3848	19290	73.8175	17240	65.9728	14744	56.4212	19448	74.4222	14756	56.4672	11887	45.4883	19061	72.9412	14863	56.8766	10437	39.9395
Myotis californicus	47349	39674	83.7906	34394	72.6393	33746	71.2708	37743	79.7123	34501	72.8653	30756	64.956	39070	82.5149	32460	68.5548	25939	54.7826	37523	79.2477	30609	64.6455	20449	43.1878
Myotis ciliolabrum	16513	8859	53.6486	6840	41.4219	5647	34.1973	7053	42.7118	4816	29.1649	3679	22.2794	8452	51.1839	5604	33.9369	3530	21.3771	6706	40.6104	3162	19.1485	1252	7.58191
Myotis elegans	8155	6972	85.4936	6241	76.5297	6406	78.553	7752	95.0582	7528	92.3115	7482	91.7474	7003	85.8737	5546	68.0074	4471	54.8253	7516	92.1643	7218	88.5101	6337	77.7069
Myotis evotis	23063	18610	80.692	16235	70.3941	15155	65.7113	18169	78.7799	15769	68.3736	13217	57.3082	17738	76.9111	13319	57.7505	8029	34.8133	17375	75.3371	13021	56.4584	6892	29.8834
Myotis fortidens	19640	18281	93.0804	17852	90.8961	18153	92.4287	18263	92.9888	18303	93.1925	18224	92.7902	18667	95.0458	17545	89.333	16404	83.5234	18214	92.7393	18071	92.0112	17439	88.7933
Myotis keaysi	16370	10726	65.5223	8272	50.5315	7357	44.942	11078	67.6726	9099	55.5834	7712	47.1106	9528	58.204	7916	48.3568	6831	41.7288	10583	64.6487	7370	45.0214	4430	27.0617
Myotis lucifugus	3812	2012	52.7807	1256	32.9486	1082	28.3841	1163	30.5089	731	19.1763	540	14.1658	1728	45.3305	817	21.4323	436	11.4376	1079	28.3054	500	13.1165	226	5.92865
Myotis melanorhinus	23230	17000	73.1812	11505	49.5265	10244	44.0981	11553	49.7331	8455	36.3969	6657	28.6569	15080	64.9161	9731	41.8898	6132	26.3969	11257	48.4589	6340	27.2923	3311	14.2531
Myotis nigricans	20518	16145	78.687	14675	71.5226	14858	72.4145	17689	86.2121	17168	83.6729	16675	81.2701	16874	82.24	13762	67.0728	13244	64.5482	17645	85.9977	16450	80.1735	14795	72.1074
Myotis occultus	12285	6932	56.4265	5300	43.142	4376	35.6207	3905	31.7867	2665	21.6931	2331	18.9744	5927	48.2458	4833	39.3407	3098	25.2177	3549	28.8889	2120	17.2568	1208	9.83313
Myotis peninsularis	237	137	57.8059	99	41.7722	83	35.0211	89	37.5527	61	25.7384	51	21.519	127	53.5865	82	34.5992	58	24.4726	81	34.1772	49	20.6751	21	8.86076
Myotis planiceps	1352	917	67.8254	849	62.7959	340	25.1479	389	28.7722	273	20.1923	127	9.39349	461	34.0976	810	59.9112	507	37.5	391	28.9201	145	10.7249	19	1.40533
Myotis thysanodes	30385	24154	79.4932	19226	63.2746	17811	58.6177	20012	65.8614	16695	54.9449	14717	48.4351	22656	74.5631	17133	56.3864	13714	45.1341	20051	65.9898	14011	46.1116	8937	29.4125
Myotis velifer	44537	36188	81.2538	32573	73.1369	31037	69.6881	33497	75.2116	29658	66.5918	26525	59.5572	36177	81.2291	28885	64.8562	24440	54.8757	32495	72.9618	26184	58.7916	21044	47.2506
Myotis vivesi	2668	2435	91.2669	2391	89.6177	2477	92.8411	2440	91.4543	2428	91.0045	2481	92.991	2293	85.9445	2556	95.8021	2528	94.7526	2418	90.6297	2495	93.5157	2561	95.9895
Myotis volans	16773	10646	63.4711	8032	47.8865	6921	41.2627	8195	48.8583	5238	31.2288	3216	19.1737	9870	58.8446	5864	34.9609	2646	15.7754	7432	44.3093	3218	19.1856	866	5.16306
Myotis yumanensis	36062	32330	89.6512	30610	84.8816	29206	80.9883	30004	83.2012	28804	79.8736	26255	72.8052	32422	89.9063	27571	76.4544	25483	70.6644	30380	84.2438	25984	72.0537	19922	55.2437
Nasua narica	32254	29207	90.5531	28577	88.5999	27727	85.9645	29213	90.5717	29357	91.0182	29361	91.0306	30038	93.1295	28774	89.2106	28634	88.7766	29563	91.6568	29362	91.0337	28546	88.5038
Natalus lanatus	17779	15128	85.0892	13497	75.9154	12525	70.4483	13502	75.9435	12133	68.2434	10529	59.2216	14482	81.4556	11633	65.4311	10096	56.7861	13735	77.2541	10218	57.4723	6936	39.0123
Natalus mexicanus	33345	31472	94.383	31264	93.7592	31440	94.287	31745	95.2017	31628	94.8508	30863	92.5566	32236	96.6742	30490	91.438	28893	86.6487	31736	95.1747	30597	91.7589	26385	79.1273
Natalus stramineus	31479	29513	93.7546	28711	91.2068	28131	89.3643	27934	88.7385	28091	89.2373	27658	87.8617	30160	95.8099	28940	91.9343	27371	86.95	28281	89.8408	27575	87.5981	23629	75.0627
Nelsonia goldmani	976	694	71.1066	551	56.4549	504	51.6393	603	61.7828	389	39.8566	267	27.3566	693	71.0041	336	34.4262	81	8.29918	552	56.5574	238	24.3852	51	5.22541
Nelsonia neotomodon	5664	4048	71.4689	3053	53.9018	2902	51.2359	3361	59.3397	2687	47.44	2259	39.8835	3749	66.19	2213	39.0713	1432	25.2825	3285	57.9979	2235	39.4597	832	14.6893
Neotamias bulleri	5859	4456	76.0539	3547	60.5393	3212	54.8216	3305	56.4089	2974	50.7595	2389	40.7749	3620	61.7853	3525	60.1639	2234	38.1294	3330	56.8356	2404	41.0309	1415	24.1509
Neotamias dorsalis	10627	7660	72.0805	6108	57.4762	5608	52.7712	6543	61.5696	5545	52.1784	4760	44.7916	7000	65.87	5289	49.7695	4552	42.8343	6144	57.815	4849	45.6291	3039	28.597
Neotamias durangae	7605	5803	76.3051	4735	62.2617	4733	62.2354	3734	49.0993	3523	46.3248	3625	47.666	4520	59.4346	4516	59.382	4820	63.3794	3893	51.19	3619	47.5871	3922	51.5713
Neotamias merriami	190	158	83.1579	156	82.1053	168	88.4211	76	40	58	30.5263	61	32.1053	162	85.2632	158	83.1579	159	83.6842	61	32.1053	40	21.0526	48	25.2632
Neotamias obscurus	2944	2115	71.841	1871	63.553	1622	55.0951	2054	69.769	1724	58.5598	1571	53.3628	2106	71.5353	1661	56.4198	1400	47.5543	1990	67.5951	1549	52.6155	966	32.8125
Neotoma albigula	31911	29650	92.9147	29340	91.9432	27091	84.8955	28964	90.7649	28950	90.7211	29475	92.3663	29710	93.1027	28670	89.8436	26974	84.5288	29313	91.8586	29643	92.8927	29313	91.8586
Neotoma angustapalata	759	241	31.7523	75	9.88142	5	0.658762	247	32.5428	134	17.6548	82	10.8037	144	18.9723	76	10.0132	1	0.131752	236	31.0935	65	8.5639	10	1.31752
Neotoma bryanti	7320	7137	97.5	6936	94.7541	6374	87.0765	6856	93.6612	6734	91.9945	6734	91.9945	6852	93.6066	6541	89.3579	6326	86.4208	6896	94.2077	6666	91.0656	6318	86.3115
Neotoma devia	986	854	86.6126	755	76.572	780	79.1075	664	67.3428	618	62.6775	674	68.357	537	54.4625	777	78.8032	486	49.2901	559	56.6937	636	64.503	590	59.8377
Neotoma goldmani	13978	9319	66.6691	5896	42.1806	4403	31.4995	6364	45.5287	4291	30.6982	2629	18.8081	7248	51.8529	5782	41.365	2592	18.5434	5559	39.7696	2588	18.5148	415	2.96895
Neotoma insularis	256	111	43.3594	72	28.125	64	25	74	28.9062	21	8.20312	4	1.5625	109	42.5781	23	8.98438	1	0.390625	52	20.3125	2	0.78125	0	0
Neotoma lepida	8575	8376	97.6793	8411	98.0875	8132	94.8338	8358	97.4694	8345	97.3178	8407	98.0408	8365	97.551	8330	97.1429	8147	95.0087	8414	98.1224	8350	97.3761	8287	96.6414
Neotoma leucodon	18279	15382	84.1512	14716	80.5077	13852	75.781	14510	79.3807	13199	72.2085	12610	68.9863	15580	85.2344	14340	78.4507	12916	70.6603	14684	80.3326	12649	69.1996	8936	48.8867
Neotoma macrotis	1214	1078	88.7974	968	79.7364	681	56.0956	574	47.2817	214	17.6277	112	9.2257	1051	86.5733	669	55.1071	238	19.6046	396	32.6194	58	4.77759	6	0.494234
Neotoma mexicana	26329	20548	78.0432	20047	76.1404	19689	74.7807	21837	82.939	20692	78.5901	18558	70.485	22383	85.0127	14837	56.3523	14837	56.3523	21703	82.43	18284	69.4443	13173	50.0323
Neotoma micropus	13148	11868	90.2647	11974	91.0709	12032	91.512	11588	88.1351	11602	88.2416	11262	85.6556	11551	87.8537	12086	91.9227	12246	93.1396	11875	90.3179	11318	86.0815	10261	78.0423
Neotoma palatina	2165	1816	83.8799	1445	66.7436	1142	52.7483	1195	55.1963	957	44.2032	1108	51.1778	1366	63.0947	1646	76.0277	1786	82.4942	1284	59.3072	1007	46.5127	1318	60.8776
Neotoma phenax	5036	4903	97.359	4879	96.8824	4830	95.9095	4843	96.1676	4926	97.8157	4967	98.6299	4837	96.0485	4966	98.61	4969	98.6696	4836	96.0286	4967	98.6299	4970	98.6894
Neotomodon alstoni	4385	3026	69.008	2402	54.7777	2146	48.9396	2938	67.0011	2407	54.8917	1938	44.1961	2966	67.6397	1759	40.114	957	21.8244	2848	64.9487	1887	43.0331	918	20.935
Noctilio albiventris	3160	2945	93.1962	2956	93.5443	2964	93.7975	3063	96.9304	3092	97.8481	3134	99.1772	2914	92.2152	2987	94.5253	3120	98.7342	3054	96.6456	3133	99.1456	3143	99.462
Noctilio leporinus	7074	6836	96.6356	7031	99.3921	7061	99.8162	7048	99.6325	7070	99.9435	7072	99.9717	6997	98.9115	6996	98.8974	7056	99.7455	7061	99.8162	7072	99.9717	7052	99.689
Notiosorex cockrumi	3362	2776	82.5699	2368	70.4343	1956	58.1797	2123	63.1469	1521	45.2409	1151	34.2356	2699	80.2796	1828	54.3724	1252	37.2397	1966	58.4771	1094	32.5402	219	6.51398
Notiosorex crawfordi	19076	14199	74.4338	12747	66.8222	12033	63.0793	11626	60.9457	10557	55.3418	9559	50.1101	13447	70.4917	12506	65.5588	10372	54.372	11194	58.6811	9598	50.3145	9078	47.5886
Notiosorex evotis	8406	8313	98.8936	8338	99.1911	8274	98.4297	7614	90.5782	7924	94.266	7962	94.7181	8276	98.4535	8261	98.275	8145	96.8951	7676	91.3157	8064	95.9315	8231	97.9182
Notiosorex villai	3379	1789	52.9447	1567	46.3747	1759	52.0568	1143	33.8266	995	29.4466	779	23.0542	1479	43.7703	1326	39.2424	1423	42.1131	1358	40.1894	709	20.9825	358	10.5949
Notocitellus adocetus	4934	4257	86.2789	4132	83.7454	4045	81.9822	4526	91.7308	4520	91.6092	4520	91.6092	4127	83.6441	3747	75.9424	3537	71.6863	4523	91.67	4491	91.0215	4469	90.5756
Notocitellus annulatus	4414	3934	89.1255	3492	79.1119	3430	77.7073	3496	79.2025	3371	76.3706	3403	77.0956	3672	83.1899	2956	66.9687	3580	81.1056	3657	82.85	3295	74.6488	3321	75.2379
Nycticeius humeralis	6617	5288	79.9154	4239	64.0623	947	14.3116	5297	80.0514	4790	72.3893	4156	62.8079	4669	70.5607	4192	63.352	2097	31.6911	5084	76.8324	3763	56.8687	901	13.6164
Nyctinomops aurispinosus	11255	11037	98.0631	10722	95.2643	10739	95.4154	11182	99.3514	11165	99.2004	11126	98.8538	10973	97.4944	10779	95.7708	10769	95.6819	11187	99.3958	11122	98.8183	10977	97.53
Nyctinomops femorosaccus	35782	35165	98.2757	35014	97.8537	35169	98.2868	35123	98.1583	35445	99.0582	35579	99.4327	35390	98.9045	35393	98.9129	35148	98.2282	35288	98.6194	35626	99.564	35701	99.7736
Nyctinomops laticaudatus	15709	14586	92.8512	14721	93.7106	14440	91.9218	15267	97.1863	15362	97.7911	15395	98.0011	14696	93.5515	14640	93.195	14521	92.4375	15344	97.6765	15367	97.8229	14868	94.6464
Nyctinomops macrotis	22197	20476	92.2467	18626	83.9122	18573	83.6735	19891	89.6112	19577	88.1966	18719	84.3312	19898	89.6427	18289	82.394	17198	77.4789	20081	90.4672	18696	84.2276	16469	74.1947
Nyctomys sumichrasti	11310	8590	75.9505	7369	65.1547	7214	63.7843	9322	82.4226	8579	75.8532	7993	70.672	9153	80.9284	6078	53.7401	5316	47.0027	9090	80.3714	7554	66.7905	5428	47.9929
Odocoileus hemionus	17941	14316	79.7949	12880	71.7909	11409	63.5918	13275	73.9925	11957	66.6462	11151	62.1537	13652	76.0939	11915	66.4121	8646	48.1913	13345	74.3827	11188	62.36	6541	36.4584
Odocoileus virginianus	47613	44904	94.3104	42566	89.4	42156	88.5388	43132	90.5887	42446	89.1479	41901	88.0033	43605	91.5821	43036	90.3871	41684	87.5475	43215	90.763	41883	87.9655	41755	87.6966
Oligoryzomys fulvescens	19463	16666	85.6291	16031	82.3665	16059	82.5104	17547	90.1557	17372	89.2565	17133	88.0286	17307	88.9226	15197	78.0815	12718	65.3445	17028	87.4891	16622	85.4031	14406	74.0174
Ondatra zibethicus	12256	11137	90.8698	10067	82.1394	10957	89.4011	9010	73.515	7419	60.5336	6803	55.5075	10998	89.7356	10412	84.9543	10341	84.375	8651	70.5858	6893	56.2418	5832	47.5849
Onychomys arenicola	17678	14417	81.5533	11955	67.6264	11350	64.2041	9961	56.3469	7766	43.9303	6042	34.1781	12681	71.7332	11064	62.5863	8189	46.3231	9851	55.7246	5802	32.8205	3610	20.4209
Onychomys leucogaster	9763	8478	86.8381	7931	81.2353	7411	75.909	8041	82.362	6978	71.4739	5788	59.2851	8335	85.3733	7838	80.2827	6058	62.0506	7812	80.0164	5402	55.3314	1998	20.465
Onychomys torridus	26664	23673	88.7826	20487	76.8339	19696	73.8674	19887	74.5837	19853	74.4562	20414	76.5602	21573	80.9068	21292	79.853	20470	76.7702	20263	75.9938	20261	75.9863	22256	83.4683
Orthogeomys grandis	6306	4502	71.3923	4547	72.1059	4063	64.4307	4873	77.2756	4782	75.8325	4591	72.8037	4751	75.3409	3911	62.0203	4158	65.9372	4931	78.1954	4511	71.535	4371	69.3149
Orthogeomys hispidus	10732	7462	69.5304	5512	51.3604	5578	51.9754	8427	78.5222	7570	70.5367	6558	61.107	6359	59.2527	5557	51.7797	5010	46.6828	8012	74.6552	6311	58.8054	3475	32.3798
Oryzomys alfaroi	10685	7219	67.562	6368	59.5976	6174	57.7819	8087	75.6855	7294	68.2639	6772	63.3786	7822	73.2054	4539	42.4801	3891	36.4155	7732	72.3631	6542	61.226	4962	46.4389
Oryzomys chapmani	3231	1974	61.0956	1642	50.8202	1367	42.3089	1925	59.5791	1557	48.1894	1269	39.2758	2030	62.8288	1435	44.4135	676	20.9223	1868	57.8149	1188	36.7688	651	20.1486
Oryzomys couesi	23735	22777	95.9638	22363	94.2195	22106	93.1367	22997	96.8907	23016	96.9707	22840	96.2292	22820	96.1449	22312	94.0046	21492	90.5498	23071	97.2024	22681	95.5593	21786	91.7885
Oryzomys melanotis	21349	19336	90.571	17131	80.2426	16845	78.903	18782	87.976	18018	84.3974	17083	80.0178	19228	90.0651	16837	78.8655	15313	71.727	18861	88.3461	16791	78.6501	11267	52.7753
Oryzomys palustris	36801	35217	95.6958	34521	93.8045	34525	93.8154	36279	98.5816	36148	98.2256	35876	97.4865	35094	95.3615	33732	91.6606	32974	89.6008	36315	98.6794	35895	97.5381	34776	94.4974
Oryzomys rostratus	15021	13897	92.5171	13521	90.014	13204	87.9036	14487	96.445	14508	96.5848	14438	96.1188	13879	92.3973	13894	92.4972	13047	86.8584	14464	96.2919	14435	96.0988	14252	94.8805
Osgoodomys banderanus	9778	8770	89.6911	8257	84.4447	8491	86.8378	8656	88.5253	8576	87.7071	8912	91.1434	8810	90.1002	7696	78.7073	8316	85.0481	8727	89.2514	8540	87.3389	8599	87.9423
Otonyctomys hatti	5113	4154	81.2439	2878	56.2879	2952	57.7352	3340	65.3237	2260	44.2011	1490	29.1414	4149	81.1461	2693	52.6697	1445	28.2613	3401	66.5167	1386	27.1074	249	4.86994
Otospermophilus beecheyi	4309	3814	88.5124	3704	85.9596	3316	76.9552	3458	80.2506	3150	73.1028	3086	71.6175	3836	89.023	3317	76.9784	3228	74.913	3429	79.5776	2926	67.9044	2430	56.3936
Otospermophilus variegatus	35905	31742	88.4055	27144	75.5995	27145	75.6023	30403	84.6762	28985	80.7269	27639	76.9781	31327	87.2497	26300	73.2489	23072	64.2585	30606	85.2416	27647	77.0004	23159	64.5008
Ototylomys phyllotis	8182	6184	75.5805	4683	57.2354	4559	55.7199	7590	92.7646	5688	69.5185	5254	64.2141	6568	80.2738	3357	41.0291	3800	46.4434	7043	86.0792	5059	61.8308	3554	43.4368
Ovis canadensis	10647	8016	75.2888	7362	69.1462	7053	66.244	7679	72.1236	6992	65.6711	6525	61.2849	7243	68.0286	7641	71.7667	6184	58.0821	7534	70.7617	6587	61.8672	5679	53.339
Panthera onca	31036	29572	95.2829	29125	93.8426	28963	93.3207	29639	95.4988	29551	95.2152	29048	93.5945	29954	96.5137	28594	92.1317	27480	88.5423	29630	95.4698	28650	92.3122	24914	80.2745
Pappogeomys bulleri	4700	4248	90.383	3887	82.7021	3727	79.2979	3752	79.8298	3693	78.5745	3508	74.6383	3932	83.6596	2622	55.7872	2320	49.3617	3736	79.4894	3497	74.4043	2963	63.0426
Parastrellus hesperus	29898	28337	94.7789	26845	89.7886	26517	88.6916	26895	89.9558	26763	89.5143	26902	89.9793	27587	92.2704	27231	91.0797	25580	85.5576	27046	90.4609	26667	89.1933	27216	91.0295
Perimyotis subflavus	1466	905	61.7326	561	38.2674	724	49.3861	1022	69.7135	937	63.9154	841	57.367	748	51.0232	510	34.7885	232	15.8254	928	63.3015	716	48.8404	264	18.0082
Perognathus amplus	1466	1040	70.9413	1230	83.9018	1064	72.5784	1263	86.1528	1333	90.9277	1361	92.8377	1117	76.1937	1315	89.6999	1310	89.3588	1220	83.2196	1381	94.2019	1306	89.0859
Perognathus flavescens	30480	26904	88.2677	26715	87.6476	26474	86.857	25877	84.8983	24346	79.8753	23423	76.8471	28197	92.5098	23210	76.1483	24315	79.7736	25929	85.0689	22322	73.2349	18005	59.0715
Perognathus flavus	36182	32057	88.5993	32275	89.2018	29970	82.8312	30360	83.9091	28160	77.8288	26978	74.5619	33048	91.3382	29969	82.8285	28682	79.2715	30369	83.934	26535	73.3376	21543	59.5407
Perognathus longimembris	6051	5171	85.4569	5201	85.9527	4653	76.8964	5445	89.9851	5286	87.3575	5143	84.9942	5342	88.2829	4911	81.1601	4381	72.4013	5244	86.6634	5127	84.7298	4274	70.633
Perognathus merriami	13891	12668	91.1957	11211	80.7069	9661	69.5486	11189	80.5486	9981	71.8523	8469	60.9675	12461	89.7056	7906	56.9145	6428	46.2746	11293	81.2972	7692	55.374	2294	16.5143
Peromyscus aztecus	10626	7318	68.8688	5544	52.1739	4987	46.9321	6600	62.1118	5369	50.527	4451	41.8878	6746	63.4858	4594	43.2336	3054	28.7408	6424	60.4555	4255	40.0433	2369	22.2944
Peromyscus beatae	9682	6354	65.6269	5641	58.2628	5107	52.7474	6631	68.4879	5681	58.6759	4854	50.1343	6420	66.3086	4558	47.0771	3389	35.0031	6524	67.3828	4920	50.8159	3210	33.1543
Peromyscus boylii	39377	34966	88.798	33253	84.4478	32984	83.7646	33204	84.3233	30404	77.2126	26835	68.1489	35123	89.1967	28780	73.0884	25443	64.6139	33084	84.0186	26582	67.5064	17409	44.2111
Peromyscus californicus	2838	2194	77.308	2017	71.0712	1791	63.1078	1757	61.9098	1578	55.6025	1525	53.735	2080	73.2911	1836	64.6934	1338	47.1459	1704	60.0423	1480	52.1494	1273	44.8555
Peromyscus crinitus	4605	3168	68.7948	2450	53.203	1718	37.3073	2829	61.4332	1748	37.9587	1156	25.1031	2891	62.7796	1676	36.3952	818	17.7633	2493	54.1368	1157	25.1249	365	7.92617
Peromyscus difficilis	25398	22470	88.4715	18604	73.2499	17940	70.6355	18585	73.1751	16668	65.6272	15929	62.7175	20338	80.0772	18635	73.3719	16221	63.8672	19002	74.8169	15581	61.3474	11826	46.5627
Peromyscus eremicus	34726	32218	92.7777	31370	90.3358	29340	84.49	30015	86.4338	29563	85.1322	29830	85.9011	30262	87.1451	31928	91.9426	29294	84.3575	30380	87.4849	30147	86.8139	28884	83.1769
Peromyscus eva	4279	4069	95.0923	4162	97.2657	4141	96.7749	4084	95.4429	4098	95.77	4069	95.0923	4068	95.0689	4136	96.6581	4110	96.0505	4128	96.4711	4047	94.5782	3454	80.7198
Peromyscus fraterculus	5220	4753	91.0536	4492	86.0536	3931	75.3065	4556	87.2797	4453	85.3065	4483	85.8812	4390	84.0996	4153	79.5594	4178	80.0383	4562	87.3946	4403	84.3487	4244	81.3027
Peromyscus furvus	2195	1550	70.615	1156	52.6651	890	40.5467	1330	60.5923	1119	50.9795	919	41.8679	1446	65.877	897	40.8656	541	24.6469	1310	59.6811	888	40.4556	484	22.0501
Peromyscus gratus	24280	20837	85.8196	18996	78.2372	18707	77.047	18156	74.7776	15882	65.4119	14778	60.8649	20982	86.4168	17142	70.6013	14106	58.0972	17913	73.7768	13934	57.3888	8052	33.1631
Peromyscus guardia	228	48	21.0526	14	6.14035	0	0	19	8.33333	0	0	0	0	34	14.9123	0	0	0	0	4	1.75439	0	0	0	0
Peromyscus guatemalensis	2935	1372	46.7462	1005	34.2419	840	28.6201	1997	68.0409	1522	51.8569	1253	42.6917	2035	69.3356	579	19.7274	428	14.5826	1786	60.8518	1230	41.908	565	19.2504
Peromyscus gymnotis	2784	2099	75.3951	1285	46.1566	1370	49.2098	2124	76.2931	1973	70.8693	1825	65.5532	1807	64.9066	1411	50.6825	669	24.0302	2001	71.875	1719	61.7457	1010	36.2787
Peromyscus hooperi	3417	1987	58.1504	1209	35.3819	528	15.4522	711	20.8077	100	2.92654	9	0.263389	538	15.7448	1559	45.6248	310	9.07229	566	16.5642	11	0.32192	0	0
Peromyscus hylocetes	3041	2074	68.2012	1433	47.1227	1096	36.0408	2247	73.8902	1919	63.1042	1617	53.1733	1984	65.2417	679	22.3282	353	11.608	2121	69.7468	1500	49.3259	611	20.0921
Peromyscus leucopus	39147	36829	94.0787	33942	86.704	33299	85.0614	35749	91.3199	36109	92.2395	36530	93.3149	34642	88.4921	35182	89.8715	33916	86.6375	35591	90.9163	36736	93.8412	37352	95.4147
Peromyscus levipes	18229	13053	71.6057	11620	63.7446	10848	59.5096	13898	76.2412	11872	65.127	10507	57.6389	13062	71.6551	9646	52.9157	7614	41.7686	13780	75.5938	10378	56.9313	7247	39.7553
Peromyscus maniculatus	40716	34818	85.5143	31935	78.4335	30697	75.393	32523	79.8777	29360	72.1092	27133	66.6397	35018	86.0055	28562	70.1493	22751	55.8773	31970	78.5195	26691	65.5541	18376	45.1321
Peromyscus megalops	4105	2705	65.8952	2140	52.1315	1680	40.9257	2290	55.7856	1851	45.0914	1472	35.8587	2525	61.5104	1644	40.0487	845	20.5847	2248	54.7625	1300	31.6687	677	16.4921
Peromyscus mekisturus	1373	835	60.8157	485	35.3241	553	40.2768	713	51.9301	544	39.6213	438	31.9009	770	56.0816	478	34.8143	363	26.4385	700	50.9832	400	29.1333	248	18.0626
Peromyscus melanocarpus	26892	23988	89.2012	22647	84.2146	23202	86.2784	23760	88.3534	23130	86.0107	23592	87.7287	24214	90.0416	22197	82.5413	21087	78.4137	24012	89.2905	23436	87.1486	23846	88.6732
Peromyscus melanophrys	25460	23288	91.469	22706	89.183	23010	90.3771	23945	94.0495	23667	92.9576	23569	92.5727	23735	93.2247	22247	87.3802	20855	81.9128	24154	94.8704	23711	93.1304	22867	89.8154
Peromyscus melanotis	20818	15868	76.2225	13787	66.2263	13618	65.4145	14360	68.9788	12356	59.3525	10762	51.6956	15619	75.0264	11850	56.9219	9809	47.1179	14019	67.3408	10259	49.2795	6213	29.8444
Peromyscus melanurus	826	545	65.9806	519	62.8329	390	47.2155	535	64.77	443	53.632	364	44.0678	593	71.7918	305	36.9249	92	11.138	545	65.9806	344	41.6465	227	27.4818
Peromyscus merriami	10262	10155	98.9573	10095	98.3726	10225	99.6394	10061	98.0413	10157	98.9768	10151	98.9183	10041	97.8464	10234	99.7271	10226	99.6492	10067	98.0998	10177	99.1717	10133	98.7429
Peromyscus mexicanus	12532	9622	76.7794	8908	71.082	8825	70.4197	10422	83.1631	10040	80.1149	9440	75.3272	10231	81.639	8033	64.0999	7666	61.1714	10343	82.5327	9245	73.7711	7413	59.1526
Peromyscus nasutus	849	337	39.6938	154	18.139	58	6.83157	37	4.35807	3	0.353357	0	0	191	22.4971	74	8.71614	11	1.29564	22	2.59128	0	0	0	0
Peromyscus ochraventer	1247	750	60.1443	490	39.2943	239	19.166	607	48.6768	365	29.2702	218	17.482	717	57.498	301	24.1379	124	9.94387	529	42.4218	187	14.996	18	1.44346
Peromyscus pectoralis	29916	26124	87.3245	23520	78.6201	21935	73.322	26192	87.5518	23606	78.9076	20843	69.6717	26410	88.2805	21155	70.7147	16615	55.5388	26061	87.1139	20383	68.1341	11948	39.9385
Peromyscus perfulvus	6350	5560	87.5591	4846	76.315	4886	76.9449	5666	89.2283	5379	84.7087	5072	79.874	5652	89.0079	3947	62.1575	2812	44.2835	5653	89.0236	4910	77.3228	4357	68.6142
Peromyscus polius	1784	889	49.8318	498	27.9148	252	14.1256	313	17.5448	75	4.20404	11	0.616592	713	39.9664	193	10.8184	16	0.896861	245	13.7332	5	0.280269	0	0
Peromyscus schmidlyi	2599	2297	88.3801	2245	86.3794	1997	76.8372	1635	62.9088	1550	59.6383	1863	71.6814	1962	75.4906	2313	88.9958	2334	89.8038	1677	64.5248	1753	67.449	2206	84.8788
Peromyscus simulus	5590	5452	97.5313	5486	98.1395	5480	98.0322	5540	99.1055	5554	99.356	5521	98.7657	5507	98.5152	5516	98.6762	5436	97.2451	5548	99.2487	5529	98.9088	5521	98.7657
Peromyscus spicilegus	17880	16968	94.8993	15525	86.8289	15407	86.1689	15893	88.887	15651	87.5336	14994	83.8591	16619	92.9474	14174	79.2729	13584	75.9732	15872	88.7696	15066	84.2617	12444	69.5973
Peromyscus truei	28547	23526	82.4115	20490	71.7764	19043	66.7075	20292	71.0828	17038	59.684	14332	50.2049	23357	81.8195	17421	61.0257	10791	37.8008	19493	68.2839	13820	48.4114	8689	30.4375
Peromyscus yucatanicus	4992	3943	78.9864	2800	56.0897	2725	54.5873	2772	55.5288	2050	41.0657	1488	29.8077	3917	78.4655	3000	60.0962	1640	32.8526	2853	57.1514	1505	30.1482	682	13.6619
Peromyscus zarhynchus	1577	907	57.5143	747	47.3684	631	40.0127	1150	72.9233	1009	63.9822	876	55.5485	1169	74.1281	650	41.2175	422	26.7597	1149	72.8599	851	53.9632	252	15.9797
Peropteryx kappleri	6953	6312	90.781	5986	86.0923	5729	82.3961	5995	86.2218	5709	82.1084	5506	79.1888	6487	93.2979	5974	85.9197	5744	82.6118	6028	86.6964	5215	75.0036	4118	59.2262
Peropteryx macrotis	7495	4087	54.5297	2563	34.1961	2356	31.4343	4323	57.6785	3670	48.966	3834	51.1541	3848	51.3409	1584	21.1341	1404	18.7325	3854	51.4209	3389	45.2168	1125	15.01
Philander opossum	13066	12336	94.413	12246	93.7242	12481	95.5227	12737	97.482	12705	97.2371	12594	96.3876	12455	95.3237	12366	94.6426	12368	94.6579	12720	97.3519	12521	95.8289	12089	92.5226
Phylloderma stenops	1182	422	35.7022	140	11.8443	271	22.9272	758	64.1286	519	43.9086	474	40.1015	278	23.5195	8	0.676819	28	2.36887	631	53.3841	356	30.1184	52	4.39932
Phyllostomus discolor	6846	5396	78.8197	5174	75.577	5275	77.0523	6487	94.7561	6353	92.7987	6355	92.8279	5955	86.9851	4901	71.5892	5394	78.7905	6369	93.0324	6263	91.4841	6113	89.293
Platyrrhinus helleri	8259	6913	83.7026	5895	71.3767	6263	75.8324	7249	87.7709	6835	82.7582	6604	79.9613	6709	81.2326	5479	66.3398	4852	58.748	6996	84.7076	6289	76.1472	5222	63.228
Potos flavus	18056	15937	88.2643	14779	81.8509	14804	81.9894	16211	89.7818	14783	81.8731	13826	76.5729	16634	92.1245	13714	75.9526	11660	64.5769	15800	87.5055	13122	72.6739	10701	59.2656
Procyon lotor	40927	38230	93.4102	37161	90.7983	37326	91.2014	38404	93.8354	37927	92.6699	37566	91.7878	38036	92.9362	36213	88.4819	34818	85.0734	38307	93.5984	37186	90.8593	36415	88.9755
Procyon pygmaeus	22	19	86.3636	1	4.54545	1	4.54545	18	81.8182	18	81.8182	18	81.8182	0	0	0	0	0	0	22	100	18	81.8182	9	40.9091
Promops centralis	15987	11052	69.1312	9024	56.4459	8402	52.5552	11047	69.0999	10500	65.6784	9337	58.4037	10987	68.7246	8224	51.4418	8924	55.8204	10426	65.2155	8539	53.4121	4764	29.7992
Pteronotus davyi	27804	24135	86.8041	23111	83.1211	23329	83.9052	23895	85.9409	24700	88.8361	24689	88.7966	24307	87.4227	22364	80.4345	21715	78.1003	23359	84.0131	23928	86.0596	20704	74.4641
Pteronotus gymnonotus	3177	1999	62.921	1230	38.7158	1483	46.6793	2271	71.4825	1906	59.9937	1696	53.3837	1700	53.5096	1447	45.5461	636	20.0189	2044	64.3374	1437	45.2314	600	18.8857
Pteronotus parnellii	49473	47702	96.4203	47038	95.0781	48040	97.1035	48064	97.152	48448	97.9282	48302	97.6331	48028	97.0792	46210	93.4045	46523	94.0372	48254	97.536	48240	97.5077	48173	97.3723
Pteronotus personatus	27127	25562	94.2308	25443	93.7922	25882	95.4105	25877	95.392	26240	96.7302	26472	97.5854	25964	95.7128	25608	94.4004	25772	95.005	25947	95.6501	26402	97.3274	26666	98.3006
Puma concolor	52866	42554	80.4941	37337	70.6257	34599	65.4466	38955	73.6863	35676	67.4838	31953	60.4415	43119	81.5628	32900	62.2328	30512	57.7157	38857	73.5009	31658	59.8835	26205	49.5687
Reithrodontomys bakeri	1561	1045	66.9443	1009	64.6381	898	57.5272	1060	67.9052	850	54.4523	676	43.3056	1114	71.3645	917	58.7444	673	43.1134	1064	68.1614	617	39.5259	313	20.0512
Reithrodontomys burti	4513	4355	96.499	4344	96.2553	3606	79.9025	3826	84.7773	3744	82.9603	3833	84.9324	4359	96.5876	4261	94.4161	3877	85.9074	3899	86.3949	3765	83.4257	3631	80.4565
Reithrodontomys chrysopsis	3396	2070	60.9541	1593	46.9081	1372	40.4005	1906	56.1249	1374	40.4594	941	27.7091	1988	58.5395	1119	32.9505	449	13.2214	1737	51.1484	925	27.2379	258	7.59717
Reithrodontomys fulvescens	52193	45774	87.7014	42602	81.624	40614	77.815	42939	82.2697	38535	73.8317	35178	67.3998	45943	88.0252	36471	69.8772	32231	61.7535	42176	80.8078	34304	65.7253	27406	52.509
Reithrodontomys gracilis	7066	7028	99.4622	7036	99.5754	7041	99.6462	7060	99.9151	7049	99.7594	7030	99.4905	7062	99.9434	7058	99.8868	7063	99.9575	7057	99.8726	7022	99.3773	7018	99.3207
Reithrodontomys hirsutus	1220	968	79.3443	912	74.7541	763	62.541	884	72.459	923	75.6557	916	75.082	737	60.4098	377	30.9016	290	23.7705	903	74.0164	891	73.0328	785	64.3443
Reithrodontomys megalotis	41768	34638	82.9295	29979	71.775	28470	68.1622	30693	73.4845	25875	61.9493	22639	54.2018	34325	82.1801	25848	61.8847	20468	49.004	30053	71.9522	21320	51.0439	11663	27.9233
Reithrodontomys mexicanus	9994	6628	66.3198	5245	52.4815	4827	48.299	6474	64.7789	5233	52.3614	4403	44.0564	6536	65.3992	4406	44.0865	3359	33.6102	6284	62.8777	4191	41.9352	2592	25.9356
Reithrodontomys microdon	8801	5944	67.5378	4495	51.0737	4535	51.5282	6285	71.4123	5216	59.266	4520	51.3578	5601	63.6405	3102	35.246	1506	17.1117	5939	67.481	4304	48.9035	2502	28.4286
Reithrodontomys montanus	6177	4536	73.4337	4251	68.8198	3321	53.764	3881	62.8299	2506	40.5699	1368	22.1467	5032	81.4635	2413	39.0643	1700	27.5215	3610	58.4426	1249	20.2202	221	3.57779
Reithrodontomys spectabilis	22	19	86.3636	1	4.54545	1	4.54545	18	81.8182	18	81.8182	18	81.8182	0	0	0	0	0	0	22	100	18	81.8182	9	40.9091
Reithrodontomys sumichrasti	9951	6647	66.7973	5969	59.9839	5551	55.7833	6957	69.9126	6072	61.019	5162	51.8742	6506	65.3804	4880	49.0403	3374	33.9061	6897	69.3096	4996	50.206	2970	29.8462
Reithrodontomys tenuirostris	172	111	64.5349	94	54.6512	64	37.2093	88	51.1628	47	27.3256	14	8.13953	106	61.6279	50	29.0698	14	8.13953	83	48.2558	14	8.13953	0	0
Reithrodontomys zacatecae	12303	9553	77.6477	8091	65.7644	7981	64.8704	7338	59.644	6245	50.76	5668	46.0701	8645	70.2674	7134	57.9859	5536	44.9972	7102	57.7258	5384	43.7617	3086	25.0833
Rheomys mexicanus	1403	841	59.943	579	41.2687	504	35.923	995	70.9195	937	66.7855	957	68.211	499	35.5666	348	24.804	406	28.938	1024	72.9865	897	63.9344	922	65.7163
Rheomys thomasi	584	387	66.2671	271	46.4041	183	31.3356	346	59.2466	231	39.5548	197	33.7329	338	57.8767	119	20.3767	60	10.274	299	51.1986	176	30.137	33	5.65068
Rhogeessa aeneus	2214	2156	97.3803	2048	92.5023	2069	93.4508	2178	98.374	2185	98.6902	2185	98.6902	2184	98.645	2123	95.8898	2208	99.729	2186	98.7353	2201	99.4128	2214	100
Rhogeessa alleni	10435	8994	86.1907	8906	85.3474	8850	84.8107	7873	75.448	7326	70.206	7588	72.7168	8921	85.4911	9303	89.1519	9447	90.5319	8376	80.2683	7452	71.4135	7980	76.4734
Rhogeessa genowaysi	169	84	49.7041	62	36.6864	52	30.7692	97	57.3964	69	40.8284	47	27.8107	101	59.7633	33	19.5266	19	11.2426	92	54.4379	47	27.8107	13	7.69231
Rhogeessa mira	435	411	94.4828	387	88.9655	356	81.8391	414	95.1724	400	91.954	394	90.5747	393	90.3448	271	62.2989	163	37.4713	420	96.5517	392	90.1149	378	86.8966
Rhogeessa parvula	22513	21617	96.0201	20946	93.0396	21271	94.4832	20544	91.2539	20812	92.4444	20573	91.3828	21965	97.5659	21611	95.9934	22094	98.1389	20858	92.6487	20492	91.023	20084	89.2107
Rhogeessa tumida	16640	15491	93.095	15694	94.3149	15107	90.7873	16352	98.2692	16331	98.143	16304	97.9808	15724	94.4952	15381	92.4339	15131	90.9315	16396	98.5337	16354	98.2812	16231	97.5421
Rhynchonycteris naso	7249	6677	92.1093	6464	89.1709	6318	87.1568	6855	94.5648	6541	90.2331	6198	85.5014	6970	96.1512	6107	84.2461	5300	73.1135	6786	93.6129	5939	81.9285	3979	54.8903
Romerolagus diazi	1662	559	33.6342	804	48.3755	589	35.4392	959	57.7016	820	49.3381	642	38.6282	763	45.9085	416	25.0301	156	9.38628	920	55.355	451	27.136	180	10.8303
Saccopteryx bilineata	10413	7985	76.683	6690	64.2466	6948	66.7243	9837	94.4685	8612	82.7043	7715	74.0901	8442	81.0717	5246	50.3793	4980	47.8248	9612	92.3077	6951	66.7531	4069	39.0762
Saccopteryx leptura	3102	2580	83.1721	2323	74.8872	2541	81.9149	2902	93.5525	2754	88.7814	2747	88.5558	2585	83.3333	1915	61.7344	1310	42.2308	2746	88.5235	2499	80.5609	1517	48.9039
Scalopus aquaticus	153	59	38.5621	41	26.7974	22	14.3791	32	20.915	9	5.88235	2	1.30719	62	40.5229	21	13.7255	2	1.30719	27	17.6471	2	1.30719	0	0
Scapanus latimanus	1292	1079	83.5139	1031	79.7988	957	74.0712	873	67.5697	763	59.0557	738	57.1207	1075	83.2043	974	75.387	872	67.4923	809	62.6161	722	55.8824	674	52.1672
Sciurus aberti	7062	4586	64.9391	3191	45.1855	2999	42.4667	3176	44.9731	2297	32.5262	1669	23.6335	3794	53.7242	2449	34.6786	1536	21.7502	3156	44.6899	1595	22.5857	344	4.87114
Sciurus alleni	2414	1095	45.3604	919	38.0696	808	33.4714	819	33.9271	698	28.9147	583	24.1508	1023	42.3778	755	31.2759	723	29.9503	882	36.5369	537	22.2452	335	13.8774
Sciurus arizonensis	2884	2686	93.1345	2804	97.2261	2485	86.165	2712	94.0361	2692	93.3426	2767	95.9431	2675	92.7531	2692	93.3426	2246	77.8779	2623	90.9501	2735	94.8336	2746	95.215
Sciurus aureogaster	23585	20118	85.3	19698	83.5192	19394	82.2302	21314	90.371	20840	88.3612	20298	86.0632	20324	86.1734	18445	78.2065	14564	61.7511	21270	90.1844	19858	84.1976	16800	71.2317
Sciurus carolinensis	880	813	92.3864	748	85	861	97.8409	847	96.25	841	95.5682	804	91.3636	833	94.6591	733	83.2955	672	76.3636	833	94.6591	768	87.2727	632	71.8182
Sciurus colliaei	16204	15154	93.5201	14721	90.8479	14881	91.8353	14310	88.3115	14445	89.1447	14278	88.114	15521	95.785	14671	90.5394	14719	90.8356	14513	89.5643	14221	87.7623	13344	82.35
Sciurus deppei	13863	8219	59.2873	7292	52.6004	6603	47.6304	8733	62.995	8469	61.0907	8431	60.8166	8545	61.6389	7170	51.7204	6543	47.1976	8893	64.1492	8251	59.5181	7427	53.5743
Sciurus griseus	1861	1353	72.7028	1717	92.2622	1644	88.3396	1632	87.6948	1502	80.7093	1426	76.6255	1386	74.4761	1648	88.5545	1546	83.0736	1585	85.1693	1421	76.3568	1230	66.0935
Sciurus nayaritensis	24985	23619	94.5327	22190	88.8133	22905	91.675	23236	92.9998	22572	90.3422	21378	85.5633	23013	92.1073	21901	87.6566	21045	84.2305	22869	91.5309	21665	86.712	19221	76.9302
Sciurus niger	5485	3733	68.0583	3002	54.7311	1788	32.598	4669	85.1231	4386	79.9635	3518	64.1386	2395	43.6645	2654	48.3865	1059	19.3072	4531	82.6071	3493	63.6828	1388	25.3054
Sciurus oculatus	7953	5370	67.5217	4479	56.3184	4410	55.4508	6194	77.8826	5391	67.7857	4827	60.6941	5132	64.5291	3625	45.5803	2639	33.1824	6205	78.0209	4599	57.8272	3158	39.7083
Sciurus variegatoides	1341	647	48.2476	544	40.5667	468	34.8993	1075	80.1641	826	61.5958	632	47.129	591	44.0716	219	16.3311	395	29.4556	1004	74.8695	643	47.9493	430	32.0656
Sciurus yucatanensis	4708	4562	96.8989	4492	95.4121	4347	92.3322	4582	97.3237	4628	98.3008	4635	98.4494	4563	96.9201	4331	91.9924	4667	99.1291	4639	98.5344	4670	99.1929	4685	99.5115
Scotinomys teguina	1936	1218	62.9132	853	44.0599	661	34.1426	1208	62.3967	925	47.7789	731	37.7583	1171	60.4855	566	29.2355	519	26.8079	1146	59.1942	703	36.312	493	25.4649
Sigmodon alleni	10574	8213	77.6716	6897	65.226	6281	59.4004	7213	68.2145	6577	62.1997	6467	61.1594	7548	71.3826	6055	57.2631	5555	52.5345	7375	69.7465	5946	56.2323	5062	47.8721
Sigmodon arizonae	17218	16735	97.1948	16261	94.4419	16469	95.6499	16546	96.0971	16419	95.3595	16034	93.1235	16323	94.802	16445	95.5105	16029	93.0944	16614	96.492	16062	93.2861	14940	86.7697
Sigmodon fulviventer	16705	13487	80.7363	12021	71.9605	11698	70.0269	11917	71.3379	10547	63.1368	9733	58.264	13294	79.581	10672	63.8851	8676	51.9365	11984	71.739	9414	56.3544	6417	38.4136
Sigmodon hirsutus	41345	40105	97.0008	39189	94.7853	38320	92.6835	39491	95.5158	39702	96.0261	39829	96.3333	40163	97.1411	39394	95.2812	38509	93.1406	39923	96.5606	39713	96.0527	39958	96.6453
Sigmodon hispidus	42544	34724	81.619	30489	71.6646	28451	66.8743	30196	70.9759	26473	62.225	23699	55.7047	35023	82.3218	27977	65.7602	23869	56.1043	29244	68.7382	23423	55.0559	18910	44.4481
Sigmodon leucotis	3257	1633	50.1382	910	27.9398	711	21.8299	1016	31.1944	550	16.8867	327	10.0399	1590	48.8179	593	18.2069	273	8.38195	973	29.8741	320	9.82499	93	2.85539
Sigmodon mascotensis	17597	16811	95.5333	16530	93.9365	16681	94.7946	16333	92.817	15928	90.5154	16115	91.5781	16794	95.4367	16015	91.0098	16292	92.584	16808	95.5163	15769	89.6119	15280	86.833
Sigmodon ochrognathus	18395	15652	85.0883	15022	81.6635	14311	77.7983	14127	76.798	13284	72.2153	12104	65.8005	16295	88.5839	13753	74.7649	12761	69.3721	13849	75.2868	12046	65.4852	8013	43.5608
Sigmodon toltecus	9708	6306	64.9567	6059	62.4124	5865	60.4141	8297	85.4656	8264	85.1257	8333	85.8364	7433	76.5657	5391	55.5315	5824	59.9918	7867	81.0363	8147	83.9205	5855	60.3111
Sorex arizonae	2891	2213	76.5479	2006	69.3878	1558	53.8914	1797	62.1584	1220	42.1999	916	31.6845	2034	70.3563	1329	45.9703	1045	36.1467	1558	53.8914	829	28.6752	207	7.16015
Sorex emarginatus	4037	3696	91.5531	3564	88.2834	3499	86.6733	2597	64.3299	2286	56.6262	2466	61.085	3597	89.1008	3341	82.7595	3679	91.132	2970	73.5695	2137	52.9353	1952	48.3527
Sorex ixtlanensis	3057	1552	50.7687	968	31.665	854	27.9359	1439	47.0723	994	32.5155	791	25.875	1480	48.4135	686	22.4403	238	7.78541	1246	40.7589	680	22.244	408	13.3464
Sorex macrodon	3570	1705	47.7591	1294	36.2465	886	24.8179	1158	32.437	780	21.8487	615	17.2269	1607	45.014	1073	30.056	801	22.437	1097	30.7283	648	18.1513	557	15.6022
Sorex mediopua	6001	5173	86.2023	4268	71.1215	3844	64.056	5438	90.6182	5108	85.1191	4737	78.9368	5028	83.786	3307	55.1075	1820	30.3283	5368	89.4518	4687	78.1036	3483	58.0403
Sorex milleri	4030	2065	51.2407	1212	30.0744	827	20.5211	1293	32.0844	1076	26.6998	867	21.5136	1200	29.7767	1233	30.5955	850	21.0918	1317	32.6799	905	22.4566	593	14.7146
Sorex monticolus	1976	1281	64.8279	1200	60.7287	1027	51.9737	1175	59.4636	817	41.3462	472	23.8866	1439	72.8239	795	40.2328	519	26.2652	1144	57.8947	479	24.2409	10	0.506073
Sorex oreopolus	2046	939	45.8944	637	31.1339	639	31.2317	1497	73.1672	1211	59.1887	983	48.045	907	44.3304	242	11.828	52	2.54154	1395	68.1818	952	46.5298	478	23.3627
Sorex orizabae	5336	4148	77.7361	3593	67.3351	3401	63.7369	4751	89.0367	4422	82.8711	4141	77.6049	3962	74.2504	2321	43.497	1643	30.7909	4762	89.2429	4128	77.3613	3052	57.1964
Sorex ornatus	483	346	71.6356	266	55.0725	149	30.8489	190	39.3375	47	9.73085	10	2.07039	356	73.706	167	34.5756	14	2.89855	133	27.5362	6	1.24224	0	0
Sorex salvini	1896	1074	56.6456	681	35.9177	664	35.0211	1279	67.4578	984	51.8987	803	42.3523	990	52.2152	452	23.8397	318	16.7722	1174	61.9198	716	37.7637	417	21.9937
Sorex saussurei	9643	6933	71.8967	5450	56.5177	5251	54.454	6792	70.4345	5681	58.9132	4806	49.8393	6613	68.5782	3760	38.992	2107	21.85	6532	67.7383	4783	49.6007	2857	29.6277
Sorex ventralis	4270	2621	61.3817	1952	45.7143	1894	44.356	2858	66.9321	2240	52.459	1785	41.8033	2634	61.6862	1052	24.637	443	10.3747	2648	62.0141	1753	41.0539	909	21.2881
Sorex veraecrucis	6405	4397	68.6495	3361	52.4746	2909	45.4176	4662	72.7869	3949	61.655	3346	52.2404	4205	65.6518	2126	33.1928	1226	19.1413	4494	70.1639	3277	51.1632	1912	29.8517
Sorex veraepacis	4577	2890	63.1418	1908	41.6867	1573	34.3675	2812	61.4376	2182	47.6731	1732	37.8414	2665	58.2259	1128	24.645	539	11.7763	2619	57.2209	1500	32.7726	676	14.7695
Spilogale gracilis	23413	20269	86.5716	16135	68.9147	16673	71.2126	18831	80.4297	17770	75.898	15423	65.8737	18806	80.3229	15908	67.9452	12159	51.9327	19118	81.6555	16037	68.4961	11669	49.8398
Spilogale putorius	38939	34501	88.6027	32361	83.1069	31453	80.7751	34313	88.1199	34441	88.4486	34986	89.8482	34262	87.9889	31648	81.2758	31760	81.5635	34752	89.2473	34805	89.3834	34679	89.0598
Spilogale pygmaea	3996	3386	84.7347	3138	78.5285	2783	69.6446	3071	76.8519	2728	68.2683	2348	58.7588	3374	84.4344	2597	64.99	1849	46.2713	3097	77.5025	2338	58.5085	1251	31.3063
Sturnira hondurensis	16233	12078	74.404	9320	57.4139	9499	58.5166	11626	71.6195	10251	63.1491	9303	57.3092	11623	71.6011	8423	51.8881	6191	38.1384	11318	69.7222	8945	55.1038	6095	37.547
Sturnira lilium	45621	44217	96.9225	43708	95.8068	44258	97.0123	44185	96.8523	43995	96.4359	43586	95.5393	44712	98.0075	42117	92.3193	41379	90.7017	43807	96.0238	42916	94.0707	40771	89.3689
Sturnira ludovici	29169	24251	83.1396	22184	76.0533	21652	74.2295	24063	82.4951	22627	77.5721	21511	73.7461	24664	84.5555	19605	67.2118	17591	60.3072	23646	81.0655	21159	72.5393	16878	57.8628
Sylvilagus audubonii	45607	40473	88.743	37996	83.3118	33793	74.0961	38247	83.8621	35947	78.819	35258	77.3083	39619	86.8704	37030	81.1937	31285	68.5969	37650	82.5531	35082	76.9224	31445	68.9477
Sylvilagus bachmani	5233	3664	70.0172	3259	62.2779	2507	47.9075	3111	59.4496	2310	44.1429	1928	36.8431	3273	62.5454	2353	44.9646	1679	32.0848	2907	55.5513	1733	33.1168	754	14.4086
Sylvilagus brasiliensis	13347	11584	86.791	10992	82.3556	11814	88.5143	12404	92.9347	12290	92.0806	12082	90.5222	12009	89.9753	11196	83.884	9969	74.6909	12234	91.661	12102	90.6721	11615	87.0233
Sylvilagus cunicularius	12734	10649	83.6265	10770	84.5767	9548	74.9804	10725	84.2233	10316	81.0115	9642	75.7185	11191	87.8828	8871	69.6639	7029	55.1987	10908	85.6604	9573	75.1767	7835	61.5282
Sylvilagus floridanus	32881	28337	86.1805	28705	87.2997	29161	88.6865	29698	90.3196	29004	88.209	27893	84.8301	29420	89.4742	27499	83.6319	25031	76.126	29216	88.8537	27887	84.8119	27838	84.6629
Sylvilagus insonus	311	219	70.418	130	41.8006	84	27.0096	92	29.582	88	28.2958	66	21.2219	187	60.1286	84	27.0096	36	11.5756	108	34.7267	31	9.96785	19	6.10932
Sylvilagus robustus	2968	1054	35.5121	627	21.1253	298	10.0404	440	14.8248	108	3.63881	27	0.909704	910	30.6604	482	16.2399	92	3.09973	379	12.7695	34	1.14555	1	0.0336927
Tadarida brasiliensis	47220	38643	81.8361	34477	73.0136	33643	71.2474	35653	75.504	32456	68.7336	30288	64.1423	37900	80.2626	31599	66.9187	25950	54.9555	35061	74.2503	29976	63.4816	21759	46.0801
Tamandua mexicana	14723	13329	90.5318	12612	85.6619	12004	81.5323	14321	97.2696	13056	88.6776	12124	82.3473	13769	93.5203	11303	76.771	11146	75.7047	14094	95.7278	11697	79.4471	7006	47.5854
Tamiasciurus mearnsi	104	0	0	0	0	0	0	0	0	0	0	0	0	0	0	0	0	0	0	0	0	0	0	0	0
Tapirus bairdii	2083	1018	48.8718	702	33.7014	649	31.157	1104	53.0005	953	45.7513	831	39.8944	1052	50.5041	753	36.1498	763	36.6299	1110	53.2885	372	17.8589	104	4.9928
Taxidea taxus	32193	22723	70.5837	19971	62.0352	18695	58.0716	20799	64.6072	18451	57.3137	17261	53.6172	22057	68.5149	18862	58.5904	15178	47.1469	20292	63.0323	17343	53.872	13748	42.7049
Tayassu pecari	12641	12341	97.6268	12365	97.8166	12224	96.7012	12573	99.4621	12598	99.6598	12607	99.731	12249	96.899	12307	97.3578	12445	98.4495	12535	99.1615	12570	99.4383	12514	98.9953
Thomomys bottae	26024	23142	88.9256	22836	87.7498	21306	81.8706	21721	83.4653	21630	83.1156	21529	82.7275	22062	84.7756	22965	88.2455	21319	81.9205	21742	83.546	21752	83.5844	21169	81.3441
Thomomys umbrinus	41643	36377	87.3544	32880	78.9568	32384	77.7658	32069	77.0093	29907	71.8176	26862	64.5054	36744	88.2357	29317	70.4008	24524	58.8911	32297	77.5569	26445	63.5041	17417	41.8246
Thyroptera tricolor	2844	1723	60.5837	1137	39.9789	1296	45.5696	2146	75.4571	1659	58.3333	1335	46.9409	1755	61.7089	524	18.4248	117	4.11392	1887	66.3502	1058	37.2011	140	4.92264
Tlacuatzin canescens	20698	18755	90.6126	18695	90.3227	18516	89.4579	19276	93.1298	19006	91.8253	19210	92.8109	19049	92.033	17921	86.5832	18454	89.1584	19170	92.6176	18871	91.1731	19065	92.1103
Trachops cirrhosus	9665	8290	85.7734	7609	78.7274	7744	80.1242	9175	94.9302	8952	92.6229	8949	92.5918	8075	83.5489	7423	76.8029	7837	81.0864	8981	92.9229	8753	90.5639	8545	88.4118
Trinycteris nicefori	1925	1478	76.7792	1488	77.2987	1658	86.1299	1818	94.4416	1748	90.8052	1743	90.5455	1449	75.2727	1198	62.2338	735	38.1818	1722	89.4545	1569	81.5065	958	49.7662
Tylomys bullaris	254	27	10.6299	6	2.3622	1	0.393701	5	1.9685	0	0	0	0	11	4.33071	0	0	0	0	3	1.1811	0	0	0	0
Tylomys nudicaudus	9027	5352	59.2888	4067	45.0537	4247	47.0477	5241	58.0592	3931	43.5471	2930	32.4582	5754	63.7421	3209	35.5489	1470	16.2845	4834	53.5505	2474	27.4067	940	10.4132
Urocyon cinereoargenteus	40655	34421	84.6661	30941	76.1063	30298	74.5247	33393	82.1375	31118	76.5416	29104	71.5878	33225	81.7243	30026	73.8556	23436	57.646	32996	81.161	28834	70.9236	24404	60.0271
Uroderma bilobatum	6485	4622	71.2722	4534	69.9152	4970	76.6384	6005	92.5983	6073	93.6469	6204	95.6669	5197	80.1388	3577	55.1581	3483	53.7086	5884	90.7325	6046	93.2305	4949	76.3146
Uroderma magnirostrum	5776	5106	88.4003	5046	87.3615	5175	89.5949	5493	95.1004	5572	96.4681	5597	96.901	5150	89.162	5070	87.777	5352	92.6593	5468	94.6676	5587	96.7278	5664	98.0609
Ursus americanus	14304	8816	61.6331	6593	46.092	4830	33.7668	6842	47.8328	4404	30.7886	3226	22.5531	7187	50.2447	5683	39.7301	3273	22.8817	6456	45.1342	3167	22.1407	1295	9.05341
Ursus arctos	17528	11233	64.086	9250	52.7727	11714	66.8302	9693	55.3001	7789	44.4375	8498	48.4824	10712	61.1136	7888	45.0023	6043	34.4763	9357	53.3832	8522	48.6194	2923	16.6762
Vampyressa thyone	2294	897	39.102	629	27.4194	379	16.5214	849	37.0096	534	23.2781	392	17.0881	830	36.1813	290	12.6417	143	6.23365	717	31.2554	306	13.3391	79	3.44377
Vampyrodes caraccioli	6488	5055	77.9131	4240	65.3514	4526	69.7596	4768	73.4895	4126	63.5943	3707	57.1363	5270	81.2269	3057	47.1178	1712	26.3872	4431	68.2953	3120	48.0888	1185	18.2645
Vampyrodes major	4380	1846	42.1461	1372	31.3242	1399	31.9406	2131	48.653	1300	29.6804	975	22.2603	1939	44.2694	587	13.4018	157	3.58447	1822	41.5982	813	18.5616	181	4.13242
Vampyrum spectrum	5823	5389	92.5468	5396	92.667	5628	96.6512	5338	91.671	5428	93.2166	5597	96.1188	5652	97.0634	5348	91.8427	5736	98.5059	5234	89.8849	5544	95.2087	5736	98.5059
Vulpes macrotis	18248	15542	85.171	15028	82.3542	11960	65.5414	15585	85.4066	15134	82.9351	15289	83.7845	13426	73.5752	14592	79.9649	13682	74.9781	15483	84.8477	15396	84.3709	14219	77.9209
Xenomys nelsoni	715	451	63.0769	530	74.1259	517	72.3077	585	81.8182	559	78.1818	538	75.2448	442	61.8182	429	60	348	48.6713	585	81.8182	498	69.6503	458	64.0559
Xerospermophilus spilosoma	27185	21837	80.3274	20754	76.3436	18050	66.3969	18955	69.726	15577	57.3	13888	51.087	23016	84.6643	17361	63.8624	14271	52.4959	18897	69.5126	13734	50.5205	6377	23.4578
Xerospermophilus tereticaudus	6674	6453	96.6886	6454	96.7036	6308	94.516	6538	97.9622	6623	99.2358	6643	99.5355	6449	96.6287	6392	95.7746	6427	96.2991	6632	99.3707	6654	99.7003	6669	99.9251
Zygogeomys trichopus	480	298	62.0833	243	50.625	193	40.2083	279	58.125	174	36.25	128	26.6667	298	62.0833	62	12.9167	16	3.33333	314	65.4167	97	20.2083	28	5.83333
			77.2021		68.708		64.6113		74.1394		67.3634		63.0307		74.9296		61.9455		54.2104		72.8837		61.4497		50.0404
